# Supplementary material for: Development of Blueberry-Derived Extracellular Nanovesicles for Immunomodulatory Therapy
Source: Pharmaceutics. 2023 Aug 10;15(8):2115. doi: 10.3390/pharmaceutics15082115 (PMC10458573; doi:10.3390/pharmaceutics15082115)
Supplement: Supplementary file 1 [file pharmaceutics-15-02115-s001.zip]

Archive with 3 entries (3 files):
- pharmaceutics-2464390-supplementary.pdf
- Proteomic_Identification_of_PR-2.xlsx
- Proteomic_Identification_of__PR-3.xlsx
