# Supplementary material for: Development of Blueberry-Derived Extracellular Nanovesicles for Immunomodulatory Therapy
Source: Pharmaceutics. 2023 Aug 10;15(8):2115. doi: 10.3390/pharmaceutics15082115 (PMC10458573; doi:10.3390/pharmaceutics15082115)
Supplement: Supplementary file 1 [file pharmaceutics-15-02115-s001.zip › Proteomic_Identification_of_PR-2.xlsx]

## Sheet: F025305 raw data
Header	--------------------------------------------------------
Search title	002-3
Timestamp	2020-05-13T04:21:41Z
User	ruth
Email
Report URI	http://10.90.204.136/mascot/cgi/master_results.pl?file=../data/20200513/F025305.dat
Peak list data path	ORB20200512-CRW-002-3.mgf
Peak list format	Mascot generic
Search type	MIS
Mascot version	2.3.01
Database	SwissProt
Fasta file	SwissProt_08112017.fasta
Total sequences	556006
Total residues	199234755
Sequences after taxonomy filter	39245
Number of queries	1995
Fixed modifications	--------------------------------------------------------
Identifier	Name	Delta	Neutral loss
1	Carbamidomethyl (C)	57.0215
Variable modifications	--------------------------------------------------------
Identifier	Name	Delta	Neutral loss(es)
1	Amidated (Protein C-term)	-0.984016
2	Deamidated (NQ)	0.984016
3	Oxidation (M)	15.9949	0	63.9983
Search Parameters	--------------------------------------------------------
Taxonomy filter	. . . . Viridiplantae (Green Plants)
Enzyme	Trypsin
Maximum Missed Cleavages	2
Fixed modifications	Carbamidomethyl (C)
Quantitation method	None
Variable modifications	Amidated (Protein C-term),Deamidated (NQ),Oxidation (M)
Peptide Mass Tolerance	20
Peptide Mass Tolerance Units	ppm
Fragment Mass Tolerance	0.8
Fragment Mass Tolerance Units	Da
Mass values	Monoisotopic
Instrument type	Default
Isotope error mode	0
Format parameters	--------------------------------------------------------
Significance threshold	0.05
Max. number of hits	0
Use MudPIT protein scoring	1
Ions score cut-off	0
Include same-set proteins	0
Include sub-set proteins	0
Include unassigned	0
Require bold red	0
Protein hits	--------------------------------------------------------
prot_hit_num	prot_acc	prot_desc	prot_score	prot_mass	prot_matches	prot_matches_sig	prot_sequences	prot_sequences_sig	pep_query	pep_rank	pep_isbold	pep_isunique	pep_exp_mz	pep_exp_mr	pep_exp_z	pep_calc_mr	pep_delta	pep_miss	pep_score	pep_expect	pep_res_before	pep_seq	pep_res_after	pep_var_mod	pep_var_mod_pos	pep_scan_title
1	CHI1_GOSHI	Endochitinase 1 OS=Gossypium hirsutum PE=3 SV=1	499	35613	12	11	2	2	84	1	1	0	392.229	782.443	2	782.444	-0.0006	1	25.89	0.046	R	IGFYKR	Y			File5360 Spectrum149 scans: 544
1	CHI1_GOSHI	Endochitinase 1 OS=Gossypium hirsutum PE=3 SV=1	499	35613	12	11	2	2	1116	1	1	1	981.011	1960.01	2	1960.01	-0.0004	0	82	4.4e-07	R	VPGYGVITNIINGGLECGK	G			File5360 Spectrum1030 scans: 1515
1	CHI1_GOSHI	Endochitinase 1 OS=Gossypium hirsutum PE=3 SV=1	499	35613	12	11	2	2	1117	1	1	1	981.012	1960.01	2	1960.01	-0.0002	0	84.89	2.3e-07	R	VPGYGVITNIINGGLECGK	G			File5360 Spectrum1167 scans: 1665
1	CHI1_GOSHI	Endochitinase 1 OS=Gossypium hirsutum PE=3 SV=1	499	35613	12	11	2	2	1118	1	1	1	654.343	1960.01	3	1960.01	-0.0001	0	31.54	0.049	R	VPGYGVITNIINGGLECGK	G			File5360 Spectrum1042 scans: 1528
1	CHI1_GOSHI	Endochitinase 1 OS=Gossypium hirsutum PE=3 SV=1	499	35613	12	11	2	2	1119	1	1	1	981.012	1960.01	2	1960.01	0.0001	0	88.86	9.2e-08	R	VPGYGVITNIINGGLECGK	G			File5360 Spectrum1115 scans: 1608
1	CHI1_GOSHI	Endochitinase 1 OS=Gossypium hirsutum PE=3 SV=1	499	35613	12	11	2	2	1120	1	1	1	981.012	1960.01	2	1960.01	0.0003	0	15.99	1.8	R	VPGYGVITNIINGGLECGK	G			File5360 Spectrum1002 scans: 1484
1	CHI1_GOSHI	Endochitinase 1 OS=Gossypium hirsutum PE=3 SV=1	499	35613	12	11	2	2	1121	1	1	1	654.344	1960.01	3	1960.01	0.0006	0	41.4	0.0051	R	VPGYGVITNIINGGLECGK	G			File5360 Spectrum991 scans: 1472
1	CHI1_GOSHI	Endochitinase 1 OS=Gossypium hirsutum PE=3 SV=1	499	35613	12	11	2	2	1122	1	1	1	981.012	1960.01	2	1960.01	0.0008	0	83.18	3.4e-07	R	VPGYGVITNIINGGLECGK	G			File5360 Spectrum1074 scans: 1563
1	CHI1_GOSHI	Endochitinase 1 OS=Gossypium hirsutum PE=3 SV=1	499	35613	12	11	2	2	1123	1	1	1	981.013	1960.01	2	1960.01	0.0018	0	85.15	2.2e-07	R	VPGYGVITNIINGGLECGK	G			File5360 Spectrum1227 scans: 1731
1	CHI1_GOSHI	Endochitinase 1 OS=Gossypium hirsutum PE=3 SV=1	499	35613	12	11	2	2	1124	1	1	1	981.504	1960.99	2	1960.99	-0.0004	0	90.09	7.3e-08	R	VPGYGVITNIINGGLECGK	G	Deamidated (NQ)	0.0000000000020000000.0	File5360 Spectrum983 scans: 1463
1	CHI1_GOSHI	Endochitinase 1 OS=Gossypium hirsutum PE=3 SV=1	499	35613	12	11	2	2	1125	1	1	1	981.504	1960.99	2	1960.99	-0.0003	0	92.71	4e-08	R	VPGYGVITNIINGGLECGK	G	Deamidated (NQ)	0.0000000000020000000.0	File5360 Spectrum931 scans: 1406
1	CHI1_GOSHI	Endochitinase 1 OS=Gossypium hirsutum PE=3 SV=1	499	35613	12	11	2	2	1126	1	1	1	981.504	1960.99	2	1960.99	-0.0003	0	40.83	0.0062	R	VPGYGVITNIINGGLECGK	G	Deamidated (NQ)	0.0000000000020000000.0	File5360 Spectrum937 scans: 1412
2	CHIT_PETHY	Acidic endochitinase OS=Petunia hybrida PE=2 SV=1	498	27933	13	10	2	1	1116	1	0	1	981.011	1960.01	2	1960.01	-0.0004	0	82	4.4e-07	R	VPGYGVITNIINGGIECGK	G			File5360 Spectrum1030 scans: 1515
2	CHIT_PETHY	Acidic endochitinase OS=Petunia hybrida PE=2 SV=1	498	27933	13	10	2	1	1117	1	0	1	981.012	1960.01	2	1960.01	-0.0002	0	84.89	2.3e-07	R	VPGYGVITNIINGGIECGK	G			File5360 Spectrum1167 scans: 1665
2	CHIT_PETHY	Acidic endochitinase OS=Petunia hybrida PE=2 SV=1	498	27933	13	10	2	1	1118	1	0	1	654.343	1960.01	3	1960.01	-0.0001	0	31.54	0.049	R	VPGYGVITNIINGGIECGK	G			File5360 Spectrum1042 scans: 1528
2	CHIT_PETHY	Acidic endochitinase OS=Petunia hybrida PE=2 SV=1	498	27933	13	10	2	1	1119	1	0	1	981.012	1960.01	2	1960.01	0.0001	0	88.86	9.2e-08	R	VPGYGVITNIINGGIECGK	G			File5360 Spectrum1115 scans: 1608
2	CHIT_PETHY	Acidic endochitinase OS=Petunia hybrida PE=2 SV=1	498	27933	13	10	2	1	1120	1	0	1	981.012	1960.01	2	1960.01	0.0003	0	15.99	1.8	R	VPGYGVITNIINGGIECGK	G			File5360 Spectrum1002 scans: 1484
2	CHIT_PETHY	Acidic endochitinase OS=Petunia hybrida PE=2 SV=1	498	27933	13	10	2	1	1121	1	0	1	654.344	1960.01	3	1960.01	0.0006	0	41.4	0.0051	R	VPGYGVITNIINGGIECGK	G			File5360 Spectrum991 scans: 1472
2	CHIT_PETHY	Acidic endochitinase OS=Petunia hybrida PE=2 SV=1	498	27933	13	10	2	1	1122	1	0	1	981.012	1960.01	2	1960.01	0.0008	0	83.18	3.4e-07	R	VPGYGVITNIINGGIECGK	G			File5360 Spectrum1074 scans: 1563
2	CHIT_PETHY	Acidic endochitinase OS=Petunia hybrida PE=2 SV=1	498	27933	13	10	2	1	1123	1	0	1	981.013	1960.01	2	1960.01	0.0018	0	85.15	2.2e-07	R	VPGYGVITNIINGGIECGK	G			File5360 Spectrum1227 scans: 1731
2	CHIT_PETHY	Acidic endochitinase OS=Petunia hybrida PE=2 SV=1	498	27933	13	10	2	1	1124	1	0	1	981.504	1960.99	2	1960.99	-0.0004	0	90.09	7.3e-08	R	VPGYGVITNIINGGIECGK	G	Deamidated (NQ)	0.0000000000020000000.0	File5360 Spectrum983 scans: 1463
2	CHIT_PETHY	Acidic endochitinase OS=Petunia hybrida PE=2 SV=1	498	27933	13	10	2	1	1125	1	0	1	981.504	1960.99	2	1960.99	-0.0003	0	92.71	4e-08	R	VPGYGVITNIINGGIECGK	G	Deamidated (NQ)	0.0000000000020000000.0	File5360 Spectrum931 scans: 1406
2	CHIT_PETHY	Acidic endochitinase OS=Petunia hybrida PE=2 SV=1	498	27933	13	10	2	1	1126	1	0	1	981.504	1960.99	2	1960.99	-0.0003	0	40.83	0.0062	R	VPGYGVITNIINGGIECGK	G	Deamidated (NQ)	0.0000000000020000000.0	File5360 Spectrum937 scans: 1412
2	CHIT_PETHY	Acidic endochitinase OS=Petunia hybrida PE=2 SV=1	498	27933	13	10	2	1	1411	1	1	1	1389.14	2776.27	2	2776.23	0.0367	0	7.48	9	R	FYTYDAFIAAANSFPGFGTTGDDTAR	K	Deamidated (NQ)	0.00000000000200000000000000.0	File5360 Spectrum1378 scans: 1897
2	CHIT_PETHY	Acidic endochitinase OS=Petunia hybrida PE=2 SV=1	498	27933	13	10	2	1	1413	1	1	1	1389.14	2776.27	2	2776.23	0.0393	0	11.58	3.6	R	FYTYDAFIAAANSFPGFGTTGDDTAR	K	Deamidated (NQ)	0.00000000000200000000000000.0	File5360 Spectrum1331 scans: 1846
3	GDL65_ARATH	GDSL esterase/lipase At4g18970 OS=Arabidopsis thaliana GN=At4g18970 PE=2 SV=1	243	40086	4	4	1	1	310	1	1	1	575.304	1148.59	2	1148.59	-0.0008	0	79.75	5.1e-07	R	GVNYASAAAGIR	E			File5360 Spectrum339 scans: 754
3	GDL65_ARATH	GDSL esterase/lipase At4g18970 OS=Arabidopsis thaliana GN=At4g18970 PE=2 SV=1	243	40086	4	4	1	1	311	1	1	1	575.304	1148.59	2	1148.59	-0.0007	0	85.75	1.3e-07	R	GVNYASAAAGIR	E			File5360 Spectrum243 scans: 649
3	GDL65_ARATH	GDSL esterase/lipase At4g18970 OS=Arabidopsis thaliana GN=At4g18970 PE=2 SV=1	243	40086	4	4	1	1	312	1	1	1	575.304	1148.59	2	1148.59	-0.0003	0	102.16	3e-09	R	GVNYASAAAGIR	E			File5360 Spectrum284 scans: 694
3	GDL65_ARATH	GDSL esterase/lipase At4g18970 OS=Arabidopsis thaliana GN=At4g18970 PE=2 SV=1	243	40086	4	4	1	1	313	1	1	1	575.788	1149.56	2	1149.58	-0.0156	0	63.29	2.4e-05	R	GVNYASAAAGIR	E	Deamidated (NQ)	0.002000000000.0	File5360 Spectrum210 scans: 612
4	E131_SOLTU	Glucan endo-1,3-beta-glucosidase, basic isoform 1 (Fragment) OS=Solanum tuberosum GN=GLUB1 PE=2 SV=1	190	37056	13	10	3	2	244	1	1	1	523.774	1045.53	2	1045.53	-0.0011	0	43.53	0.0029	K	HFGLFSPNK	Q			File5360 Spectrum353 scans: 770
4	E131_SOLTU	Glucan endo-1,3-beta-glucosidase, basic isoform 1 (Fragment) OS=Solanum tuberosum GN=GLUB1 PE=2 SV=1	190	37056	13	10	3	2	245	1	1	1	523.774	1045.53	2	1045.53	-0.0006	0	43.44	0.0029	K	HFGLFSPNK	Q			File5360 Spectrum312 scans: 725
4	E131_SOLTU	Glucan endo-1,3-beta-glucosidase, basic isoform 1 (Fragment) OS=Solanum tuberosum GN=GLUB1 PE=2 SV=1	190	37056	13	10	3	2	246	1	1	1	523.774	1045.53	2	1045.53	-0.0004	0	29.2	0.078	K	HFGLFSPNK	Q			File5360 Spectrum409 scans: 831
4	E131_SOLTU	Glucan endo-1,3-beta-glucosidase, basic isoform 1 (Fragment) OS=Solanum tuberosum GN=GLUB1 PE=2 SV=1	190	37056	13	10	3	2	247	1	1	1	523.775	1045.53	2	1045.53	0.0001	0	40.79	0.0054	K	HFGLFSPNK	Q			File5360 Spectrum231 scans: 636
4	E131_SOLTU	Glucan endo-1,3-beta-glucosidase, basic isoform 1 (Fragment) OS=Solanum tuberosum GN=GLUB1 PE=2 SV=1	190	37056	13	10	3	2	248	1	1	1	523.775	1045.53	2	1045.53	0.0004	0	48.89	0.00089	K	HFGLFSPNK	Q			File5360 Spectrum272 scans: 681
4	E131_SOLTU	Glucan endo-1,3-beta-glucosidase, basic isoform 1 (Fragment) OS=Solanum tuberosum GN=GLUB1 PE=2 SV=1	190	37056	13	10	3	2	436	1	1	1	467.254	1398.74	3	1398.74	-0.0015	1	34.02	0.02	K	HFGLFSPNKQPK	Y			File5360 Spectrum178 scans: 577
4	E131_SOLTU	Glucan endo-1,3-beta-glucosidase, basic isoform 1 (Fragment) OS=Solanum tuberosum GN=GLUB1 PE=2 SV=1	190	37056	13	10	3	2	437	1	1	1	467.254	1398.74	3	1398.74	-0.0001	1	33.43	0.023	K	HFGLFSPNKQPK	Y			File5360 Spectrum222 scans: 626
4	E131_SOLTU	Glucan endo-1,3-beta-glucosidase, basic isoform 1 (Fragment) OS=Solanum tuberosum GN=GLUB1 PE=2 SV=1	190	37056	13	10	3	2	438	1	1	1	467.254	1398.74	3	1398.74	0	1	37.69	0.0085	K	HFGLFSPNKQPK	Y			File5360 Spectrum305 scans: 717
4	E131_SOLTU	Glucan endo-1,3-beta-glucosidase, basic isoform 1 (Fragment) OS=Solanum tuberosum GN=GLUB1 PE=2 SV=1	190	37056	13	10	3	2	439	1	1	1	467.254	1398.74	3	1398.74	0.0005	1	36.54	0.011	K	HFGLFSPNKQPK	Y			File5360 Spectrum264 scans: 672
4	E131_SOLTU	Glucan endo-1,3-beta-glucosidase, basic isoform 1 (Fragment) OS=Solanum tuberosum GN=GLUB1 PE=2 SV=1	190	37056	13	10	3	2	440	1	1	1	700.378	1398.74	2	1398.74	0.0007	1	46.63	0.0011	K	HFGLFSPNKQPK	Y			File5360 Spectrum159 scans: 555
4	E131_SOLTU	Glucan endo-1,3-beta-glucosidase, basic isoform 1 (Fragment) OS=Solanum tuberosum GN=GLUB1 PE=2 SV=1	190	37056	13	10	3	2	441	1	1	1	467.255	1398.74	3	1398.74	0.001	1	32.35	0.03	K	HFGLFSPNKQPK	Y			File5360 Spectrum345 scans: 761
4	E131_SOLTU	Glucan endo-1,3-beta-glucosidase, basic isoform 1 (Fragment) OS=Solanum tuberosum GN=GLUB1 PE=2 SV=1	190	37056	13	10	3	2	442	10	1	1	700.86	1399.7	2	1399.72	-0.0199	1	3.88	19	K	HFGLFSPNKQPK	Y	Deamidated (NQ)	0.000000020000.0	File5360 Spectrum199 scans: 600
4	E131_SOLTU	Glucan endo-1,3-beta-glucosidase, basic isoform 1 (Fragment) OS=Solanum tuberosum GN=GLUB1 PE=2 SV=1	190	37056	13	10	3	2	601	2	1	1	777.393	1552.77	2	1552.75	0.0187	1	7.39	9.8	K	QPKYNLNFGVSER	V	2 Deamidated (NQ)	0.2000002000000.0	File5360 Spectrum672 scans: 1121
5	IAMY_COILA	Alpha-amylase inhibitor/endochitinase (Fragments) OS=Coix lacryma-jobi PE=1 SV=1	185	14638	4	4	1	1	890	1	1	1	885.433	1768.85	2	1768.85	-0.0016	0	73.21	2.9e-06	R	GPIQISYNYNYGPAGR	A			File5360 Spectrum632 scans: 1077
5	IAMY_COILA	Alpha-amylase inhibitor/endochitinase (Fragments) OS=Coix lacryma-jobi PE=1 SV=1	185	14638	4	4	1	1	891	1	1	1	885.434	1768.85	2	1768.85	-0.0001	0	52.83	0.00031	R	GPIQISYNYNYGPAGR	A			File5360 Spectrum684 scans: 1134
5	IAMY_COILA	Alpha-amylase inhibitor/endochitinase (Fragments) OS=Coix lacryma-jobi PE=1 SV=1	185	14638	4	4	1	1	892	1	1	1	885.435	1768.85	2	1768.85	0.0013	0	54.79	0.0002	R	GPIQISYNYNYGPAGR	A			File5360 Spectrum738 scans: 1193
5	IAMY_COILA	Alpha-amylase inhibitor/endochitinase (Fragments) OS=Coix lacryma-jobi PE=1 SV=1	185	14638	4	4	1	1	893	1	1	1	885.435	1768.85	2	1768.85	0.0016	0	68.36	8.9e-06	R	GPIQISYNYNYGPAGR	A			File5360 Spectrum808 scans: 1270
6	PERA2_ARMRU	Peroxidase A2 OS=Armoracia rusticana GN=HRPA2 PE=1 SV=1	160	32336	7	7	2	2	69	1	1	1	365.234	728.454	2	728.455	-0.0006	0	33.77	0.021	R	IGASLIR	L			File5360 Spectrum204 scans: 606
6	PERA2_ARMRU	Peroxidase A2 OS=Armoracia rusticana GN=HRPA2 PE=1 SV=1	160	32336	7	7	2	2	70	1	1	1	365.235	728.454	2	728.455	-0.0001	0	33.73	0.021	R	IGASLIR	L			File5360 Spectrum245 scans: 651
6	PERA2_ARMRU	Peroxidase A2 OS=Armoracia rusticana GN=HRPA2 PE=1 SV=1	160	32336	7	7	2	2	202	1	1	1	503.272	1004.53	2	1004.53	-0.0005	0	61.34	4.2e-05	R	GFNVVDNIK	T			File5360 Spectrum391 scans: 812
6	PERA2_ARMRU	Peroxidase A2 OS=Armoracia rusticana GN=HRPA2 PE=1 SV=1	160	32336	7	7	2	2	203	1	1	1	503.272	1004.53	2	1004.53	-0.0003	0	59.9	5.9e-05	R	GFNVVDNIK	T			File5360 Spectrum441 scans: 867
6	PERA2_ARMRU	Peroxidase A2 OS=Armoracia rusticana GN=HRPA2 PE=1 SV=1	160	32336	7	7	2	2	204	1	1	1	503.272	1004.53	2	1004.53	-0.0002	0	38.41	0.0083	R	GFNVVDNIK	T			File5360 Spectrum606 scans: 1048
6	PERA2_ARMRU	Peroxidase A2 OS=Armoracia rusticana GN=HRPA2 PE=1 SV=1	160	32336	7	7	2	2	205	1	1	1	503.272	1004.53	2	1004.53	0.0001	0	47.88	0.00094	R	GFNVVDNIK	T			File5360 Spectrum493 scans: 924
6	PERA2_ARMRU	Peroxidase A2 OS=Armoracia rusticana GN=HRPA2 PE=1 SV=1	160	32336	7	7	2	2	206	1	1	1	503.272	1004.53	2	1004.53	0.0007	0	63.12	2.8e-05	R	GFNVVDNIK	T			File5360 Spectrum543 scans: 979
7	INV1_MAIZE	Beta-fructofuranosidase 1 OS=Zea mays GN=IVR1 PE=3 SV=1	156	72173	6	4	2	1	162	5	1	1	480.256	958.497	2	958.483	0.0141	1	5.84	15	R	GRAAAGAEQK	R	Deamidated (NQ)	0.0000000020.0	File5360 Spectrum607 scans: 1049
7	INV1_MAIZE	Beta-fructofuranosidase 1 OS=Zea mays GN=IVR1 PE=3 SV=1	156	72173	6	4	2	1	773	1	1	1	864.457	1726.9	2	1726.9	0.0003	0	102.04	3.9e-09	R	ILVDHSIVESFAQGGR	T			File5360 Spectrum718 scans: 1171
7	INV1_MAIZE	Beta-fructofuranosidase 1 OS=Zea mays GN=IVR1 PE=3 SV=1	156	72173	6	4	2	1	774	1	1	1	576.641	1726.9	3	1726.9	0.0004	0	33.37	0.029	R	ILVDHSIVESFAQGGR	T			File5360 Spectrum803 scans: 1265
7	INV1_MAIZE	Beta-fructofuranosidase 1 OS=Zea mays GN=IVR1 PE=3 SV=1	156	72173	6	4	2	1	775	1	1	1	576.641	1726.9	3	1726.9	0.0005	0	43.59	0.0028	R	ILVDHSIVESFAQGGR	T			File5360 Spectrum750 scans: 1207
7	INV1_MAIZE	Beta-fructofuranosidase 1 OS=Zea mays GN=IVR1 PE=3 SV=1	156	72173	6	4	2	1	776	1	1	1	576.641	1726.9	3	1726.9	0.0005	0	46.7	0.0014	R	ILVDHSIVESFAQGGR	T			File5360 Spectrum700 scans: 1152
7	INV1_MAIZE	Beta-fructofuranosidase 1 OS=Zea mays GN=IVR1 PE=3 SV=1	156	72173	6	4	2	1	777	1	1	1	576.641	1726.9	3	1726.9	0.0014	0	24.31	0.23	R	ILVDHSIVESFAQGGR	T			File5360 Spectrum857 scans: 1324
8	INVB_DAUCA	Beta-fructofuranosidase, soluble isoenzyme I OS=Daucus carota GN=INV*DC4 PE=1 SV=2	156	73989	5	4	1	1	773	1	0	1	864.457	1726.9	2	1726.9	0.0003	0	102.04	3.9e-09	R	LLVDHSIVESFAQGGR	T			File5360 Spectrum718 scans: 1171
8	INVB_DAUCA	Beta-fructofuranosidase, soluble isoenzyme I OS=Daucus carota GN=INV*DC4 PE=1 SV=2	156	73989	5	4	1	1	774	1	0	1	576.641	1726.9	3	1726.9	0.0004	0	33.37	0.029	R	LLVDHSIVESFAQGGR	T			File5360 Spectrum803 scans: 1265
8	INVB_DAUCA	Beta-fructofuranosidase, soluble isoenzyme I OS=Daucus carota GN=INV*DC4 PE=1 SV=2	156	73989	5	4	1	1	775	1	0	1	576.641	1726.9	3	1726.9	0.0005	0	43.59	0.0028	R	LLVDHSIVESFAQGGR	T			File5360 Spectrum750 scans: 1207
8	INVB_DAUCA	Beta-fructofuranosidase, soluble isoenzyme I OS=Daucus carota GN=INV*DC4 PE=1 SV=2	156	73989	5	4	1	1	776	1	0	1	576.641	1726.9	3	1726.9	0.0005	0	46.7	0.0014	R	LLVDHSIVESFAQGGR	T			File5360 Spectrum700 scans: 1152
8	INVB_DAUCA	Beta-fructofuranosidase, soluble isoenzyme I OS=Daucus carota GN=INV*DC4 PE=1 SV=2	156	73989	5	4	1	1	777	1	0	1	576.641	1726.9	3	1726.9	0.0014	0	24.31	0.23	R	LLVDHSIVESFAQGGR	T			File5360 Spectrum857 scans: 1324
9	ORYA_ORYSJ	Oryzain alpha chain OS=Oryza sativa subsp. japonica GN=Os04g0650000 PE=1 SV=2	152	51296	2	2	1	1	593	1	1	1	769.917	1537.82	2	1537.82	-0.0011	0	88.52	5.3e-08	K	AVANQPVSVAIEAGGR	A			File5360 Spectrum480 scans: 909
9	ORYA_ORYSJ	Oryzain alpha chain OS=Oryza sativa subsp. japonica GN=Os04g0650000 PE=1 SV=2	152	51296	2	2	1	1	594	1	1	1	769.918	1537.82	2	1537.82	-0.0008	0	91.04	3e-08	K	AVANQPVSVAIEAGGR	A			File5360 Spectrum417 scans: 840
10	E13B_HEVBR	Glucan endo-1,3-beta-glucosidase, basic vacuolar isoform OS=Hevea brasiliensis GN=HGN1 PE=1 SV=2	63	41427	3	2	2	1	164	10	1	1	480.256	958.498	2	958.508	-0.0106	0	4.02	23	R	SAGLQDQIK	V			File5360 Spectrum705 scans: 1157
10	E13B_HEVBR	Glucan endo-1,3-beta-glucosidase, basic vacuolar isoform OS=Hevea brasiliensis GN=HGN1 PE=1 SV=2	63	41427	3	2	2	1	940	1	1	1	607.291	1818.85	3	1818.89	-0.035	1	34.28	0.019	R	AIETYLFAMFDENKK	Q			File5360 Spectrum1198 scans: 1699
10	E13B_HEVBR	Glucan endo-1,3-beta-glucosidase, basic vacuolar isoform OS=Hevea brasiliensis GN=HGN1 PE=1 SV=2	63	41427	3	2	2	1	953	1	1	1	918.43	1834.85	2	1834.88	-0.0351	1	55.45	0.00012	R	AIETYLFAMFDENKK	Q	Oxidation (M)	0.000000003000000.0	File5360 Spectrum957 scans: 1434
11	E13A_ARATH	Glucan endo-1,3-beta-glucosidase, acidic isoform OS=Arabidopsis thaliana GN=BG2 PE=1 SV=2	63	37373	2	2	1	1	940	1	0	1	607.291	1818.85	3	1818.89	-0.035	1	34.28	0.019	K	AIETYIFAMFDENKK	E			File5360 Spectrum1198 scans: 1699
11	E13A_ARATH	Glucan endo-1,3-beta-glucosidase, acidic isoform OS=Arabidopsis thaliana GN=BG2 PE=1 SV=2	63	37373	2	2	1	1	953	1	0	1	918.43	1834.85	2	1834.88	-0.0351	1	55.45	0.00012	K	AIETYIFAMFDENKK	E	Oxidation (M)	0.000000003000000.0	File5360 Spectrum957 scans: 1434
12	XCP1_ARATH	Cysteine protease XCP1 OS=Arabidopsis thaliana GN=XCP1 PE=1 SV=1	62	40106	2	2	1	1	641	1	1	1	535.961	1604.86	3	1604.86	-0.0012	0	40.63	0.0042	K	ALAHQPVSVAIEASGR	D			File5360 Spectrum308 scans: 720
12	XCP1_ARATH	Cysteine protease XCP1 OS=Arabidopsis thaliana GN=XCP1 PE=1 SV=1	62	40106	2	2	1	1	642	1	1	1	535.962	1604.86	3	1604.86	-0.0008	0	50.27	0.00045	K	ALAHQPVSVAIEASGR	D			File5360 Spectrum266 scans: 674
13	FRI1_ARATH	Ferritin-1, chloroplastic OS=Arabidopsis thaliana GN=FER1 PE=2 SV=1	46	28160	6	5	2	1	62	1	1	1	362.721	723.427	2	723.428	-0.0007	0	26.86	0.019	K	LLNVHK	V	Deamidated (NQ)	0.002000.0	File5360 Spectrum188 scans: 588
13	FRI1_ARATH	Ferritin-1, chloroplastic OS=Arabidopsis thaliana GN=FER1 PE=2 SV=1	46	28160	6	5	2	1	64	1	1	1	362.721	723.428	2	723.428	-0.0003	0	28.36	0.014	K	LLNVHK	V	Deamidated (NQ)	0.002000.0	File5360 Spectrum74 scans: 455
13	FRI1_ARATH	Ferritin-1, chloroplastic OS=Arabidopsis thaliana GN=FER1 PE=2 SV=1	46	28160	6	5	2	1	65	1	1	1	362.721	723.428	2	723.428	-0.0003	0	28.1	0.015	K	LLNVHK	V	Deamidated (NQ)	0.002000.0	File5360 Spectrum148 scans: 543
13	FRI1_ARATH	Ferritin-1, chloroplastic OS=Arabidopsis thaliana GN=FER1 PE=2 SV=1	46	28160	6	5	2	1	67	1	1	1	362.721	723.428	2	723.428	0	0	28.33	0.014	K	LLNVHK	V	Deamidated (NQ)	0.002000.0	File5360 Spectrum109 scans: 498
13	FRI1_ARATH	Ferritin-1, chloroplastic OS=Arabidopsis thaliana GN=FER1 PE=2 SV=1	46	28160	6	5	2	1	68	1	1	1	362.722	723.429	2	723.428	0.0013	0	21.68	0.051	K	LLNVHK	V	Deamidated (NQ)	0.002000.0	File5360 Spectrum40 scans: 415
13	FRI1_ARATH	Ferritin-1, chloroplastic OS=Arabidopsis thaliana GN=FER1 PE=2 SV=1	46	28160	6	5	2	1	1729	10	1	1	1179.59	3535.75	3	3535.77	-0.0192	2	0.12	66	K	VGGGRAVVVAAATVDTNNMPMTGVVFQPFEEVKK	A	2 Deamidated (NQ); Oxidation (M)	0.0000000000000000200030000020000000.0	File5360 Spectrum1090 scans: 1581
14	NLTP1_VIGRR	Non-specific lipid-transfer protein 1 OS=Vigna radiata var. radiata PE=1 SV=1	42	9749	3	1	2	1	158	1	1	0	475.741	949.468	2	949.469	-0.0008	0	41.58	0.0032	K	CGVNIPYK	I			File5360 Spectrum228 scans: 632
14	NLTP1_VIGRR	Non-specific lipid-transfer protein 1 OS=Vigna radiata var. radiata PE=1 SV=1	42	9749	3	1	2	1	1716	1	1	1	1735.31	3468.61	2	3468.6	0.0094	1	10.24	5.3	-	MTCGQVQGNLAQCIGFLQKGGVVPPSCCTGVK	N	2 Deamidated (NQ); Oxidation (M)	0.30002000000000000200000000000000.0	File5360 Spectrum1053 scans: 1540
14	NLTP1_VIGRR	Non-specific lipid-transfer protein 1 OS=Vigna radiata var. radiata PE=1 SV=1	42	9749	3	1	2	1	1721	2	1	1	1157.87	3470.6	3	3470.56	0.0335	1	6.86	9.9	-	MTCGQVQGNLAQCIGFLQKGGVVPPSCCTGVK	N	4 Deamidated (NQ); Oxidation (M)	0.30002020200200000000000000000000.0	File5360 Spectrum1916 scans: 2496
15	NLTP1_PRUAR	Non-specific lipid-transfer protein 1 OS=Prunus armeniaca PE=1 SV=2	42	9629	3	1	2	1	158	1	0	0	475.741	949.468	2	949.469	-0.0008	0	41.58	0.0032	K	CGVNIPYK	I			File5360 Spectrum228 scans: 632
15	NLTP1_PRUAR	Non-specific lipid-transfer protein 1 OS=Prunus armeniaca PE=1 SV=2	42	9629	3	1	2	1	1005	6	1	1	947.994	1893.97	2	1893.99	-0.0167	0	1	47	K	QLSGSISGVNPNNAAALPGK	C			File5360 Spectrum1564 scans: 2102
15	NLTP1_PRUAR	Non-specific lipid-transfer protein 1 OS=Prunus armeniaca PE=1 SV=2	42	9629	3	1	2	1	1026	8	1	1	632.332	1893.98	3	1893.99	-0.0153	0	2.71	31	K	QLSGSISGVNPNNAAALPGK	C			File5360 Spectrum1073 scans: 1562
16	E13G_TOBAC	Glucan endo-1,3-beta-glucosidase, acidic isoform GI9 OS=Nicotiana tabacum GN=PR2 PE=1 SV=1	37	37870	6	5	1	1	86	1	1	1	399.692	797.37	2	797.371	-0.0007	0	28.09	0.033	K	YQLNFN	-	Amidated (Protein C-term); Deamidated (NQ)	0.000002.1	File5360 Spectrum505 scans: 937
16	E13G_TOBAC	Glucan endo-1,3-beta-glucosidase, acidic isoform GI9 OS=Nicotiana tabacum GN=PR2 PE=1 SV=1	37	37870	6	5	1	1	87	1	1	1	399.692	797.37	2	797.371	-0.0003	0	28.73	0.028	K	YQLNFN	-	Amidated (Protein C-term); Deamidated (NQ)	0.000002.1	File5360 Spectrum550 scans: 987
16	E13G_TOBAC	Glucan endo-1,3-beta-glucosidase, acidic isoform GI9 OS=Nicotiana tabacum GN=PR2 PE=1 SV=1	37	37870	6	5	1	1	88	2	1	1	399.693	797.371	2	797.371	0.0001	0	17.3	0.39	K	YQLNFN	-	Amidated (Protein C-term); Deamidated (NQ)	0.000002.1	File5360 Spectrum653 scans: 1100
16	E13G_TOBAC	Glucan endo-1,3-beta-glucosidase, acidic isoform GI9 OS=Nicotiana tabacum GN=PR2 PE=1 SV=1	37	37870	6	5	1	1	89	1	1	1	399.693	797.371	2	797.371	0.0001	0	27.22	0.04	K	YQLNFN	-	Amidated (Protein C-term); Deamidated (NQ)	0.000002.1	File5360 Spectrum774 scans: 1233
16	E13G_TOBAC	Glucan endo-1,3-beta-glucosidase, acidic isoform GI9 OS=Nicotiana tabacum GN=PR2 PE=1 SV=1	37	37870	6	5	1	1	90	1	1	1	399.693	797.371	2	797.371	0.0002	0	28.5	0.03	K	YQLNFN	-	Amidated (Protein C-term); Deamidated (NQ)	0.000002.1	File5360 Spectrum602 scans: 1044
16	E13G_TOBAC	Glucan endo-1,3-beta-glucosidase, acidic isoform GI9 OS=Nicotiana tabacum GN=PR2 PE=1 SV=1	37	37870	6	5	1	1	91	1	1	1	399.693	797.371	2	797.371	0.0007	0	27.73	0.033	K	YQLNFN	-	Amidated (Protein C-term); Deamidated (NQ)	0.000002.1	File5360 Spectrum703 scans: 1155
17	DGS1_ARATH	Protein DGS1, mitochondrial OS=Arabidopsis thaliana GN=DGS1 PE=1 SV=1	36	69193	4	2	1	1	388	1	1	1	642.364	1282.71	2	1282.72	-0.0114	2	31.52	0.02	K	RGEDLVKIPEK	A			File5360 Spectrum770 scans: 1229
17	DGS1_ARATH	Protein DGS1, mitochondrial OS=Arabidopsis thaliana GN=DGS1 PE=1 SV=1	36	69193	4	2	1	1	389	1	1	1	642.364	1282.71	2	1282.72	-0.0104	2	31.33	0.02	K	RGEDLVKIPEK	A			File5360 Spectrum820 scans: 1284
17	DGS1_ARATH	Protein DGS1, mitochondrial OS=Arabidopsis thaliana GN=DGS1 PE=1 SV=1	36	69193	4	2	1	1	390	1	1	1	642.365	1282.72	2	1282.72	-0.0094	2	14.35	1	K	RGEDLVKIPEK	A			File5360 Spectrum926 scans: 1400
17	DGS1_ARATH	Protein DGS1, mitochondrial OS=Arabidopsis thaliana GN=DGS1 PE=1 SV=1	36	69193	4	2	1	1	391	1	1	1	642.365	1282.72	2	1282.72	-0.0088	2	24.32	0.1	K	RGEDLVKIPEK	A			File5360 Spectrum875 scans: 1344
18	CHI1_ORYSJ	Chitinase 1 OS=Oryza sativa subsp. japonica GN=Cht1 PE=2 SV=1	35	34769	2	2	2	2	84	1	0	0	392.229	782.443	2	782.444	-0.0006	1	25.89	0.046	R	IGFYKR	Y			File5360 Spectrum149 scans: 544
18	CHI1_ORYSJ	Chitinase 1 OS=Oryza sativa subsp. japonica GN=Cht1 PE=2 SV=1	35	34769	2	2	2	2	101	1	1	1	423.693	845.371	2	845.37	0.0009	0	32.59	0.0053	R	NDAACPAK	N			File5360 Spectrum47 scans: 423
19	HBP1_CASGL	Hemoglobin-1 OS=Casuarina glauca PE=1 SV=2	32	17289	3	1	2	1	50	1	1	1	351.219	700.423	2	700.412	0.0115	0	26.24	0.16	K	QEALLK	Q			File5360 Spectrum89 scans: 472
19	HBP1_CASGL	Hemoglobin-1 OS=Casuarina glauca PE=1 SV=2	32	17289	3	1	2	1	51	1	1	1	351.219	700.424	2	700.412	0.0119	0	32.22	0.039	K	QEALLK	Q			File5360 Spectrum53 scans: 430
19	HBP1_CASGL	Hemoglobin-1 OS=Casuarina glauca PE=1 SV=2	32	17289	3	1	2	1	1498	3	1	1	1054.49	3160.45	3	3160.4	0.0521	1	4.32	20	K	ENWSDEMGQAWTEAYNQLVATIKAEMK	E	2 Deamidated (NQ); Oxidation (M)	0.000000302000000020000000000.0	File5360 Spectrum1170 scans: 1669
20	CDC5L_ARATH	Cell division cycle 5-like protein OS=Arabidopsis thaliana GN=CDC5 PE=1 SV=2	32	96049	2	1	1	1	50	1	0	1	351.219	700.423	2	700.412	0.0115	0	26.24	0.16	R	QQALLK	K	Deamidated (NQ)	0.020000.0	File5360 Spectrum89 scans: 472
20	CDC5L_ARATH	Cell division cycle 5-like protein OS=Arabidopsis thaliana GN=CDC5 PE=1 SV=2	32	96049	2	1	1	1	51	1	0	1	351.219	700.424	2	700.412	0.0119	0	32.22	0.039	R	QQALLK	K	Deamidated (NQ)	0.020000.0	File5360 Spectrum53 scans: 430
21	CIPK8_ORYSJ	CBL-interacting protein kinase 8 OS=Oryza sativa subsp. japonica GN=CIPK8 PE=2 SV=1	30	50794	49	0	1	0	783	1	1	1	581.286	1740.84	3	1740.84	0.0017	1	24.45	0.21	K	VKFAQNTESGESVAMK	V	Oxidation (M)	0.0000000000000030.0	File5360 Spectrum1981 scans: 2583
21	CIPK8_ORYSJ	CBL-interacting protein kinase 8 OS=Oryza sativa subsp. japonica GN=CIPK8 PE=2 SV=1	30	50794	49	0	1	0	784	1	1	1	581.286	1740.84	3	1740.84	0.0021	1	22.72	0.31	K	VKFAQNTESGESVAMK	V	Oxidation (M)	0.0000000000000030.0	File5360 Spectrum1781 scans: 2346
21	CIPK8_ORYSJ	CBL-interacting protein kinase 8 OS=Oryza sativa subsp. japonica GN=CIPK8 PE=2 SV=1	30	50794	49	0	1	0	785	4	1	1	871.426	1740.84	2	1740.84	0.0023	1	10.61	5	K	VKFAQNTESGESVAMK	V	Oxidation (M)	0.0000000000000030.0	File5360 Spectrum1980 scans: 2582
21	CIPK8_ORYSJ	CBL-interacting protein kinase 8 OS=Oryza sativa subsp. japonica GN=CIPK8 PE=2 SV=1	30	50794	49	0	1	0	786	1	1	1	581.287	1740.84	3	1740.84	0.0024	1	25.33	0.17	K	VKFAQNTESGESVAMK	V	Oxidation (M)	0.0000000000000030.0	File5360 Spectrum2024 scans: 2658
21	CIPK8_ORYSJ	CBL-interacting protein kinase 8 OS=Oryza sativa subsp. japonica GN=CIPK8 PE=2 SV=1	30	50794	49	0	1	0	787	1	1	1	581.287	1740.84	3	1740.84	0.0024	1	22.52	0.32	K	VKFAQNTESGESVAMK	V	Oxidation (M)	0.0000000000000030.0	File5360 Spectrum1956 scans: 2546
21	CIPK8_ORYSJ	CBL-interacting protein kinase 8 OS=Oryza sativa subsp. japonica GN=CIPK8 PE=2 SV=1	30	50794	49	0	1	0	788	1	1	1	581.287	1740.84	3	1740.84	0.0024	1	19.11	0.7	K	VKFAQNTESGESVAMK	V	Oxidation (M)	0.0000000000000030.0	File5360 Spectrum1856 scans: 2429
21	CIPK8_ORYSJ	CBL-interacting protein kinase 8 OS=Oryza sativa subsp. japonica GN=CIPK8 PE=2 SV=1	30	50794	49	0	1	0	790	3	1	1	871.426	1740.84	2	1740.84	0.0026	1	2.4	32	K	VKFAQNTESGESVAMK	V	Oxidation (M)	0.0000000000000030.0	File5360 Spectrum1903 scans: 2481
21	CIPK8_ORYSJ	CBL-interacting protein kinase 8 OS=Oryza sativa subsp. japonica GN=CIPK8 PE=2 SV=1	30	50794	49	0	1	0	791	3	1	1	871.426	1740.84	2	1740.84	0.0028	1	11.58	3.9	K	VKFAQNTESGESVAMK	V	Oxidation (M)	0.0000000000000030.0	File5360 Spectrum1855 scans: 2428
21	CIPK8_ORYSJ	CBL-interacting protein kinase 8 OS=Oryza sativa subsp. japonica GN=CIPK8 PE=2 SV=1	30	50794	49	0	1	0	792	1	1	1	581.287	1740.84	3	1740.84	0.0028	1	18.58	0.78	K	VKFAQNTESGESVAMK	V	Oxidation (M)	0.0000000000000030.0	File5360 Spectrum2005 scans: 2622
21	CIPK8_ORYSJ	CBL-interacting protein kinase 8 OS=Oryza sativa subsp. japonica GN=CIPK8 PE=2 SV=1	30	50794	49	0	1	0	793	1	1	1	581.287	1740.84	3	1740.84	0.0028	1	20.79	0.47	K	VKFAQNTESGESVAMK	V	Oxidation (M)	0.0000000000000030.0	File5360 Spectrum1924 scans: 2506
21	CIPK8_ORYSJ	CBL-interacting protein kinase 8 OS=Oryza sativa subsp. japonica GN=CIPK8 PE=2 SV=1	30	50794	49	0	1	0	794	3	1	1	871.426	1740.84	2	1740.84	0.0029	1	16.84	1.2	K	VKFAQNTESGESVAMK	V	Oxidation (M)	0.0000000000000030.0	File5360 Spectrum1923 scans: 2505
21	CIPK8_ORYSJ	CBL-interacting protein kinase 8 OS=Oryza sativa subsp. japonica GN=CIPK8 PE=2 SV=1	30	50794	49	0	1	0	795	3	1	1	871.426	1740.84	2	1740.84	0.003	1	14.23	2.2	K	VKFAQNTESGESVAMK	V	Oxidation (M)	0.0000000000000030.0	File5360 Spectrum1780 scans: 2345
21	CIPK8_ORYSJ	CBL-interacting protein kinase 8 OS=Oryza sativa subsp. japonica GN=CIPK8 PE=2 SV=1	30	50794	49	0	1	0	797	3	1	1	871.427	1740.84	2	1740.84	0.0032	1	14.5	2	K	VKFAQNTESGESVAMK	V	Oxidation (M)	0.0000000000000030.0	File5360 Spectrum2023 scans: 2657
21	CIPK8_ORYSJ	CBL-interacting protein kinase 8 OS=Oryza sativa subsp. japonica GN=CIPK8 PE=2 SV=1	30	50794	49	0	1	0	798	1	1	1	871.427	1740.84	2	1740.84	0.0032	1	5.24	17	K	VKFAQNTESGESVAMK	V	Oxidation (M)	0.0000000000000030.0	File5360 Spectrum2014 scans: 2636
21	CIPK8_ORYSJ	CBL-interacting protein kinase 8 OS=Oryza sativa subsp. japonica GN=CIPK8 PE=2 SV=1	30	50794	49	0	1	0	799	1	1	1	581.287	1740.84	3	1740.84	0.0033	1	13.01	2.8	K	VKFAQNTESGESVAMK	V	Oxidation (M)	0.0000000000000030.0	File5360 Spectrum1705 scans: 2259
21	CIPK8_ORYSJ	CBL-interacting protein kinase 8 OS=Oryza sativa subsp. japonica GN=CIPK8 PE=2 SV=1	30	50794	49	0	1	0	800	3	1	1	871.427	1740.84	2	1740.84	0.0034	1	16.95	1.1	K	VKFAQNTESGESVAMK	V	Oxidation (M)	0.0000000000000030.0	File5360 Spectrum2041 scans: 2692
21	CIPK8_ORYSJ	CBL-interacting protein kinase 8 OS=Oryza sativa subsp. japonica GN=CIPK8 PE=2 SV=1	30	50794	49	0	1	0	801	2	1	1	871.427	1740.84	2	1740.84	0.0034	1	12.94	2.9	K	VKFAQNTESGESVAMK	V	Oxidation (M)	0.0000000000000030.0	File5360 Spectrum2004 scans: 2621
21	CIPK8_ORYSJ	CBL-interacting protein kinase 8 OS=Oryza sativa subsp. japonica GN=CIPK8 PE=2 SV=1	30	50794	49	0	1	0	803	1	1	1	581.287	1740.84	3	1740.84	0.0035	1	19.24	0.67	K	VKFAQNTESGESVAMK	V	Oxidation (M)	0.0000000000000030.0	File5360 Spectrum2042 scans: 2693
21	CIPK8_ORYSJ	CBL-interacting protein kinase 8 OS=Oryza sativa subsp. japonica GN=CIPK8 PE=2 SV=1	30	50794	49	0	1	0	804	3	1	1	871.427	1740.84	2	1740.84	0.0036	1	17.89	0.92	K	VKFAQNTESGESVAMK	V	Oxidation (M)	0.0000000000000030.0	File5360 Spectrum1955 scans: 2545
21	CIPK8_ORYSJ	CBL-interacting protein kinase 8 OS=Oryza sativa subsp. japonica GN=CIPK8 PE=2 SV=1	30	50794	49	0	1	0	805	1	1	1	871.427	1740.84	2	1740.84	0.0037	1	5.34	17	K	VKFAQNTESGESVAMK	V	Oxidation (M)	0.0000000000000030.0	File5360 Spectrum1990 scans: 2596
21	CIPK8_ORYSJ	CBL-interacting protein kinase 8 OS=Oryza sativa subsp. japonica GN=CIPK8 PE=2 SV=1	30	50794	49	0	1	0	806	5	1	1	871.427	1740.84	2	1740.84	0.0039	1	2.22	34	K	VKFAQNTESGESVAMK	V	Oxidation (M)	0.0000000000000030.0	File5360 Spectrum1708 scans: 2262
21	CIPK8_ORYSJ	CBL-interacting protein kinase 8 OS=Oryza sativa subsp. japonica GN=CIPK8 PE=2 SV=1	30	50794	49	0	1	0	807	1	1	1	581.287	1740.84	3	1740.84	0.0039	1	22.51	0.32	K	VKFAQNTESGESVAMK	V	Oxidation (M)	0.0000000000000030.0	File5360 Spectrum1889 scans: 2466
21	CIPK8_ORYSJ	CBL-interacting protein kinase 8 OS=Oryza sativa subsp. japonica GN=CIPK8 PE=2 SV=1	30	50794	49	0	1	0	808	1	1	1	581.287	1740.84	3	1740.84	0.0039	1	20.3	0.53	K	VKFAQNTESGESVAMK	V	Oxidation (M)	0.0000000000000030.0	File5360 Spectrum1629 scans: 2174
21	CIPK8_ORYSJ	CBL-interacting protein kinase 8 OS=Oryza sativa subsp. japonica GN=CIPK8 PE=2 SV=1	30	50794	49	0	1	0	809	1	1	1	581.287	1740.84	3	1740.84	0.0039	1	16.84	1.2	K	VKFAQNTESGESVAMK	V	Oxidation (M)	0.0000000000000030.0	File5360 Spectrum1741 scans: 2302
21	CIPK8_ORYSJ	CBL-interacting protein kinase 8 OS=Oryza sativa subsp. japonica GN=CIPK8 PE=2 SV=1	30	50794	49	0	1	0	810	1	1	1	581.287	1740.84	3	1740.84	0.0039	1	16.77	1.2	K	VKFAQNTESGESVAMK	V	Oxidation (M)	0.0000000000000030.0	File5360 Spectrum1670 scans: 2219
21	CIPK8_ORYSJ	CBL-interacting protein kinase 8 OS=Oryza sativa subsp. japonica GN=CIPK8 PE=2 SV=1	30	50794	49	0	1	0	811	4	1	1	871.427	1740.84	2	1740.84	0.0042	1	11.79	3.7	K	VKFAQNTESGESVAMK	V	Oxidation (M)	0.0000000000000030.0	File5360 Spectrum1697 scans: 2249
21	CIPK8_ORYSJ	CBL-interacting protein kinase 8 OS=Oryza sativa subsp. japonica GN=CIPK8 PE=2 SV=1	30	50794	49	0	1	0	813	1	1	1	581.287	1740.84	3	1740.84	0.0044	1	19.51	0.63	K	VKFAQNTESGESVAMK	V	Oxidation (M)	0.0000000000000030.0	File5360 Spectrum1590 scans: 2131
21	CIPK8_ORYSJ	CBL-interacting protein kinase 8 OS=Oryza sativa subsp. japonica GN=CIPK8 PE=2 SV=1	30	50794	49	0	1	0	815	4	1	1	871.427	1740.84	2	1740.84	0.0045	1	10.77	4.7	K	VKFAQNTESGESVAMK	V	Oxidation (M)	0.0000000000000030.0	File5360 Spectrum1888 scans: 2465
21	CIPK8_ORYSJ	CBL-interacting protein kinase 8 OS=Oryza sativa subsp. japonica GN=CIPK8 PE=2 SV=1	30	50794	49	0	1	0	816	3	1	1	871.427	1740.84	2	1740.84	0.0047	1	15.85	1.5	K	VKFAQNTESGESVAMK	V	Oxidation (M)	0.0000000000000030.0	File5360 Spectrum1619 scans: 2163
21	CIPK8_ORYSJ	CBL-interacting protein kinase 8 OS=Oryza sativa subsp. japonica GN=CIPK8 PE=2 SV=1	30	50794	49	0	1	0	817	3	1	1	871.427	1740.84	2	1740.84	0.0047	1	17.39	1	K	VKFAQNTESGESVAMK	V	Oxidation (M)	0.0000000000000030.0	File5360 Spectrum1579 scans: 2119
21	CIPK8_ORYSJ	CBL-interacting protein kinase 8 OS=Oryza sativa subsp. japonica GN=CIPK8 PE=2 SV=1	30	50794	49	0	1	0	819	3	1	1	871.427	1740.84	2	1740.84	0.0048	1	14.08	2.2	K	VKFAQNTESGESVAMK	V	Oxidation (M)	0.0000000000000030.0	File5360 Spectrum1740 scans: 2301
21	CIPK8_ORYSJ	CBL-interacting protein kinase 8 OS=Oryza sativa subsp. japonica GN=CIPK8 PE=2 SV=1	30	50794	49	0	1	0	821	3	1	1	871.427	1740.84	2	1740.84	0.005	1	20.49	0.5	K	VKFAQNTESGESVAMK	V	Oxidation (M)	0.0000000000000030.0	File5360 Spectrum1539 scans: 2075
21	CIPK8_ORYSJ	CBL-interacting protein kinase 8 OS=Oryza sativa subsp. japonica GN=CIPK8 PE=2 SV=1	30	50794	49	0	1	0	822	1	1	1	581.287	1740.84	3	1740.84	0.005	1	21.28	0.42	K	VKFAQNTESGESVAMK	V	Oxidation (M)	0.0000000000000030.0	File5360 Spectrum1509 scans: 2042
21	CIPK8_ORYSJ	CBL-interacting protein kinase 8 OS=Oryza sativa subsp. japonica GN=CIPK8 PE=2 SV=1	30	50794	49	0	1	0	823	1	1	1	581.287	1740.84	3	1740.84	0.005	1	21.64	0.39	K	VKFAQNTESGESVAMK	V	Oxidation (M)	0.0000000000000030.0	File5360 Spectrum1816 scans: 2385
21	CIPK8_ORYSJ	CBL-interacting protein kinase 8 OS=Oryza sativa subsp. japonica GN=CIPK8 PE=2 SV=1	30	50794	49	0	1	0	826	3	1	1	871.428	1740.84	2	1740.84	0.0056	1	15.39	1.7	K	VKFAQNTESGESVAMK	V	Oxidation (M)	0.0000000000000030.0	File5360 Spectrum1815 scans: 2384
21	CIPK8_ORYSJ	CBL-interacting protein kinase 8 OS=Oryza sativa subsp. japonica GN=CIPK8 PE=2 SV=1	30	50794	49	0	1	0	827	2	1	1	871.428	1740.84	2	1740.84	0.0056	1	17.02	1.1	K	VKFAQNTESGESVAMK	V	Oxidation (M)	0.0000000000000030.0	File5360 Spectrum1659 scans: 2207
21	CIPK8_ORYSJ	CBL-interacting protein kinase 8 OS=Oryza sativa subsp. japonica GN=CIPK8 PE=2 SV=1	30	50794	49	0	1	0	828	1	1	1	871.428	1740.84	2	1740.84	0.0056	1	2.23	34	K	VKFAQNTESGESVAMK	V	Oxidation (M)	0.0000000000000030.0	File5360 Spectrum1818 scans: 2387
21	CIPK8_ORYSJ	CBL-interacting protein kinase 8 OS=Oryza sativa subsp. japonica GN=CIPK8 PE=2 SV=1	30	50794	49	0	1	0	829	1	1	1	581.288	1740.84	3	1740.84	0.0056	1	19.13	0.7	K	VKFAQNTESGESVAMK	V	Oxidation (M)	0.0000000000000030.0	File5360 Spectrum1550 scans: 2087
21	CIPK8_ORYSJ	CBL-interacting protein kinase 8 OS=Oryza sativa subsp. japonica GN=CIPK8 PE=2 SV=1	30	50794	49	0	1	0	830	2	1	1	871.428	1740.84	2	1740.84	0.0058	1	14.44	2	K	VKFAQNTESGESVAMK	V	Oxidation (M)	0.0000000000000030.0	File5360 Spectrum1499 scans: 2031
21	CIPK8_ORYSJ	CBL-interacting protein kinase 8 OS=Oryza sativa subsp. japonica GN=CIPK8 PE=2 SV=1	30	50794	49	0	1	0	832	3	1	1	871.428	1740.84	2	1740.84	0.0058	1	0.36	52	K	VKFAQNTESGESVAMK	V	Oxidation (M)	0.0000000000000030.0	File5360 Spectrum1552 scans: 2089
21	CIPK8_ORYSJ	CBL-interacting protein kinase 8 OS=Oryza sativa subsp. japonica GN=CIPK8 PE=2 SV=1	30	50794	49	0	1	0	833	2	1	1	871.428	1740.84	2	1740.84	0.0059	1	13.71	2.4	K	VKFAQNTESGESVAMK	V	Oxidation (M)	0.0000000000000030.0	File5360 Spectrum1459 scans: 1987
21	CIPK8_ORYSJ	CBL-interacting protein kinase 8 OS=Oryza sativa subsp. japonica GN=CIPK8 PE=2 SV=1	30	50794	49	0	1	0	834	1	1	1	581.288	1740.84	3	1740.84	0.0061	1	28.81	0.073	K	VKFAQNTESGESVAMK	V	Oxidation (M)	0.0000000000000030.0	File5360 Spectrum1429 scans: 1954
21	CIPK8_ORYSJ	CBL-interacting protein kinase 8 OS=Oryza sativa subsp. japonica GN=CIPK8 PE=2 SV=1	30	50794	49	0	1	0	835	1	1	1	871.428	1740.84	2	1740.84	0.0063	1	15.72	1.5	K	VKFAQNTESGESVAMK	V	Oxidation (M)	0.0000000000000030.0	File5360 Spectrum1385 scans: 1905
21	CIPK8_ORYSJ	CBL-interacting protein kinase 8 OS=Oryza sativa subsp. japonica GN=CIPK8 PE=2 SV=1	30	50794	49	0	1	0	836	1	1	1	871.428	1740.84	2	1740.84	0.0067	1	23.06	0.27	K	VKFAQNTESGESVAMK	V	Oxidation (M)	0.0000000000000030.0	File5360 Spectrum1419 scans: 1943
21	CIPK8_ORYSJ	CBL-interacting protein kinase 8 OS=Oryza sativa subsp. japonica GN=CIPK8 PE=2 SV=1	30	50794	49	0	1	0	837	3	1	1	871.428	1740.84	2	1740.84	0.0068	1	0.65	47	K	VKFAQNTESGESVAMK	V	Oxidation (M)	0.0000000000000030.0	File5360 Spectrum1430 scans: 1955
21	CIPK8_ORYSJ	CBL-interacting protein kinase 8 OS=Oryza sativa subsp. japonica GN=CIPK8 PE=2 SV=1	30	50794	49	0	1	0	838	1	1	1	581.288	1740.84	3	1740.84	0.0068	1	22.02	0.35	K	VKFAQNTESGESVAMK	V	Oxidation (M)	0.0000000000000030.0	File5360 Spectrum1469 scans: 1998
21	CIPK8_ORYSJ	CBL-interacting protein kinase 8 OS=Oryza sativa subsp. japonica GN=CIPK8 PE=2 SV=1	30	50794	49	0	1	0	839	1	1	1	581.288	1740.84	3	1740.84	0.0068	1	19.83	0.57	K	VKFAQNTESGESVAMK	V	Oxidation (M)	0.0000000000000030.0	File5360 Spectrum1389 scans: 1910
21	CIPK8_ORYSJ	CBL-interacting protein kinase 8 OS=Oryza sativa subsp. japonica GN=CIPK8 PE=2 SV=1	30	50794	49	0	1	0	840	2	1	1	871.428	1740.84	2	1740.84	0.0072	1	1.26	41	K	VKFAQNTESGESVAMK	V	Oxidation (M)	0.0000000000000030.0	File5360 Spectrum1470 scans: 1999
21	CIPK8_ORYSJ	CBL-interacting protein kinase 8 OS=Oryza sativa subsp. japonica GN=CIPK8 PE=2 SV=1	30	50794	49	0	1	0	841	1	1	1	871.428	1740.84	2	1740.84	0.0073	1	0.41	50	K	VKFAQNTESGESVAMK	V	Oxidation (M)	0.0000000000000030.0	File5360 Spectrum1391 scans: 1912
22	ZAR1_ARATH	Receptor protein kinase-like protein ZAR1 OS=Arabidopsis thaliana GN=ZAR1 PE=1 SV=1	30	79284	3	2	1	1	122	1	1	1	435.774	869.533	2	869.533	-0.0003	0	18.36	0.26	R	VVSLSIPR	K			File5360 Spectrum314 scans: 727
22	ZAR1_ARATH	Receptor protein kinase-like protein ZAR1 OS=Arabidopsis thaliana GN=ZAR1 PE=1 SV=1	30	79284	3	2	1	1	123	1	1	1	435.774	869.534	2	869.533	0.0002	0	28.2	0.026	R	VVSLSIPR	K			File5360 Spectrum274 scans: 683
22	ZAR1_ARATH	Receptor protein kinase-like protein ZAR1 OS=Arabidopsis thaliana GN=ZAR1 PE=1 SV=1	30	79284	3	2	1	1	124	1	1	1	435.774	869.534	2	869.533	0.0003	0	26.92	0.036	R	VVSLSIPR	K			File5360 Spectrum238 scans: 643
23	RR2_PELHO	30S ribosomal protein S2, chloroplastic OS=Pelargonium hortorum GN=rps2 PE=3 SV=1	30	28352	11	1	1	1	273	4	1	1	561.312	1120.61	2	1120.63	-0.0211	1	2.07	22	R	MAPYISAKLK	D			File5360 Spectrum507 scans: 939
23	RR2_PELHO	30S ribosomal protein S2, chloroplastic OS=Pelargonium hortorum GN=rps2 PE=3 SV=1	30	28352	11	1	1	1	274	3	1	1	561.313	1120.61	2	1120.63	-0.0208	1	23.58	0.16	R	MAPYISAKLK	D			File5360 Spectrum489 scans: 920
23	RR2_PELHO	30S ribosomal protein S2, chloroplastic OS=Pelargonium hortorum GN=rps2 PE=3 SV=1	30	28352	11	1	1	1	275	7	1	1	561.313	1120.61	2	1120.63	-0.0197	1	2.34	21	R	MAPYISAKLK	D			File5360 Spectrum456 scans: 883
23	RR2_PELHO	30S ribosomal protein S2, chloroplastic OS=Pelargonium hortorum GN=rps2 PE=3 SV=1	30	28352	11	1	1	1	276	2	1	1	561.313	1120.61	2	1120.63	-0.0191	1	22.61	0.2	R	MAPYISAKLK	D			File5360 Spectrum539 scans: 975
23	RR2_PELHO	30S ribosomal protein S2, chloroplastic OS=Pelargonium hortorum GN=rps2 PE=3 SV=1	30	28352	11	1	1	1	277	1	1	1	561.314	1120.61	2	1120.63	-0.0188	1	29.75	0.038	R	MAPYISAKLK	D			File5360 Spectrum442 scans: 868
23	RR2_PELHO	30S ribosomal protein S2, chloroplastic OS=Pelargonium hortorum GN=rps2 PE=3 SV=1	30	28352	11	1	1	1	278	2	1	1	561.314	1120.61	2	1120.63	-0.0188	1	20.16	0.35	R	MAPYISAKLK	D			File5360 Spectrum640 scans: 1086
23	RR2_PELHO	30S ribosomal protein S2, chloroplastic OS=Pelargonium hortorum GN=rps2 PE=3 SV=1	30	28352	11	1	1	1	279	5	1	1	561.314	1120.61	2	1120.63	-0.0188	1	15.57	0.99	R	MAPYISAKLK	D			File5360 Spectrum690 scans: 1141
23	RR2_PELHO	30S ribosomal protein S2, chloroplastic OS=Pelargonium hortorum GN=rps2 PE=3 SV=1	30	28352	11	1	1	1	280	2	1	1	561.314	1120.61	2	1120.63	-0.0186	1	26.53	0.08	R	MAPYISAKLK	D			File5360 Spectrum590 scans: 1031
23	RR2_PELHO	30S ribosomal protein S2, chloroplastic OS=Pelargonium hortorum GN=rps2 PE=3 SV=1	30	28352	11	1	1	1	281	9	1	1	561.314	1120.61	2	1120.63	-0.0185	1	9.17	4.7	R	MAPYISAKLK	D			File5360 Spectrum742 scans: 1198
23	RR2_PELHO	30S ribosomal protein S2, chloroplastic OS=Pelargonium hortorum GN=rps2 PE=3 SV=1	30	28352	11	1	1	1	282	3	1	1	561.314	1120.61	2	1120.63	-0.0184	1	17.72	0.66	R	MAPYISAKLK	D			File5360 Spectrum796 scans: 1257
23	RR2_PELHO	30S ribosomal protein S2, chloroplastic OS=Pelargonium hortorum GN=rps2 PE=3 SV=1	30	28352	11	1	1	1	283	3	1	1	561.314	1120.61	2	1120.63	-0.0173	1	14.11	1.4	R	MAPYISAKLK	D			File5360 Spectrum855 scans: 1322
24	RMR3_ARATH	Receptor homology region, transmembrane domain- and RING domain-containing protein 3 OS=Arabidopsis thaliana GN=RMR3 PE=3 SV=1	28	47025	2	1	1	1	335	2	1	1	595.283	1188.55	2	1188.57	-0.0218	0	12.19	1.6	R	QASPLQSSSQR	S	Deamidated (NQ)	0.20000000000.0	File5360 Spectrum135 scans: 528
24	RMR3_ARATH	Receptor homology region, transmembrane domain- and RING domain-containing protein 3 OS=Arabidopsis thaliana GN=RMR3 PE=3 SV=1	28	47025	2	1	1	1	336	1	1	1	595.283	1188.55	2	1188.57	-0.0218	0	28.5	0.036	R	QASPLQSSSQR	S	Deamidated (NQ)	0.20000000000.0	File5360 Spectrum184 scans: 583
25	2A5Z_ARATH	Serine/threonine protein phosphatase 2A 59 kDa regulatory subunit B~ zeta isoform OS=Arabidopsis thaliana GN=B~ZETA PE=2 SV=2	28	62148	12	1	2	1	274	5	0	1	561.313	1120.61	2	1120.59	0.0189	0	17.93	0.58	R	YIDHSFVLK	L			File5360 Spectrum489 scans: 920
25	2A5Z_ARATH	Serine/threonine protein phosphatase 2A 59 kDa regulatory subunit B~ zeta isoform OS=Arabidopsis thaliana GN=B~ZETA PE=2 SV=2	28	62148	12	1	2	1	276	7	0	1	561.313	1120.61	2	1120.59	0.0206	0	13.04	1.8	R	YIDHSFVLK	L			File5360 Spectrum539 scans: 975
25	2A5Z_ARATH	Serine/threonine protein phosphatase 2A 59 kDa regulatory subunit B~ zeta isoform OS=Arabidopsis thaliana GN=B~ZETA PE=2 SV=2	28	62148	12	1	2	1	277	6	0	1	561.314	1120.61	2	1120.59	0.021	0	17.69	0.61	R	YIDHSFVLK	L			File5360 Spectrum442 scans: 868
25	2A5Z_ARATH	Serine/threonine protein phosphatase 2A 59 kDa regulatory subunit B~ zeta isoform OS=Arabidopsis thaliana GN=B~ZETA PE=2 SV=2	28	62148	12	1	2	1	278	8	0	1	561.314	1120.61	2	1120.59	0.021	0	9.96	3.6	R	YIDHSFVLK	L			File5360 Spectrum640 scans: 1086
25	2A5Z_ARATH	Serine/threonine protein phosphatase 2A 59 kDa regulatory subunit B~ zeta isoform OS=Arabidopsis thaliana GN=B~ZETA PE=2 SV=2	28	62148	12	1	2	1	279	4	0	1	561.314	1120.61	2	1120.59	0.021	0	16.96	0.72	R	YIDHSFVLK	L			File5360 Spectrum690 scans: 1141
25	2A5Z_ARATH	Serine/threonine protein phosphatase 2A 59 kDa regulatory subunit B~ zeta isoform OS=Arabidopsis thaliana GN=B~ZETA PE=2 SV=2	28	62148	12	1	2	1	280	7	0	1	561.314	1120.61	2	1120.59	0.0211	0	13.03	1.8	R	YIDHSFVLK	L			File5360 Spectrum590 scans: 1031
25	2A5Z_ARATH	Serine/threonine protein phosphatase 2A 59 kDa regulatory subunit B~ zeta isoform OS=Arabidopsis thaliana GN=B~ZETA PE=2 SV=2	28	62148	12	1	2	1	281	1	0	1	561.314	1120.61	2	1120.59	0.0212	0	28.01	0.062	R	YIDHSFVLK	L			File5360 Spectrum742 scans: 1198
25	2A5Z_ARATH	Serine/threonine protein phosphatase 2A 59 kDa regulatory subunit B~ zeta isoform OS=Arabidopsis thaliana GN=B~ZETA PE=2 SV=2	28	62148	12	1	2	1	282	2	0	1	561.314	1120.61	2	1120.59	0.0213	0	20.47	0.35	R	YIDHSFVLK	L			File5360 Spectrum796 scans: 1257
25	2A5Z_ARATH	Serine/threonine protein phosphatase 2A 59 kDa regulatory subunit B~ zeta isoform OS=Arabidopsis thaliana GN=B~ZETA PE=2 SV=2	28	62148	12	1	2	1	283	2	0	1	561.314	1120.61	2	1120.59	0.0224	0	18.24	0.54	R	YIDHSFVLK	L			File5360 Spectrum855 scans: 1322
25	2A5Z_ARATH	Serine/threonine protein phosphatase 2A 59 kDa regulatory subunit B~ zeta isoform OS=Arabidopsis thaliana GN=B~ZETA PE=2 SV=2	28	62148	12	1	2	1	1805	4	1	1	967.996	3867.95	4	3867.88	0.0701	2	4.19	21	K	EVMFLGELEEVLEATQAAEFQRCMVPLSRQIAR	C	2 Deamidated (NQ); Oxidation (M)	0.000000000000000000002003000002000.0	File5360 Spectrum1565 scans: 2103
25	2A5Z_ARATH	Serine/threonine protein phosphatase 2A 59 kDa regulatory subunit B~ zeta isoform OS=Arabidopsis thaliana GN=B~ZETA PE=2 SV=2	28	62148	12	1	2	1	1808	1	1	1	1290.33	3867.96	3	3867.88	0.0711	2	9	7	K	EVMFLGELEEVLEATQAAEFQRCMVPLSRQIAR	C	2 Deamidated (NQ); Oxidation (M)	0.000000000000000200000003000002000.0	File5360 Spectrum1468 scans: 1996
25	2A5Z_ARATH	Serine/threonine protein phosphatase 2A 59 kDa regulatory subunit B~ zeta isoform OS=Arabidopsis thaliana GN=B~ZETA PE=2 SV=2	28	62148	12	1	2	1	1819	9	1	1	967.997	3867.96	4	3867.88	0.0754	2	3.41	24	K	EVMFLGELEEVLEATQAAEFQRCMVPLSRQIAR	C	2 Deamidated (NQ); Oxidation (M)	0.003000000000000200002000000000000.0	File5360 Spectrum1482 scans: 2012

## Sheet: Sheet1
prot_hit_num	prot_acc	prot_desc	prot_score	prot_mass	prot_matches	prot_matches_sig	prot_sequences	prot_sequences_sig	pep_query	pep_rank	pep_isbold	pep_isunique	pep_exp_mz	pep_exp_mr	pep_exp_z	pep_calc_mr	pep_delta	pep_miss	pep_score	pep_expect	pep_res_before	pep_seq	pep_res_after	pep_var_mod	pep_var_mod_pos	pep_scan_title
1	CHI1_GOSHI	Endochitinase 1 OS=Gossypium hirsutum PE=3 SV=1	499	35613	12	11	2	2	84	1	1	0	392.229	782.443	2	782.444	-0.0006	1	25.89	0.046	R	IGFYKR	Y			File5360 Spectrum149 scans: 544
1	CHI1_GOSHI	Endochitinase 1 OS=Gossypium hirsutum PE=3 SV=1	499	35613	12	11	2	2	1116	1	1	1	981.011	1960.01	2	1960.01	-0.0004	0	82	4.4e-07	R	VPGYGVITNIINGGLECGK	G			File5360 Spectrum1030 scans: 1515
1	CHI1_GOSHI	Endochitinase 1 OS=Gossypium hirsutum PE=3 SV=1	499	35613	12	11	2	2	1117	1	1	1	981.012	1960.01	2	1960.01	-0.0002	0	84.89	2.3e-07	R	VPGYGVITNIINGGLECGK	G			File5360 Spectrum1167 scans: 1665
1	CHI1_GOSHI	Endochitinase 1 OS=Gossypium hirsutum PE=3 SV=1	499	35613	12	11	2	2	1118	1	1	1	654.343	1960.01	3	1960.01	-0.0001	0	31.54	0.049	R	VPGYGVITNIINGGLECGK	G			File5360 Spectrum1042 scans: 1528
1	CHI1_GOSHI	Endochitinase 1 OS=Gossypium hirsutum PE=3 SV=1	499	35613	12	11	2	2	1119	1	1	1	981.012	1960.01	2	1960.01	0.0001	0	88.86	9.2e-08	R	VPGYGVITNIINGGLECGK	G			File5360 Spectrum1115 scans: 1608
1	CHI1_GOSHI	Endochitinase 1 OS=Gossypium hirsutum PE=3 SV=1	499	35613	12	11	2	2	1120	1	1	1	981.012	1960.01	2	1960.01	0.0003	0	15.99	1.8	R	VPGYGVITNIINGGLECGK	G			File5360 Spectrum1002 scans: 1484
1	CHI1_GOSHI	Endochitinase 1 OS=Gossypium hirsutum PE=3 SV=1	499	35613	12	11	2	2	1121	1	1	1	654.344	1960.01	3	1960.01	0.0006	0	41.4	0.0051	R	VPGYGVITNIINGGLECGK	G			File5360 Spectrum991 scans: 1472
1	CHI1_GOSHI	Endochitinase 1 OS=Gossypium hirsutum PE=3 SV=1	499	35613	12	11	2	2	1122	1	1	1	981.012	1960.01	2	1960.01	0.0008	0	83.18	3.4e-07	R	VPGYGVITNIINGGLECGK	G			File5360 Spectrum1074 scans: 1563
1	CHI1_GOSHI	Endochitinase 1 OS=Gossypium hirsutum PE=3 SV=1	499	35613	12	11	2	2	1123	1	1	1	981.013	1960.01	2	1960.01	0.0018	0	85.15	2.2e-07	R	VPGYGVITNIINGGLECGK	G			File5360 Spectrum1227 scans: 1731
1	CHI1_GOSHI	Endochitinase 1 OS=Gossypium hirsutum PE=3 SV=1	499	35613	12	11	2	2	1124	1	1	1	981.504	1960.99	2	1960.99	-0.0004	0	90.09	7.3e-08	R	VPGYGVITNIINGGLECGK	G	Deamidated (NQ)	0.0000000000020000000.0	File5360 Spectrum983 scans: 1463
1	CHI1_GOSHI	Endochitinase 1 OS=Gossypium hirsutum PE=3 SV=1	499	35613	12	11	2	2	1125	1	1	1	981.504	1960.99	2	1960.99	-0.0003	0	92.71	4e-08	R	VPGYGVITNIINGGLECGK	G	Deamidated (NQ)	0.0000000000020000000.0	File5360 Spectrum931 scans: 1406
1	CHI1_GOSHI	Endochitinase 1 OS=Gossypium hirsutum PE=3 SV=1	499	35613	12	11	2	2	1126	1	1	1	981.504	1960.99	2	1960.99	-0.0003	0	40.83	0.0062	R	VPGYGVITNIINGGLECGK	G	Deamidated (NQ)	0.0000000000020000000.0	File5360 Spectrum937 scans: 1412
2	CHIT_PETHY	Acidic endochitinase OS=Petunia hybrida PE=2 SV=1	498	27933	13	10	2	1	1116	1	0	1	981.011	1960.01	2	1960.01	-0.0004	0	82	4.4e-07	R	VPGYGVITNIINGGIECGK	G			File5360 Spectrum1030 scans: 1515
2	CHIT_PETHY	Acidic endochitinase OS=Petunia hybrida PE=2 SV=1	498	27933	13	10	2	1	1117	1	0	1	981.012	1960.01	2	1960.01	-0.0002	0	84.89	2.3e-07	R	VPGYGVITNIINGGIECGK	G			File5360 Spectrum1167 scans: 1665
2	CHIT_PETHY	Acidic endochitinase OS=Petunia hybrida PE=2 SV=1	498	27933	13	10	2	1	1118	1	0	1	654.343	1960.01	3	1960.01	-0.0001	0	31.54	0.049	R	VPGYGVITNIINGGIECGK	G			File5360 Spectrum1042 scans: 1528
2	CHIT_PETHY	Acidic endochitinase OS=Petunia hybrida PE=2 SV=1	498	27933	13	10	2	1	1119	1	0	1	981.012	1960.01	2	1960.01	0.0001	0	88.86	9.2e-08	R	VPGYGVITNIINGGIECGK	G			File5360 Spectrum1115 scans: 1608
2	CHIT_PETHY	Acidic endochitinase OS=Petunia hybrida PE=2 SV=1	498	27933	13	10	2	1	1120	1	0	1	981.012	1960.01	2	1960.01	0.0003	0	15.99	1.8	R	VPGYGVITNIINGGIECGK	G			File5360 Spectrum1002 scans: 1484
2	CHIT_PETHY	Acidic endochitinase OS=Petunia hybrida PE=2 SV=1	498	27933	13	10	2	1	1121	1	0	1	654.344	1960.01	3	1960.01	0.0006	0	41.4	0.0051	R	VPGYGVITNIINGGIECGK	G			File5360 Spectrum991 scans: 1472
2	CHIT_PETHY	Acidic endochitinase OS=Petunia hybrida PE=2 SV=1	498	27933	13	10	2	1	1122	1	0	1	981.012	1960.01	2	1960.01	0.0008	0	83.18	3.4e-07	R	VPGYGVITNIINGGIECGK	G			File5360 Spectrum1074 scans: 1563
2	CHIT_PETHY	Acidic endochitinase OS=Petunia hybrida PE=2 SV=1	498	27933	13	10	2	1	1123	1	0	1	981.013	1960.01	2	1960.01	0.0018	0	85.15	2.2e-07	R	VPGYGVITNIINGGIECGK	G			File5360 Spectrum1227 scans: 1731
2	CHIT_PETHY	Acidic endochitinase OS=Petunia hybrida PE=2 SV=1	498	27933	13	10	2	1	1124	1	0	1	981.504	1960.99	2	1960.99	-0.0004	0	90.09	7.3e-08	R	VPGYGVITNIINGGIECGK	G	Deamidated (NQ)	0.0000000000020000000.0	File5360 Spectrum983 scans: 1463
2	CHIT_PETHY	Acidic endochitinase OS=Petunia hybrida PE=2 SV=1	498	27933	13	10	2	1	1125	1	0	1	981.504	1960.99	2	1960.99	-0.0003	0	92.71	4e-08	R	VPGYGVITNIINGGIECGK	G	Deamidated (NQ)	0.0000000000020000000.0	File5360 Spectrum931 scans: 1406
2	CHIT_PETHY	Acidic endochitinase OS=Petunia hybrida PE=2 SV=1	498	27933	13	10	2	1	1126	1	0	1	981.504	1960.99	2	1960.99	-0.0003	0	40.83	0.0062	R	VPGYGVITNIINGGIECGK	G	Deamidated (NQ)	0.0000000000020000000.0	File5360 Spectrum937 scans: 1412
2	CHIT_PETHY	Acidic endochitinase OS=Petunia hybrida PE=2 SV=1	498	27933	13	10	2	1	1411	1	1	1	1389.14	2776.27	2	2776.23	0.0367	0	7.48	9	R	FYTYDAFIAAANSFPGFGTTGDDTAR	K	Deamidated (NQ)	0.00000000000200000000000000.0	File5360 Spectrum1378 scans: 1897
2	CHIT_PETHY	Acidic endochitinase OS=Petunia hybrida PE=2 SV=1	498	27933	13	10	2	1	1413	1	1	1	1389.14	2776.27	2	2776.23	0.0393	0	11.58	3.6	R	FYTYDAFIAAANSFPGFGTTGDDTAR	K	Deamidated (NQ)	0.00000000000200000000000000.0	File5360 Spectrum1331 scans: 1846
3	GDL65_ARATH	GDSL esterase/lipase At4g18970 OS=Arabidopsis thaliana GN=At4g18970 PE=2 SV=1	243	40086	4	4	1	1	310	1	1	1	575.304	1148.59	2	1148.59	-0.0008	0	79.75	5.1e-07	R	GVNYASAAAGIR	E			File5360 Spectrum339 scans: 754
3	GDL65_ARATH	GDSL esterase/lipase At4g18970 OS=Arabidopsis thaliana GN=At4g18970 PE=2 SV=1	243	40086	4	4	1	1	311	1	1	1	575.304	1148.59	2	1148.59	-0.0007	0	85.75	1.3e-07	R	GVNYASAAAGIR	E			File5360 Spectrum243 scans: 649
3	GDL65_ARATH	GDSL esterase/lipase At4g18970 OS=Arabidopsis thaliana GN=At4g18970 PE=2 SV=1	243	40086	4	4	1	1	312	1	1	1	575.304	1148.59	2	1148.59	-0.0003	0	102.16	3e-09	R	GVNYASAAAGIR	E			File5360 Spectrum284 scans: 694
3	GDL65_ARATH	GDSL esterase/lipase At4g18970 OS=Arabidopsis thaliana GN=At4g18970 PE=2 SV=1	243	40086	4	4	1	1	313	1	1	1	575.788	1149.56	2	1149.58	-0.0156	0	63.29	2.4e-05	R	GVNYASAAAGIR	E	Deamidated (NQ)	0.002000000000.0	File5360 Spectrum210 scans: 612
4	E131_SOLTU	Glucan endo-1,3-beta-glucosidase, basic isoform 1 (Fragment) OS=Solanum tuberosum GN=GLUB1 PE=2 SV=1	190	37056	13	10	3	2	244	1	1	1	523.774	1045.53	2	1045.53	-0.0011	0	43.53	0.0029	K	HFGLFSPNK	Q			File5360 Spectrum353 scans: 770
4	E131_SOLTU	Glucan endo-1,3-beta-glucosidase, basic isoform 1 (Fragment) OS=Solanum tuberosum GN=GLUB1 PE=2 SV=1	190	37056	13	10	3	2	245	1	1	1	523.774	1045.53	2	1045.53	-0.0006	0	43.44	0.0029	K	HFGLFSPNK	Q			File5360 Spectrum312 scans: 725
4	E131_SOLTU	Glucan endo-1,3-beta-glucosidase, basic isoform 1 (Fragment) OS=Solanum tuberosum GN=GLUB1 PE=2 SV=1	190	37056	13	10	3	2	246	1	1	1	523.774	1045.53	2	1045.53	-0.0004	0	29.2	0.078	K	HFGLFSPNK	Q			File5360 Spectrum409 scans: 831
4	E131_SOLTU	Glucan endo-1,3-beta-glucosidase, basic isoform 1 (Fragment) OS=Solanum tuberosum GN=GLUB1 PE=2 SV=1	190	37056	13	10	3	2	247	1	1	1	523.775	1045.53	2	1045.53	0.0001	0	40.79	0.0054	K	HFGLFSPNK	Q			File5360 Spectrum231 scans: 636
4	E131_SOLTU	Glucan endo-1,3-beta-glucosidase, basic isoform 1 (Fragment) OS=Solanum tuberosum GN=GLUB1 PE=2 SV=1	190	37056	13	10	3	2	248	1	1	1	523.775	1045.53	2	1045.53	0.0004	0	48.89	0.00089	K	HFGLFSPNK	Q			File5360 Spectrum272 scans: 681
4	E131_SOLTU	Glucan endo-1,3-beta-glucosidase, basic isoform 1 (Fragment) OS=Solanum tuberosum GN=GLUB1 PE=2 SV=1	190	37056	13	10	3	2	436	1	1	1	467.254	1398.74	3	1398.74	-0.0015	1	34.02	0.02	K	HFGLFSPNKQPK	Y			File5360 Spectrum178 scans: 577
4	E131_SOLTU	Glucan endo-1,3-beta-glucosidase, basic isoform 1 (Fragment) OS=Solanum tuberosum GN=GLUB1 PE=2 SV=1	190	37056	13	10	3	2	437	1	1	1	467.254	1398.74	3	1398.74	-0.0001	1	33.43	0.023	K	HFGLFSPNKQPK	Y			File5360 Spectrum222 scans: 626
4	E131_SOLTU	Glucan endo-1,3-beta-glucosidase, basic isoform 1 (Fragment) OS=Solanum tuberosum GN=GLUB1 PE=2 SV=1	190	37056	13	10	3	2	438	1	1	1	467.254	1398.74	3	1398.74	0	1	37.69	0.0085	K	HFGLFSPNKQPK	Y			File5360 Spectrum305 scans: 717
4	E131_SOLTU	Glucan endo-1,3-beta-glucosidase, basic isoform 1 (Fragment) OS=Solanum tuberosum GN=GLUB1 PE=2 SV=1	190	37056	13	10	3	2	439	1	1	1	467.254	1398.74	3	1398.74	0.0005	1	36.54	0.011	K	HFGLFSPNKQPK	Y			File5360 Spectrum264 scans: 672
4	E131_SOLTU	Glucan endo-1,3-beta-glucosidase, basic isoform 1 (Fragment) OS=Solanum tuberosum GN=GLUB1 PE=2 SV=1	190	37056	13	10	3	2	440	1	1	1	700.378	1398.74	2	1398.74	0.0007	1	46.63	0.0011	K	HFGLFSPNKQPK	Y			File5360 Spectrum159 scans: 555
4	E131_SOLTU	Glucan endo-1,3-beta-glucosidase, basic isoform 1 (Fragment) OS=Solanum tuberosum GN=GLUB1 PE=2 SV=1	190	37056	13	10	3	2	441	1	1	1	467.255	1398.74	3	1398.74	0.001	1	32.35	0.03	K	HFGLFSPNKQPK	Y			File5360 Spectrum345 scans: 761
4	E131_SOLTU	Glucan endo-1,3-beta-glucosidase, basic isoform 1 (Fragment) OS=Solanum tuberosum GN=GLUB1 PE=2 SV=1	190	37056	13	10	3	2	442	10	1	1	700.86	1399.7	2	1399.72	-0.0199	1	3.88	19	K	HFGLFSPNKQPK	Y	Deamidated (NQ)	0.000000020000.0	File5360 Spectrum199 scans: 600
4	E131_SOLTU	Glucan endo-1,3-beta-glucosidase, basic isoform 1 (Fragment) OS=Solanum tuberosum GN=GLUB1 PE=2 SV=1	190	37056	13	10	3	2	601	2	1	1	777.393	1552.77	2	1552.75	0.0187	1	7.39	9.8	K	QPKYNLNFGVSER	V	2 Deamidated (NQ)	0.2000002000000.0	File5360 Spectrum672 scans: 1121
5	IAMY_COILA	Alpha-amylase inhibitor/endochitinase (Fragments) OS=Coix lacryma-jobi PE=1 SV=1	185	14638	4	4	1	1	890	1	1	1	885.433	1768.85	2	1768.85	-0.0016	0	73.21	2.9e-06	R	GPIQISYNYNYGPAGR	A			File5360 Spectrum632 scans: 1077
5	IAMY_COILA	Alpha-amylase inhibitor/endochitinase (Fragments) OS=Coix lacryma-jobi PE=1 SV=1	185	14638	4	4	1	1	891	1	1	1	885.434	1768.85	2	1768.85	-0.0001	0	52.83	0.00031	R	GPIQISYNYNYGPAGR	A			File5360 Spectrum684 scans: 1134
5	IAMY_COILA	Alpha-amylase inhibitor/endochitinase (Fragments) OS=Coix lacryma-jobi PE=1 SV=1	185	14638	4	4	1	1	892	1	1	1	885.435	1768.85	2	1768.85	0.0013	0	54.79	0.0002	R	GPIQISYNYNYGPAGR	A			File5360 Spectrum738 scans: 1193
5	IAMY_COILA	Alpha-amylase inhibitor/endochitinase (Fragments) OS=Coix lacryma-jobi PE=1 SV=1	185	14638	4	4	1	1	893	1	1	1	885.435	1768.85	2	1768.85	0.0016	0	68.36	8.9e-06	R	GPIQISYNYNYGPAGR	A			File5360 Spectrum808 scans: 1270
6	PERA2_ARMRU	Peroxidase A2 OS=Armoracia rusticana GN=HRPA2 PE=1 SV=1	160	32336	7	7	2	2	69	1	1	1	365.234	728.454	2	728.455	-0.0006	0	33.77	0.021	R	IGASLIR	L			File5360 Spectrum204 scans: 606
6	PERA2_ARMRU	Peroxidase A2 OS=Armoracia rusticana GN=HRPA2 PE=1 SV=1	160	32336	7	7	2	2	70	1	1	1	365.235	728.454	2	728.455	-0.0001	0	33.73	0.021	R	IGASLIR	L			File5360 Spectrum245 scans: 651
6	PERA2_ARMRU	Peroxidase A2 OS=Armoracia rusticana GN=HRPA2 PE=1 SV=1	160	32336	7	7	2	2	202	1	1	1	503.272	1004.53	2	1004.53	-0.0005	0	61.34	4.2e-05	R	GFNVVDNIK	T			File5360 Spectrum391 scans: 812
6	PERA2_ARMRU	Peroxidase A2 OS=Armoracia rusticana GN=HRPA2 PE=1 SV=1	160	32336	7	7	2	2	203	1	1	1	503.272	1004.53	2	1004.53	-0.0003	0	59.9	5.9e-05	R	GFNVVDNIK	T			File5360 Spectrum441 scans: 867
6	PERA2_ARMRU	Peroxidase A2 OS=Armoracia rusticana GN=HRPA2 PE=1 SV=1	160	32336	7	7	2	2	204	1	1	1	503.272	1004.53	2	1004.53	-0.0002	0	38.41	0.0083	R	GFNVVDNIK	T			File5360 Spectrum606 scans: 1048
6	PERA2_ARMRU	Peroxidase A2 OS=Armoracia rusticana GN=HRPA2 PE=1 SV=1	160	32336	7	7	2	2	205	1	1	1	503.272	1004.53	2	1004.53	0.0001	0	47.88	0.00094	R	GFNVVDNIK	T			File5360 Spectrum493 scans: 924
6	PERA2_ARMRU	Peroxidase A2 OS=Armoracia rusticana GN=HRPA2 PE=1 SV=1	160	32336	7	7	2	2	206	1	1	1	503.272	1004.53	2	1004.53	0.0007	0	63.12	2.8e-05	R	GFNVVDNIK	T			File5360 Spectrum543 scans: 979
7	INV1_MAIZE	Beta-fructofuranosidase 1 OS=Zea mays GN=IVR1 PE=3 SV=1	156	72173	6	4	2	1	162	5	1	1	480.256	958.497	2	958.483	0.0141	1	5.84	15	R	GRAAAGAEQK	R	Deamidated (NQ)	0.0000000020.0	File5360 Spectrum607 scans: 1049
7	INV1_MAIZE	Beta-fructofuranosidase 1 OS=Zea mays GN=IVR1 PE=3 SV=1	156	72173	6	4	2	1	773	1	1	1	864.457	1726.9	2	1726.9	0.0003	0	102.04	3.9e-09	R	ILVDHSIVESFAQGGR	T			File5360 Spectrum718 scans: 1171
7	INV1_MAIZE	Beta-fructofuranosidase 1 OS=Zea mays GN=IVR1 PE=3 SV=1	156	72173	6	4	2	1	774	1	1	1	576.641	1726.9	3	1726.9	0.0004	0	33.37	0.029	R	ILVDHSIVESFAQGGR	T			File5360 Spectrum803 scans: 1265
7	INV1_MAIZE	Beta-fructofuranosidase 1 OS=Zea mays GN=IVR1 PE=3 SV=1	156	72173	6	4	2	1	775	1	1	1	576.641	1726.9	3	1726.9	0.0005	0	43.59	0.0028	R	ILVDHSIVESFAQGGR	T			File5360 Spectrum750 scans: 1207
7	INV1_MAIZE	Beta-fructofuranosidase 1 OS=Zea mays GN=IVR1 PE=3 SV=1	156	72173	6	4	2	1	776	1	1	1	576.641	1726.9	3	1726.9	0.0005	0	46.7	0.0014	R	ILVDHSIVESFAQGGR	T			File5360 Spectrum700 scans: 1152
7	INV1_MAIZE	Beta-fructofuranosidase 1 OS=Zea mays GN=IVR1 PE=3 SV=1	156	72173	6	4	2	1	777	1	1	1	576.641	1726.9	3	1726.9	0.0014	0	24.31	0.23	R	ILVDHSIVESFAQGGR	T			File5360 Spectrum857 scans: 1324
8	INVB_DAUCA	Beta-fructofuranosidase, soluble isoenzyme I OS=Daucus carota GN=INV*DC4 PE=1 SV=2	156	73989	5	4	1	1	773	1	0	1	864.457	1726.9	2	1726.9	0.0003	0	102.04	3.9e-09	R	LLVDHSIVESFAQGGR	T			File5360 Spectrum718 scans: 1171
8	INVB_DAUCA	Beta-fructofuranosidase, soluble isoenzyme I OS=Daucus carota GN=INV*DC4 PE=1 SV=2	156	73989	5	4	1	1	774	1	0	1	576.641	1726.9	3	1726.9	0.0004	0	33.37	0.029	R	LLVDHSIVESFAQGGR	T			File5360 Spectrum803 scans: 1265
8	INVB_DAUCA	Beta-fructofuranosidase, soluble isoenzyme I OS=Daucus carota GN=INV*DC4 PE=1 SV=2	156	73989	5	4	1	1	775	1	0	1	576.641	1726.9	3	1726.9	0.0005	0	43.59	0.0028	R	LLVDHSIVESFAQGGR	T			File5360 Spectrum750 scans: 1207
8	INVB_DAUCA	Beta-fructofuranosidase, soluble isoenzyme I OS=Daucus carota GN=INV*DC4 PE=1 SV=2	156	73989	5	4	1	1	776	1	0	1	576.641	1726.9	3	1726.9	0.0005	0	46.7	0.0014	R	LLVDHSIVESFAQGGR	T			File5360 Spectrum700 scans: 1152
8	INVB_DAUCA	Beta-fructofuranosidase, soluble isoenzyme I OS=Daucus carota GN=INV*DC4 PE=1 SV=2	156	73989	5	4	1	1	777	1	0	1	576.641	1726.9	3	1726.9	0.0014	0	24.31	0.23	R	LLVDHSIVESFAQGGR	T			File5360 Spectrum857 scans: 1324
9	ORYA_ORYSJ	Oryzain alpha chain OS=Oryza sativa subsp. japonica GN=Os04g0650000 PE=1 SV=2	152	51296	2	2	1	1	593	1	1	1	769.917	1537.82	2	1537.82	-0.0011	0	88.52	5.3e-08	K	AVANQPVSVAIEAGGR	A			File5360 Spectrum480 scans: 909
9	ORYA_ORYSJ	Oryzain alpha chain OS=Oryza sativa subsp. japonica GN=Os04g0650000 PE=1 SV=2	152	51296	2	2	1	1	594	1	1	1	769.918	1537.82	2	1537.82	-0.0008	0	91.04	3e-08	K	AVANQPVSVAIEAGGR	A			File5360 Spectrum417 scans: 840
10	E13B_HEVBR	Glucan endo-1,3-beta-glucosidase, basic vacuolar isoform OS=Hevea brasiliensis GN=HGN1 PE=1 SV=2	63	41427	3	2	2	1	164	10	1	1	480.256	958.498	2	958.508	-0.0106	0	4.02	23	R	SAGLQDQIK	V			File5360 Spectrum705 scans: 1157
10	E13B_HEVBR	Glucan endo-1,3-beta-glucosidase, basic vacuolar isoform OS=Hevea brasiliensis GN=HGN1 PE=1 SV=2	63	41427	3	2	2	1	940	1	1	1	607.291	1818.85	3	1818.89	-0.035	1	34.28	0.019	R	AIETYLFAMFDENKK	Q			File5360 Spectrum1198 scans: 1699
10	E13B_HEVBR	Glucan endo-1,3-beta-glucosidase, basic vacuolar isoform OS=Hevea brasiliensis GN=HGN1 PE=1 SV=2	63	41427	3	2	2	1	953	1	1	1	918.43	1834.85	2	1834.88	-0.0351	1	55.45	0.00012	R	AIETYLFAMFDENKK	Q	Oxidation (M)	0.000000003000000.0	File5360 Spectrum957 scans: 1434
11	E13A_ARATH	Glucan endo-1,3-beta-glucosidase, acidic isoform OS=Arabidopsis thaliana GN=BG2 PE=1 SV=2	63	37373	2	2	1	1	940	1	0	1	607.291	1818.85	3	1818.89	-0.035	1	34.28	0.019	K	AIETYIFAMFDENKK	E			File5360 Spectrum1198 scans: 1699
11	E13A_ARATH	Glucan endo-1,3-beta-glucosidase, acidic isoform OS=Arabidopsis thaliana GN=BG2 PE=1 SV=2	63	37373	2	2	1	1	953	1	0	1	918.43	1834.85	2	1834.88	-0.0351	1	55.45	0.00012	K	AIETYIFAMFDENKK	E	Oxidation (M)	0.000000003000000.0	File5360 Spectrum957 scans: 1434
12	XCP1_ARATH	Cysteine protease XCP1 OS=Arabidopsis thaliana GN=XCP1 PE=1 SV=1	62	40106	2	2	1	1	641	1	1	1	535.961	1604.86	3	1604.86	-0.0012	0	40.63	0.0042	K	ALAHQPVSVAIEASGR	D			File5360 Spectrum308 scans: 720
12	XCP1_ARATH	Cysteine protease XCP1 OS=Arabidopsis thaliana GN=XCP1 PE=1 SV=1	62	40106	2	2	1	1	642	1	1	1	535.962	1604.86	3	1604.86	-0.0008	0	50.27	0.00045	K	ALAHQPVSVAIEASGR	D			File5360 Spectrum266 scans: 674
13	FRI1_ARATH	Ferritin-1, chloroplastic OS=Arabidopsis thaliana GN=FER1 PE=2 SV=1	46	28160	6	5	2	1	62	1	1	1	362.721	723.427	2	723.428	-0.0007	0	26.86	0.019	K	LLNVHK	V	Deamidated (NQ)	0.002000.0	File5360 Spectrum188 scans: 588
13	FRI1_ARATH	Ferritin-1, chloroplastic OS=Arabidopsis thaliana GN=FER1 PE=2 SV=1	46	28160	6	5	2	1	64	1	1	1	362.721	723.428	2	723.428	-0.0003	0	28.36	0.014	K	LLNVHK	V	Deamidated (NQ)	0.002000.0	File5360 Spectrum74 scans: 455
13	FRI1_ARATH	Ferritin-1, chloroplastic OS=Arabidopsis thaliana GN=FER1 PE=2 SV=1	46	28160	6	5	2	1	65	1	1	1	362.721	723.428	2	723.428	-0.0003	0	28.1	0.015	K	LLNVHK	V	Deamidated (NQ)	0.002000.0	File5360 Spectrum148 scans: 543
13	FRI1_ARATH	Ferritin-1, chloroplastic OS=Arabidopsis thaliana GN=FER1 PE=2 SV=1	46	28160	6	5	2	1	67	1	1	1	362.721	723.428	2	723.428	0	0	28.33	0.014	K	LLNVHK	V	Deamidated (NQ)	0.002000.0	File5360 Spectrum109 scans: 498
13	FRI1_ARATH	Ferritin-1, chloroplastic OS=Arabidopsis thaliana GN=FER1 PE=2 SV=1	46	28160	6	5	2	1	68	1	1	1	362.722	723.429	2	723.428	0.0013	0	21.68	0.051	K	LLNVHK	V	Deamidated (NQ)	0.002000.0	File5360 Spectrum40 scans: 415
13	FRI1_ARATH	Ferritin-1, chloroplastic OS=Arabidopsis thaliana GN=FER1 PE=2 SV=1	46	28160	6	5	2	1	1729	10	1	1	1179.59	3535.75	3	3535.77	-0.0192	2	0.12	66	K	VGGGRAVVVAAATVDTNNMPMTGVVFQPFEEVKK	A	2 Deamidated (NQ); Oxidation (M)	0.0000000000000000200030000020000000.0	File5360 Spectrum1090 scans: 1581
14	NLTP1_VIGRR	Non-specific lipid-transfer protein 1 OS=Vigna radiata var. radiata PE=1 SV=1	42	9749	3	1	2	1	158	1	1	0	475.741	949.468	2	949.469	-0.0008	0	41.58	0.0032	K	CGVNIPYK	I			File5360 Spectrum228 scans: 632
14	NLTP1_VIGRR	Non-specific lipid-transfer protein 1 OS=Vigna radiata var. radiata PE=1 SV=1	42	9749	3	1	2	1	1716	1	1	1	1735.31	3468.61	2	3468.6	0.0094	1	10.24	5.3	-	MTCGQVQGNLAQCIGFLQKGGVVPPSCCTGVK	N	2 Deamidated (NQ); Oxidation (M)	0.30002000000000000200000000000000.0	File5360 Spectrum1053 scans: 1540
14	NLTP1_VIGRR	Non-specific lipid-transfer protein 1 OS=Vigna radiata var. radiata PE=1 SV=1	42	9749	3	1	2	1	1721	2	1	1	1157.87	3470.6	3	3470.56	0.0335	1	6.86	9.9	-	MTCGQVQGNLAQCIGFLQKGGVVPPSCCTGVK	N	4 Deamidated (NQ); Oxidation (M)	0.30002020200200000000000000000000.0	File5360 Spectrum1916 scans: 2496
15	NLTP1_PRUAR	Non-specific lipid-transfer protein 1 OS=Prunus armeniaca PE=1 SV=2	42	9629	3	1	2	1	158	1	0	0	475.741	949.468	2	949.469	-0.0008	0	41.58	0.0032	K	CGVNIPYK	I			File5360 Spectrum228 scans: 632
15	NLTP1_PRUAR	Non-specific lipid-transfer protein 1 OS=Prunus armeniaca PE=1 SV=2	42	9629	3	1	2	1	1005	6	1	1	947.994	1893.97	2	1893.99	-0.0167	0	1	47	K	QLSGSISGVNPNNAAALPGK	C			File5360 Spectrum1564 scans: 2102
15	NLTP1_PRUAR	Non-specific lipid-transfer protein 1 OS=Prunus armeniaca PE=1 SV=2	42	9629	3	1	2	1	1026	8	1	1	632.332	1893.98	3	1893.99	-0.0153	0	2.71	31	K	QLSGSISGVNPNNAAALPGK	C			File5360 Spectrum1073 scans: 1562
16	E13G_TOBAC	Glucan endo-1,3-beta-glucosidase, acidic isoform GI9 OS=Nicotiana tabacum GN=PR2 PE=1 SV=1	37	37870	6	5	1	1	86	1	1	1	399.692	797.37	2	797.371	-0.0007	0	28.09	0.033	K	YQLNFN	-	Amidated (Protein C-term); Deamidated (NQ)	0.000002.1	File5360 Spectrum505 scans: 937
16	E13G_TOBAC	Glucan endo-1,3-beta-glucosidase, acidic isoform GI9 OS=Nicotiana tabacum GN=PR2 PE=1 SV=1	37	37870	6	5	1	1	87	1	1	1	399.692	797.37	2	797.371	-0.0003	0	28.73	0.028	K	YQLNFN	-	Amidated (Protein C-term); Deamidated (NQ)	0.000002.1	File5360 Spectrum550 scans: 987
16	E13G_TOBAC	Glucan endo-1,3-beta-glucosidase, acidic isoform GI9 OS=Nicotiana tabacum GN=PR2 PE=1 SV=1	37	37870	6	5	1	1	88	2	1	1	399.693	797.371	2	797.371	0.0001	0	17.3	0.39	K	YQLNFN	-	Amidated (Protein C-term); Deamidated (NQ)	0.000002.1	File5360 Spectrum653 scans: 1100
16	E13G_TOBAC	Glucan endo-1,3-beta-glucosidase, acidic isoform GI9 OS=Nicotiana tabacum GN=PR2 PE=1 SV=1	37	37870	6	5	1	1	89	1	1	1	399.693	797.371	2	797.371	0.0001	0	27.22	0.04	K	YQLNFN	-	Amidated (Protein C-term); Deamidated (NQ)	0.000002.1	File5360 Spectrum774 scans: 1233
16	E13G_TOBAC	Glucan endo-1,3-beta-glucosidase, acidic isoform GI9 OS=Nicotiana tabacum GN=PR2 PE=1 SV=1	37	37870	6	5	1	1	90	1	1	1	399.693	797.371	2	797.371	0.0002	0	28.5	0.03	K	YQLNFN	-	Amidated (Protein C-term); Deamidated (NQ)	0.000002.1	File5360 Spectrum602 scans: 1044
16	E13G_TOBAC	Glucan endo-1,3-beta-glucosidase, acidic isoform GI9 OS=Nicotiana tabacum GN=PR2 PE=1 SV=1	37	37870	6	5	1	1	91	1	1	1	399.693	797.371	2	797.371	0.0007	0	27.73	0.033	K	YQLNFN	-	Amidated (Protein C-term); Deamidated (NQ)	0.000002.1	File5360 Spectrum703 scans: 1155
17	DGS1_ARATH	Protein DGS1, mitochondrial OS=Arabidopsis thaliana GN=DGS1 PE=1 SV=1	36	69193	4	2	1	1	388	1	1	1	642.364	1282.71	2	1282.72	-0.0114	2	31.52	0.02	K	RGEDLVKIPEK	A			File5360 Spectrum770 scans: 1229
17	DGS1_ARATH	Protein DGS1, mitochondrial OS=Arabidopsis thaliana GN=DGS1 PE=1 SV=1	36	69193	4	2	1	1	389	1	1	1	642.364	1282.71	2	1282.72	-0.0104	2	31.33	0.02	K	RGEDLVKIPEK	A			File5360 Spectrum820 scans: 1284
17	DGS1_ARATH	Protein DGS1, mitochondrial OS=Arabidopsis thaliana GN=DGS1 PE=1 SV=1	36	69193	4	2	1	1	390	1	1	1	642.365	1282.72	2	1282.72	-0.0094	2	14.35	1	K	RGEDLVKIPEK	A			File5360 Spectrum926 scans: 1400
17	DGS1_ARATH	Protein DGS1, mitochondrial OS=Arabidopsis thaliana GN=DGS1 PE=1 SV=1	36	69193	4	2	1	1	391	1	1	1	642.365	1282.72	2	1282.72	-0.0088	2	24.32	0.1	K	RGEDLVKIPEK	A			File5360 Spectrum875 scans: 1344
18	CHI1_ORYSJ	Chitinase 1 OS=Oryza sativa subsp. japonica GN=Cht1 PE=2 SV=1	35	34769	2	2	2	2	84	1	0	0	392.229	782.443	2	782.444	-0.0006	1	25.89	0.046	R	IGFYKR	Y			File5360 Spectrum149 scans: 544
18	CHI1_ORYSJ	Chitinase 1 OS=Oryza sativa subsp. japonica GN=Cht1 PE=2 SV=1	35	34769	2	2	2	2	101	1	1	1	423.693	845.371	2	845.37	0.0009	0	32.59	0.0053	R	NDAACPAK	N			File5360 Spectrum47 scans: 423
19	HBP1_CASGL	Hemoglobin-1 OS=Casuarina glauca PE=1 SV=2	32	17289	3	1	2	1	50	1	1	1	351.219	700.423	2	700.412	0.0115	0	26.24	0.16	K	QEALLK	Q			File5360 Spectrum89 scans: 472
19	HBP1_CASGL	Hemoglobin-1 OS=Casuarina glauca PE=1 SV=2	32	17289	3	1	2	1	51	1	1	1	351.219	700.424	2	700.412	0.0119	0	32.22	0.039	K	QEALLK	Q			File5360 Spectrum53 scans: 430
19	HBP1_CASGL	Hemoglobin-1 OS=Casuarina glauca PE=1 SV=2	32	17289	3	1	2	1	1498	3	1	1	1054.49	3160.45	3	3160.4	0.0521	1	4.32	20	K	ENWSDEMGQAWTEAYNQLVATIKAEMK	E	2 Deamidated (NQ); Oxidation (M)	0.000000302000000020000000000.0	File5360 Spectrum1170 scans: 1669
20	CDC5L_ARATH	Cell division cycle 5-like protein OS=Arabidopsis thaliana GN=CDC5 PE=1 SV=2	32	96049	2	1	1	1	50	1	0	1	351.219	700.423	2	700.412	0.0115	0	26.24	0.16	R	QQALLK	K	Deamidated (NQ)	0.020000.0	File5360 Spectrum89 scans: 472
20	CDC5L_ARATH	Cell division cycle 5-like protein OS=Arabidopsis thaliana GN=CDC5 PE=1 SV=2	32	96049	2	1	1	1	51	1	0	1	351.219	700.424	2	700.412	0.0119	0	32.22	0.039	R	QQALLK	K	Deamidated (NQ)	0.020000.0	File5360 Spectrum53 scans: 430
21	CIPK8_ORYSJ	CBL-interacting protein kinase 8 OS=Oryza sativa subsp. japonica GN=CIPK8 PE=2 SV=1	30	50794	49	0	1	0	783	1	1	1	581.286	1740.84	3	1740.84	0.0017	1	24.45	0.21	K	VKFAQNTESGESVAMK	V	Oxidation (M)	0.0000000000000030.0	File5360 Spectrum1981 scans: 2583
21	CIPK8_ORYSJ	CBL-interacting protein kinase 8 OS=Oryza sativa subsp. japonica GN=CIPK8 PE=2 SV=1	30	50794	49	0	1	0	784	1	1	1	581.286	1740.84	3	1740.84	0.0021	1	22.72	0.31	K	VKFAQNTESGESVAMK	V	Oxidation (M)	0.0000000000000030.0	File5360 Spectrum1781 scans: 2346
21	CIPK8_ORYSJ	CBL-interacting protein kinase 8 OS=Oryza sativa subsp. japonica GN=CIPK8 PE=2 SV=1	30	50794	49	0	1	0	785	4	1	1	871.426	1740.84	2	1740.84	0.0023	1	10.61	5	K	VKFAQNTESGESVAMK	V	Oxidation (M)	0.0000000000000030.0	File5360 Spectrum1980 scans: 2582
21	CIPK8_ORYSJ	CBL-interacting protein kinase 8 OS=Oryza sativa subsp. japonica GN=CIPK8 PE=2 SV=1	30	50794	49	0	1	0	786	1	1	1	581.287	1740.84	3	1740.84	0.0024	1	25.33	0.17	K	VKFAQNTESGESVAMK	V	Oxidation (M)	0.0000000000000030.0	File5360 Spectrum2024 scans: 2658
21	CIPK8_ORYSJ	CBL-interacting protein kinase 8 OS=Oryza sativa subsp. japonica GN=CIPK8 PE=2 SV=1	30	50794	49	0	1	0	787	1	1	1	581.287	1740.84	3	1740.84	0.0024	1	22.52	0.32	K	VKFAQNTESGESVAMK	V	Oxidation (M)	0.0000000000000030.0	File5360 Spectrum1956 scans: 2546
21	CIPK8_ORYSJ	CBL-interacting protein kinase 8 OS=Oryza sativa subsp. japonica GN=CIPK8 PE=2 SV=1	30	50794	49	0	1	0	788	1	1	1	581.287	1740.84	3	1740.84	0.0024	1	19.11	0.7	K	VKFAQNTESGESVAMK	V	Oxidation (M)	0.0000000000000030.0	File5360 Spectrum1856 scans: 2429
21	CIPK8_ORYSJ	CBL-interacting protein kinase 8 OS=Oryza sativa subsp. japonica GN=CIPK8 PE=2 SV=1	30	50794	49	0	1	0	790	3	1	1	871.426	1740.84	2	1740.84	0.0026	1	2.4	32	K	VKFAQNTESGESVAMK	V	Oxidation (M)	0.0000000000000030.0	File5360 Spectrum1903 scans: 2481
21	CIPK8_ORYSJ	CBL-interacting protein kinase 8 OS=Oryza sativa subsp. japonica GN=CIPK8 PE=2 SV=1	30	50794	49	0	1	0	791	3	1	1	871.426	1740.84	2	1740.84	0.0028	1	11.58	3.9	K	VKFAQNTESGESVAMK	V	Oxidation (M)	0.0000000000000030.0	File5360 Spectrum1855 scans: 2428
21	CIPK8_ORYSJ	CBL-interacting protein kinase 8 OS=Oryza sativa subsp. japonica GN=CIPK8 PE=2 SV=1	30	50794	49	0	1	0	792	1	1	1	581.287	1740.84	3	1740.84	0.0028	1	18.58	0.78	K	VKFAQNTESGESVAMK	V	Oxidation (M)	0.0000000000000030.0	File5360 Spectrum2005 scans: 2622
21	CIPK8_ORYSJ	CBL-interacting protein kinase 8 OS=Oryza sativa subsp. japonica GN=CIPK8 PE=2 SV=1	30	50794	49	0	1	0	793	1	1	1	581.287	1740.84	3	1740.84	0.0028	1	20.79	0.47	K	VKFAQNTESGESVAMK	V	Oxidation (M)	0.0000000000000030.0	File5360 Spectrum1924 scans: 2506
21	CIPK8_ORYSJ	CBL-interacting protein kinase 8 OS=Oryza sativa subsp. japonica GN=CIPK8 PE=2 SV=1	30	50794	49	0	1	0	794	3	1	1	871.426	1740.84	2	1740.84	0.0029	1	16.84	1.2	K	VKFAQNTESGESVAMK	V	Oxidation (M)	0.0000000000000030.0	File5360 Spectrum1923 scans: 2505
21	CIPK8_ORYSJ	CBL-interacting protein kinase 8 OS=Oryza sativa subsp. japonica GN=CIPK8 PE=2 SV=1	30	50794	49	0	1	0	795	3	1	1	871.426	1740.84	2	1740.84	0.003	1	14.23	2.2	K	VKFAQNTESGESVAMK	V	Oxidation (M)	0.0000000000000030.0	File5360 Spectrum1780 scans: 2345
21	CIPK8_ORYSJ	CBL-interacting protein kinase 8 OS=Oryza sativa subsp. japonica GN=CIPK8 PE=2 SV=1	30	50794	49	0	1	0	797	3	1	1	871.427	1740.84	2	1740.84	0.0032	1	14.5	2	K	VKFAQNTESGESVAMK	V	Oxidation (M)	0.0000000000000030.0	File5360 Spectrum2023 scans: 2657
21	CIPK8_ORYSJ	CBL-interacting protein kinase 8 OS=Oryza sativa subsp. japonica GN=CIPK8 PE=2 SV=1	30	50794	49	0	1	0	798	1	1	1	871.427	1740.84	2	1740.84	0.0032	1	5.24	17	K	VKFAQNTESGESVAMK	V	Oxidation (M)	0.0000000000000030.0	File5360 Spectrum2014 scans: 2636
21	CIPK8_ORYSJ	CBL-interacting protein kinase 8 OS=Oryza sativa subsp. japonica GN=CIPK8 PE=2 SV=1	30	50794	49	0	1	0	799	1	1	1	581.287	1740.84	3	1740.84	0.0033	1	13.01	2.8	K	VKFAQNTESGESVAMK	V	Oxidation (M)	0.0000000000000030.0	File5360 Spectrum1705 scans: 2259
21	CIPK8_ORYSJ	CBL-interacting protein kinase 8 OS=Oryza sativa subsp. japonica GN=CIPK8 PE=2 SV=1	30	50794	49	0	1	0	800	3	1	1	871.427	1740.84	2	1740.84	0.0034	1	16.95	1.1	K	VKFAQNTESGESVAMK	V	Oxidation (M)	0.0000000000000030.0	File5360 Spectrum2041 scans: 2692
21	CIPK8_ORYSJ	CBL-interacting protein kinase 8 OS=Oryza sativa subsp. japonica GN=CIPK8 PE=2 SV=1	30	50794	49	0	1	0	801	2	1	1	871.427	1740.84	2	1740.84	0.0034	1	12.94	2.9	K	VKFAQNTESGESVAMK	V	Oxidation (M)	0.0000000000000030.0	File5360 Spectrum2004 scans: 2621
21	CIPK8_ORYSJ	CBL-interacting protein kinase 8 OS=Oryza sativa subsp. japonica GN=CIPK8 PE=2 SV=1	30	50794	49	0	1	0	803	1	1	1	581.287	1740.84	3	1740.84	0.0035	1	19.24	0.67	K	VKFAQNTESGESVAMK	V	Oxidation (M)	0.0000000000000030.0	File5360 Spectrum2042 scans: 2693
21	CIPK8_ORYSJ	CBL-interacting protein kinase 8 OS=Oryza sativa subsp. japonica GN=CIPK8 PE=2 SV=1	30	50794	49	0	1	0	804	3	1	1	871.427	1740.84	2	1740.84	0.0036	1	17.89	0.92	K	VKFAQNTESGESVAMK	V	Oxidation (M)	0.0000000000000030.0	File5360 Spectrum1955 scans: 2545
21	CIPK8_ORYSJ	CBL-interacting protein kinase 8 OS=Oryza sativa subsp. japonica GN=CIPK8 PE=2 SV=1	30	50794	49	0	1	0	805	1	1	1	871.427	1740.84	2	1740.84	0.0037	1	5.34	17	K	VKFAQNTESGESVAMK	V	Oxidation (M)	0.0000000000000030.0	File5360 Spectrum1990 scans: 2596
21	CIPK8_ORYSJ	CBL-interacting protein kinase 8 OS=Oryza sativa subsp. japonica GN=CIPK8 PE=2 SV=1	30	50794	49	0	1	0	806	5	1	1	871.427	1740.84	2	1740.84	0.0039	1	2.22	34	K	VKFAQNTESGESVAMK	V	Oxidation (M)	0.0000000000000030.0	File5360 Spectrum1708 scans: 2262
21	CIPK8_ORYSJ	CBL-interacting protein kinase 8 OS=Oryza sativa subsp. japonica GN=CIPK8 PE=2 SV=1	30	50794	49	0	1	0	807	1	1	1	581.287	1740.84	3	1740.84	0.0039	1	22.51	0.32	K	VKFAQNTESGESVAMK	V	Oxidation (M)	0.0000000000000030.0	File5360 Spectrum1889 scans: 2466
21	CIPK8_ORYSJ	CBL-interacting protein kinase 8 OS=Oryza sativa subsp. japonica GN=CIPK8 PE=2 SV=1	30	50794	49	0	1	0	808	1	1	1	581.287	1740.84	3	1740.84	0.0039	1	20.3	0.53	K	VKFAQNTESGESVAMK	V	Oxidation (M)	0.0000000000000030.0	File5360 Spectrum1629 scans: 2174
21	CIPK8_ORYSJ	CBL-interacting protein kinase 8 OS=Oryza sativa subsp. japonica GN=CIPK8 PE=2 SV=1	30	50794	49	0	1	0	809	1	1	1	581.287	1740.84	3	1740.84	0.0039	1	16.84	1.2	K	VKFAQNTESGESVAMK	V	Oxidation (M)	0.0000000000000030.0	File5360 Spectrum1741 scans: 2302
21	CIPK8_ORYSJ	CBL-interacting protein kinase 8 OS=Oryza sativa subsp. japonica GN=CIPK8 PE=2 SV=1	30	50794	49	0	1	0	810	1	1	1	581.287	1740.84	3	1740.84	0.0039	1	16.77	1.2	K	VKFAQNTESGESVAMK	V	Oxidation (M)	0.0000000000000030.0	File5360 Spectrum1670 scans: 2219
21	CIPK8_ORYSJ	CBL-interacting protein kinase 8 OS=Oryza sativa subsp. japonica GN=CIPK8 PE=2 SV=1	30	50794	49	0	1	0	811	4	1	1	871.427	1740.84	2	1740.84	0.0042	1	11.79	3.7	K	VKFAQNTESGESVAMK	V	Oxidation (M)	0.0000000000000030.0	File5360 Spectrum1697 scans: 2249
21	CIPK8_ORYSJ	CBL-interacting protein kinase 8 OS=Oryza sativa subsp. japonica GN=CIPK8 PE=2 SV=1	30	50794	49	0	1	0	813	1	1	1	581.287	1740.84	3	1740.84	0.0044	1	19.51	0.63	K	VKFAQNTESGESVAMK	V	Oxidation (M)	0.0000000000000030.0	File5360 Spectrum1590 scans: 2131
21	CIPK8_ORYSJ	CBL-interacting protein kinase 8 OS=Oryza sativa subsp. japonica GN=CIPK8 PE=2 SV=1	30	50794	49	0	1	0	815	4	1	1	871.427	1740.84	2	1740.84	0.0045	1	10.77	4.7	K	VKFAQNTESGESVAMK	V	Oxidation (M)	0.0000000000000030.0	File5360 Spectrum1888 scans: 2465
21	CIPK8_ORYSJ	CBL-interacting protein kinase 8 OS=Oryza sativa subsp. japonica GN=CIPK8 PE=2 SV=1	30	50794	49	0	1	0	816	3	1	1	871.427	1740.84	2	1740.84	0.0047	1	15.85	1.5	K	VKFAQNTESGESVAMK	V	Oxidation (M)	0.0000000000000030.0	File5360 Spectrum1619 scans: 2163
21	CIPK8_ORYSJ	CBL-interacting protein kinase 8 OS=Oryza sativa subsp. japonica GN=CIPK8 PE=2 SV=1	30	50794	49	0	1	0	817	3	1	1	871.427	1740.84	2	1740.84	0.0047	1	17.39	1	K	VKFAQNTESGESVAMK	V	Oxidation (M)	0.0000000000000030.0	File5360 Spectrum1579 scans: 2119
21	CIPK8_ORYSJ	CBL-interacting protein kinase 8 OS=Oryza sativa subsp. japonica GN=CIPK8 PE=2 SV=1	30	50794	49	0	1	0	819	3	1	1	871.427	1740.84	2	1740.84	0.0048	1	14.08	2.2	K	VKFAQNTESGESVAMK	V	Oxidation (M)	0.0000000000000030.0	File5360 Spectrum1740 scans: 2301
21	CIPK8_ORYSJ	CBL-interacting protein kinase 8 OS=Oryza sativa subsp. japonica GN=CIPK8 PE=2 SV=1	30	50794	49	0	1	0	821	3	1	1	871.427	1740.84	2	1740.84	0.005	1	20.49	0.5	K	VKFAQNTESGESVAMK	V	Oxidation (M)	0.0000000000000030.0	File5360 Spectrum1539 scans: 2075
21	CIPK8_ORYSJ	CBL-interacting protein kinase 8 OS=Oryza sativa subsp. japonica GN=CIPK8 PE=2 SV=1	30	50794	49	0	1	0	822	1	1	1	581.287	1740.84	3	1740.84	0.005	1	21.28	0.42	K	VKFAQNTESGESVAMK	V	Oxidation (M)	0.0000000000000030.0	File5360 Spectrum1509 scans: 2042
21	CIPK8_ORYSJ	CBL-interacting protein kinase 8 OS=Oryza sativa subsp. japonica GN=CIPK8 PE=2 SV=1	30	50794	49	0	1	0	823	1	1	1	581.287	1740.84	3	1740.84	0.005	1	21.64	0.39	K	VKFAQNTESGESVAMK	V	Oxidation (M)	0.0000000000000030.0	File5360 Spectrum1816 scans: 2385
21	CIPK8_ORYSJ	CBL-interacting protein kinase 8 OS=Oryza sativa subsp. japonica GN=CIPK8 PE=2 SV=1	30	50794	49	0	1	0	826	3	1	1	871.428	1740.84	2	1740.84	0.0056	1	15.39	1.7	K	VKFAQNTESGESVAMK	V	Oxidation (M)	0.0000000000000030.0	File5360 Spectrum1815 scans: 2384
21	CIPK8_ORYSJ	CBL-interacting protein kinase 8 OS=Oryza sativa subsp. japonica GN=CIPK8 PE=2 SV=1	30	50794	49	0	1	0	827	2	1	1	871.428	1740.84	2	1740.84	0.0056	1	17.02	1.1	K	VKFAQNTESGESVAMK	V	Oxidation (M)	0.0000000000000030.0	File5360 Spectrum1659 scans: 2207
21	CIPK8_ORYSJ	CBL-interacting protein kinase 8 OS=Oryza sativa subsp. japonica GN=CIPK8 PE=2 SV=1	30	50794	49	0	1	0	828	1	1	1	871.428	1740.84	2	1740.84	0.0056	1	2.23	34	K	VKFAQNTESGESVAMK	V	Oxidation (M)	0.0000000000000030.0	File5360 Spectrum1818 scans: 2387
21	CIPK8_ORYSJ	CBL-interacting protein kinase 8 OS=Oryza sativa subsp. japonica GN=CIPK8 PE=2 SV=1	30	50794	49	0	1	0	829	1	1	1	581.288	1740.84	3	1740.84	0.0056	1	19.13	0.7	K	VKFAQNTESGESVAMK	V	Oxidation (M)	0.0000000000000030.0	File5360 Spectrum1550 scans: 2087
21	CIPK8_ORYSJ	CBL-interacting protein kinase 8 OS=Oryza sativa subsp. japonica GN=CIPK8 PE=2 SV=1	30	50794	49	0	1	0	830	2	1	1	871.428	1740.84	2	1740.84	0.0058	1	14.44	2	K	VKFAQNTESGESVAMK	V	Oxidation (M)	0.0000000000000030.0	File5360 Spectrum1499 scans: 2031
21	CIPK8_ORYSJ	CBL-interacting protein kinase 8 OS=Oryza sativa subsp. japonica GN=CIPK8 PE=2 SV=1	30	50794	49	0	1	0	832	3	1	1	871.428	1740.84	2	1740.84	0.0058	1	0.36	52	K	VKFAQNTESGESVAMK	V	Oxidation (M)	0.0000000000000030.0	File5360 Spectrum1552 scans: 2089
21	CIPK8_ORYSJ	CBL-interacting protein kinase 8 OS=Oryza sativa subsp. japonica GN=CIPK8 PE=2 SV=1	30	50794	49	0	1	0	833	2	1	1	871.428	1740.84	2	1740.84	0.0059	1	13.71	2.4	K	VKFAQNTESGESVAMK	V	Oxidation (M)	0.0000000000000030.0	File5360 Spectrum1459 scans: 1987
21	CIPK8_ORYSJ	CBL-interacting protein kinase 8 OS=Oryza sativa subsp. japonica GN=CIPK8 PE=2 SV=1	30	50794	49	0	1	0	834	1	1	1	581.288	1740.84	3	1740.84	0.0061	1	28.81	0.073	K	VKFAQNTESGESVAMK	V	Oxidation (M)	0.0000000000000030.0	File5360 Spectrum1429 scans: 1954
21	CIPK8_ORYSJ	CBL-interacting protein kinase 8 OS=Oryza sativa subsp. japonica GN=CIPK8 PE=2 SV=1	30	50794	49	0	1	0	835	1	1	1	871.428	1740.84	2	1740.84	0.0063	1	15.72	1.5	K	VKFAQNTESGESVAMK	V	Oxidation (M)	0.0000000000000030.0	File5360 Spectrum1385 scans: 1905
21	CIPK8_ORYSJ	CBL-interacting protein kinase 8 OS=Oryza sativa subsp. japonica GN=CIPK8 PE=2 SV=1	30	50794	49	0	1	0	836	1	1	1	871.428	1740.84	2	1740.84	0.0067	1	23.06	0.27	K	VKFAQNTESGESVAMK	V	Oxidation (M)	0.0000000000000030.0	File5360 Spectrum1419 scans: 1943
21	CIPK8_ORYSJ	CBL-interacting protein kinase 8 OS=Oryza sativa subsp. japonica GN=CIPK8 PE=2 SV=1	30	50794	49	0	1	0	837	3	1	1	871.428	1740.84	2	1740.84	0.0068	1	0.65	47	K	VKFAQNTESGESVAMK	V	Oxidation (M)	0.0000000000000030.0	File5360 Spectrum1430 scans: 1955
21	CIPK8_ORYSJ	CBL-interacting protein kinase 8 OS=Oryza sativa subsp. japonica GN=CIPK8 PE=2 SV=1	30	50794	49	0	1	0	838	1	1	1	581.288	1740.84	3	1740.84	0.0068	1	22.02	0.35	K	VKFAQNTESGESVAMK	V	Oxidation (M)	0.0000000000000030.0	File5360 Spectrum1469 scans: 1998
21	CIPK8_ORYSJ	CBL-interacting protein kinase 8 OS=Oryza sativa subsp. japonica GN=CIPK8 PE=2 SV=1	30	50794	49	0	1	0	839	1	1	1	581.288	1740.84	3	1740.84	0.0068	1	19.83	0.57	K	VKFAQNTESGESVAMK	V	Oxidation (M)	0.0000000000000030.0	File5360 Spectrum1389 scans: 1910
21	CIPK8_ORYSJ	CBL-interacting protein kinase 8 OS=Oryza sativa subsp. japonica GN=CIPK8 PE=2 SV=1	30	50794	49	0	1	0	840	2	1	1	871.428	1740.84	2	1740.84	0.0072	1	1.26	41	K	VKFAQNTESGESVAMK	V	Oxidation (M)	0.0000000000000030.0	File5360 Spectrum1470 scans: 1999
21	CIPK8_ORYSJ	CBL-interacting protein kinase 8 OS=Oryza sativa subsp. japonica GN=CIPK8 PE=2 SV=1	30	50794	49	0	1	0	841	1	1	1	871.428	1740.84	2	1740.84	0.0073	1	0.41	50	K	VKFAQNTESGESVAMK	V	Oxidation (M)	0.0000000000000030.0	File5360 Spectrum1391 scans: 1912
22	ZAR1_ARATH	Receptor protein kinase-like protein ZAR1 OS=Arabidopsis thaliana GN=ZAR1 PE=1 SV=1	30	79284	3	2	1	1	122	1	1	1	435.774	869.533	2	869.533	-0.0003	0	18.36	0.26	R	VVSLSIPR	K			File5360 Spectrum314 scans: 727
22	ZAR1_ARATH	Receptor protein kinase-like protein ZAR1 OS=Arabidopsis thaliana GN=ZAR1 PE=1 SV=1	30	79284	3	2	1	1	123	1	1	1	435.774	869.534	2	869.533	0.0002	0	28.2	0.026	R	VVSLSIPR	K			File5360 Spectrum274 scans: 683
22	ZAR1_ARATH	Receptor protein kinase-like protein ZAR1 OS=Arabidopsis thaliana GN=ZAR1 PE=1 SV=1	30	79284	3	2	1	1	124	1	1	1	435.774	869.534	2	869.533	0.0003	0	26.92	0.036	R	VVSLSIPR	K			File5360 Spectrum238 scans: 643
23	RR2_PELHO	30S ribosomal protein S2, chloroplastic OS=Pelargonium hortorum GN=rps2 PE=3 SV=1	30	28352	11	1	1	1	273	4	1	1	561.312	1120.61	2	1120.63	-0.0211	1	2.07	22	R	MAPYISAKLK	D			File5360 Spectrum507 scans: 939
23	RR2_PELHO	30S ribosomal protein S2, chloroplastic OS=Pelargonium hortorum GN=rps2 PE=3 SV=1	30	28352	11	1	1	1	274	3	1	1	561.313	1120.61	2	1120.63	-0.0208	1	23.58	0.16	R	MAPYISAKLK	D			File5360 Spectrum489 scans: 920
23	RR2_PELHO	30S ribosomal protein S2, chloroplastic OS=Pelargonium hortorum GN=rps2 PE=3 SV=1	30	28352	11	1	1	1	275	7	1	1	561.313	1120.61	2	1120.63	-0.0197	1	2.34	21	R	MAPYISAKLK	D			File5360 Spectrum456 scans: 883
23	RR2_PELHO	30S ribosomal protein S2, chloroplastic OS=Pelargonium hortorum GN=rps2 PE=3 SV=1	30	28352	11	1	1	1	276	2	1	1	561.313	1120.61	2	1120.63	-0.0191	1	22.61	0.2	R	MAPYISAKLK	D			File5360 Spectrum539 scans: 975
23	RR2_PELHO	30S ribosomal protein S2, chloroplastic OS=Pelargonium hortorum GN=rps2 PE=3 SV=1	30	28352	11	1	1	1	277	1	1	1	561.314	1120.61	2	1120.63	-0.0188	1	29.75	0.038	R	MAPYISAKLK	D			File5360 Spectrum442 scans: 868
23	RR2_PELHO	30S ribosomal protein S2, chloroplastic OS=Pelargonium hortorum GN=rps2 PE=3 SV=1	30	28352	11	1	1	1	278	2	1	1	561.314	1120.61	2	1120.63	-0.0188	1	20.16	0.35	R	MAPYISAKLK	D			File5360 Spectrum640 scans: 1086
23	RR2_PELHO	30S ribosomal protein S2, chloroplastic OS=Pelargonium hortorum GN=rps2 PE=3 SV=1	30	28352	11	1	1	1	279	5	1	1	561.314	1120.61	2	1120.63	-0.0188	1	15.57	0.99	R	MAPYISAKLK	D			File5360 Spectrum690 scans: 1141
23	RR2_PELHO	30S ribosomal protein S2, chloroplastic OS=Pelargonium hortorum GN=rps2 PE=3 SV=1	30	28352	11	1	1	1	280	2	1	1	561.314	1120.61	2	1120.63	-0.0186	1	26.53	0.08	R	MAPYISAKLK	D			File5360 Spectrum590 scans: 1031
23	RR2_PELHO	30S ribosomal protein S2, chloroplastic OS=Pelargonium hortorum GN=rps2 PE=3 SV=1	30	28352	11	1	1	1	281	9	1	1	561.314	1120.61	2	1120.63	-0.0185	1	9.17	4.7	R	MAPYISAKLK	D			File5360 Spectrum742 scans: 1198
23	RR2_PELHO	30S ribosomal protein S2, chloroplastic OS=Pelargonium hortorum GN=rps2 PE=3 SV=1	30	28352	11	1	1	1	282	3	1	1	561.314	1120.61	2	1120.63	-0.0184	1	17.72	0.66	R	MAPYISAKLK	D			File5360 Spectrum796 scans: 1257
23	RR2_PELHO	30S ribosomal protein S2, chloroplastic OS=Pelargonium hortorum GN=rps2 PE=3 SV=1	30	28352	11	1	1	1	283	3	1	1	561.314	1120.61	2	1120.63	-0.0173	1	14.11	1.4	R	MAPYISAKLK	D			File5360 Spectrum855 scans: 1322
24	RMR3_ARATH	Receptor homology region, transmembrane domain- and RING domain-containing protein 3 OS=Arabidopsis thaliana GN=RMR3 PE=3 SV=1	28	47025	2	1	1	1	335	2	1	1	595.283	1188.55	2	1188.57	-0.0218	0	12.19	1.6	R	QASPLQSSSQR	S	Deamidated (NQ)	0.20000000000.0	File5360 Spectrum135 scans: 528
24	RMR3_ARATH	Receptor homology region, transmembrane domain- and RING domain-containing protein 3 OS=Arabidopsis thaliana GN=RMR3 PE=3 SV=1	28	47025	2	1	1	1	336	1	1	1	595.283	1188.55	2	1188.57	-0.0218	0	28.5	0.036	R	QASPLQSSSQR	S	Deamidated (NQ)	0.20000000000.0	File5360 Spectrum184 scans: 583
25	2A5Z_ARATH	Serine/threonine protein phosphatase 2A 59 kDa regulatory subunit B~ zeta isoform OS=Arabidopsis thaliana GN=B~ZETA PE=2 SV=2	28	62148	12	1	2	1	274	5	0	1	561.313	1120.61	2	1120.59	0.0189	0	17.93	0.58	R	YIDHSFVLK	L			File5360 Spectrum489 scans: 920
25	2A5Z_ARATH	Serine/threonine protein phosphatase 2A 59 kDa regulatory subunit B~ zeta isoform OS=Arabidopsis thaliana GN=B~ZETA PE=2 SV=2	28	62148	12	1	2	1	276	7	0	1	561.313	1120.61	2	1120.59	0.0206	0	13.04	1.8	R	YIDHSFVLK	L			File5360 Spectrum539 scans: 975
25	2A5Z_ARATH	Serine/threonine protein phosphatase 2A 59 kDa regulatory subunit B~ zeta isoform OS=Arabidopsis thaliana GN=B~ZETA PE=2 SV=2	28	62148	12	1	2	1	277	6	0	1	561.314	1120.61	2	1120.59	0.021	0	17.69	0.61	R	YIDHSFVLK	L			File5360 Spectrum442 scans: 868
25	2A5Z_ARATH	Serine/threonine protein phosphatase 2A 59 kDa regulatory subunit B~ zeta isoform OS=Arabidopsis thaliana GN=B~ZETA PE=2 SV=2	28	62148	12	1	2	1	278	8	0	1	561.314	1120.61	2	1120.59	0.021	0	9.96	3.6	R	YIDHSFVLK	L			File5360 Spectrum640 scans: 1086
25	2A5Z_ARATH	Serine/threonine protein phosphatase 2A 59 kDa regulatory subunit B~ zeta isoform OS=Arabidopsis thaliana GN=B~ZETA PE=2 SV=2	28	62148	12	1	2	1	279	4	0	1	561.314	1120.61	2	1120.59	0.021	0	16.96	0.72	R	YIDHSFVLK	L			File5360 Spectrum690 scans: 1141
25	2A5Z_ARATH	Serine/threonine protein phosphatase 2A 59 kDa regulatory subunit B~ zeta isoform OS=Arabidopsis thaliana GN=B~ZETA PE=2 SV=2	28	62148	12	1	2	1	280	7	0	1	561.314	1120.61	2	1120.59	0.0211	0	13.03	1.8	R	YIDHSFVLK	L			File5360 Spectrum590 scans: 1031
25	2A5Z_ARATH	Serine/threonine protein phosphatase 2A 59 kDa regulatory subunit B~ zeta isoform OS=Arabidopsis thaliana GN=B~ZETA PE=2 SV=2	28	62148	12	1	2	1	281	1	0	1	561.314	1120.61	2	1120.59	0.0212	0	28.01	0.062	R	YIDHSFVLK	L			File5360 Spectrum742 scans: 1198
25	2A5Z_ARATH	Serine/threonine protein phosphatase 2A 59 kDa regulatory subunit B~ zeta isoform OS=Arabidopsis thaliana GN=B~ZETA PE=2 SV=2	28	62148	12	1	2	1	282	2	0	1	561.314	1120.61	2	1120.59	0.0213	0	20.47	0.35	R	YIDHSFVLK	L			File5360 Spectrum796 scans: 1257
25	2A5Z_ARATH	Serine/threonine protein phosphatase 2A 59 kDa regulatory subunit B~ zeta isoform OS=Arabidopsis thaliana GN=B~ZETA PE=2 SV=2	28	62148	12	1	2	1	283	2	0	1	561.314	1120.61	2	1120.59	0.0224	0	18.24	0.54	R	YIDHSFVLK	L			File5360 Spectrum855 scans: 1322
25	2A5Z_ARATH	Serine/threonine protein phosphatase 2A 59 kDa regulatory subunit B~ zeta isoform OS=Arabidopsis thaliana GN=B~ZETA PE=2 SV=2	28	62148	12	1	2	1	1805	4	1	1	967.996	3867.95	4	3867.88	0.0701	2	4.19	21	K	EVMFLGELEEVLEATQAAEFQRCMVPLSRQIAR	C	2 Deamidated (NQ); Oxidation (M)	0.000000000000000000002003000002000.0	File5360 Spectrum1565 scans: 2103
25	2A5Z_ARATH	Serine/threonine protein phosphatase 2A 59 kDa regulatory subunit B~ zeta isoform OS=Arabidopsis thaliana GN=B~ZETA PE=2 SV=2	28	62148	12	1	2	1	1808	1	1	1	1290.33	3867.96	3	3867.88	0.0711	2	9	7	K	EVMFLGELEEVLEATQAAEFQRCMVPLSRQIAR	C	2 Deamidated (NQ); Oxidation (M)	0.000000000000000200000003000002000.0	File5360 Spectrum1468 scans: 1996
25	2A5Z_ARATH	Serine/threonine protein phosphatase 2A 59 kDa regulatory subunit B~ zeta isoform OS=Arabidopsis thaliana GN=B~ZETA PE=2 SV=2	28	62148	12	1	2	1	1819	9	1	1	967.997	3867.96	4	3867.88	0.0754	2	3.41	24	K	EVMFLGELEEVLEATQAAEFQRCMVPLSRQIAR	C	2 Deamidated (NQ); Oxidation (M)	0.003000000000000200002000000000000.0	File5360 Spectrum1482 scans: 2012

## Sheet: curated data
prot_hit_num	prot_acc	prot_desc	prot_score	prot_mass	prot_matches	prot_matches_sig	prot_sequences	prot_sequences_sig	pep_query	pep_rank	pep_isbold	pep_isunique	pep_exp_mz	pep_exp_mr	pep_exp_z	pep_calc_mr	pep_delta	pep_miss	pep_score	pep_expect	pep_res_before	pep_seq	pep_res_after	pep_var_mod	pep_var_mod_pos	pep_scan_title
1	CHI1_GOSHI	Endochitinase 1 OS=Gossypium hirsutum PE=3 SV=1	499	35613	12	11	2	2	84	1	1	0	392.229	782.443	2	782.444	-0.0006	1	25.89	0.046	R	IGFYKR	Y			File5360 Spectrum149 scans: 544
1	CHI1_GOSHI	Endochitinase 1 OS=Gossypium hirsutum PE=3 SV=1	499	35613	12	11	2	2	1116	1	1	1	981.011	1960.01	2	1960.01	-0.0004	0	82	4.4e-07	R	VPGYGVITNIINGGLECGK	G			File5360 Spectrum1030 scans: 1515
3	GDL65_ARATH	GDSL esterase/lipase At4g18970 OS=Arabidopsis thaliana GN=At4g18970 PE=2 SV=1	243	40086	4	4	1	1	310	1	1	1	575.304	1148.59	2	1148.59	-0.0008	0	79.75	5.1e-07	R	GVNYASAAAGIR	E			File5360 Spectrum339 scans: 754
4	E131_SOLTU	Glucan endo-1,3-beta-glucosidase, basic isoform 1 (Fragment) OS=Solanum tuberosum GN=GLUB1 PE=2 SV=1	190	37056	13	10	3	2	244	1	1	1	523.774	1045.53	2	1045.53	-0.0011	0	43.53	0.0029	K	HFGLFSPNK	Q			File5360 Spectrum353 scans: 770
4	E131_SOLTU	Glucan endo-1,3-beta-glucosidase, basic isoform 1 (Fragment) OS=Solanum tuberosum GN=GLUB1 PE=2 SV=1	190	37056	13	10	3	2	601	2	1	1	777.393	1552.77	2	1552.75	0.0187	1	7.39	9.8	K	QPKYNLNFGVSER	V	2 Deamidated (NQ)	0.2000002000000.0	File5360 Spectrum672 scans: 1121
6	PERA2_ARMRU	Peroxidase A2 OS=Armoracia rusticana GN=HRPA2 PE=1 SV=1	160	32336	7	7	2	2	69	1	1	1	365.234	728.454	2	728.455	-0.0006	0	33.77	0.021	R	IGASLIR	L			File5360 Spectrum204 scans: 606
6	PERA2_ARMRU	Peroxidase A2 OS=Armoracia rusticana GN=HRPA2 PE=1 SV=1	160	32336	7	7	2	2	202	1	1	1	503.272	1004.53	2	1004.53	-0.0005	0	61.34	4.2e-05	R	GFNVVDNIK	T			File5360 Spectrum391 scans: 812
10	E13B_HEVBR	Glucan endo-1,3-beta-glucosidase, basic vacuolar isoform OS=Hevea brasiliensis GN=HGN1 PE=1 SV=2	63	41427	3	2	2	1	164	10	1	1	480.256	958.498	2	958.508	-0.0106	0	4.02	23	R	SAGLQDQIK	V			File5360 Spectrum705 scans: 1157
10	E13B_HEVBR	Glucan endo-1,3-beta-glucosidase, basic vacuolar isoform OS=Hevea brasiliensis GN=HGN1 PE=1 SV=2	63	41427	3	2	2	1	953	1	1	1	918.43	1834.85	2	1834.88	-0.0351	1	55.45	0.00012	R	AIETYLFAMFDENKK	Q	Oxidation (M)	0.000000003000000.0	File5360 Spectrum957 scans: 1434
11	E13A_ARATH	Glucan endo-1,3-beta-glucosidase, acidic isoform OS=Arabidopsis thaliana GN=BG2 PE=1 SV=2	63	37373	2	2	1	1	953	1	0	1	918.43	1834.85	2	1834.88	-0.0351	1	55.45	0.00012	K	AIETYIFAMFDENKK	E	Oxidation (M)	0.000000003000000.0	File5360 Spectrum957 scans: 1434
12	XCP1_ARATH	Cysteine protease XCP1 OS=Arabidopsis thaliana GN=XCP1 PE=1 SV=1	62	40106	2	2	1	1	641	1	1	1	535.961	1604.86	3	1604.86	-0.0012	0	40.63	0.0042	K	ALAHQPVSVAIEASGR	D			File5360 Spectrum308 scans: 720
16	E13G_TOBAC	Glucan endo-1,3-beta-glucosidase, acidic isoform GI9 OS=Nicotiana tabacum GN=PR2 PE=1 SV=1	37	37870	6	5	1	1	86	1	1	1	399.692	797.37	2	797.371	-0.0007	0	28.09	0.033	K	YQLNFN	-	Amidated (Protein C-term); Deamidated (NQ)	0.000002.1	File5360 Spectrum505 scans: 937
18	CHI1_ORYSJ	Chitinase 1 OS=Oryza sativa subsp. japonica GN=Cht1 PE=2 SV=1	35	34769	2	2	2	2	84	1	0	0	392.229	782.443	2	782.444	-0.0006	1	25.89	0.046	R	IGFYKR	Y			File5360 Spectrum149 scans: 544
18	CHI1_ORYSJ	Chitinase 1 OS=Oryza sativa subsp. japonica GN=Cht1 PE=2 SV=1	35	34769	2	2	2	2	101	1	1	1	423.693	845.371	2	845.37	0.0009	0	32.59	0.0053	R	NDAACPAK	N			File5360 Spectrum47 scans: 423
