# Supplementary material for: Development of Blueberry-Derived Extracellular Nanovesicles for Immunomodulatory Therapy
Source: Pharmaceutics. 2023 Aug 10;15(8):2115. doi: 10.3390/pharmaceutics15082115 (PMC10458573; doi:10.3390/pharmaceutics15082115)
Supplement: Supplementary file 1 [file pharmaceutics-15-02115-s001.zip › Proteomic_Identification_of__PR-3.xlsx]

## Sheet: F025306 raw data
Header	--------------------------------------------------------
Search title	002-4
Timestamp	2020-05-13T04:23:15Z
User	ruth
Email
Report URI	http://10.90.204.136/mascot/cgi/master_results.pl?file=../data/20200513/F025306.dat
Peak list data path	ORB20200511-CRW-002-4.mgf
Peak list format	Mascot generic
Search type	MIS
Mascot version	2.3.01
Database	SwissProt
Fasta file	SwissProt_08112017.fasta
Total sequences	556006
Total residues	199234755
Sequences after taxonomy filter	39245
Number of queries	2349
Fixed modifications	--------------------------------------------------------
Identifier	Name	Delta	Neutral loss
1	Carbamidomethyl (C)	57.0215
Variable modifications	--------------------------------------------------------
Identifier	Name	Delta	Neutral loss(es)
1	Acetyl (Protein N-term)	42.0106
2	Deamidated (NQ)	0.984016
3	Oxidation (M)	15.9949	0	63.9983
Search Parameters	--------------------------------------------------------
Taxonomy filter	. . . . Viridiplantae (Green Plants)
Enzyme	Trypsin
Maximum Missed Cleavages	2
Fixed modifications	Carbamidomethyl (C)
Quantitation method	None
Variable modifications	Acetyl (Protein N-term),Deamidated (NQ),Oxidation (M)
Peptide Mass Tolerance	20
Peptide Mass Tolerance Units	ppm
Fragment Mass Tolerance	0.8
Fragment Mass Tolerance Units	Da
Mass values	Monoisotopic
Instrument type	Default
Isotope error mode	0
Format parameters	--------------------------------------------------------
Significance threshold	0.05
Max. number of hits	0
Use MudPIT protein scoring	1
Ions score cut-off	0
Include same-set proteins	0
Include sub-set proteins	0
Include unassigned	0
Require bold red	0
Protein hits	--------------------------------------------------------
prot_hit_num	prot_acc	prot_desc	prot_score	prot_mass	prot_matches	prot_matches_sig	prot_sequences	prot_sequences_sig	pep_query	pep_rank	pep_isbold	pep_isunique	pep_exp_mz	pep_exp_mr	pep_exp_z	pep_calc_mr	pep_delta	pep_miss	pep_score	pep_expect	pep_res_before	pep_seq	pep_res_after	pep_var_mod	pep_var_mod_pos	pep_scan_title
1	CHIT_PETHY	Acidic endochitinase OS=Petunia hybrida PE=2 SV=1	3524	27933	131	75	3	2	1211	1	1	1	981.01	1960.01	2	1960.01	-0.0037	0	87.13	1.4e-07	R	VPGYGVITNIINGGIECGK	G			File5354 Spectrum1292 scans: 1573
1	CHIT_PETHY	Acidic endochitinase OS=Petunia hybrida PE=2 SV=1	3524	27933	131	75	3	2	1212	1	1	1	981.01	1960.01	2	1960.01	-0.0031	0	23.48	0.33	R	VPGYGVITNIINGGIECGK	G			File5354 Spectrum1273 scans: 1552
1	CHIT_PETHY	Acidic endochitinase OS=Petunia hybrida PE=2 SV=1	3524	27933	131	75	3	2	1213	1	1	1	981.01	1960.01	2	1960.01	-0.0029	0	80.43	6.8e-07	R	VPGYGVITNIINGGIECGK	G			File5354 Spectrum1392 scans: 1683
1	CHIT_PETHY	Acidic endochitinase OS=Petunia hybrida PE=2 SV=1	3524	27933	131	75	3	2	1214	1	1	1	981.01	1960.01	2	1960.01	-0.0026	0	22.83	0.39	R	VPGYGVITNIINGGIECGK	G			File5354 Spectrum2235 scans: 2610
1	CHIT_PETHY	Acidic endochitinase OS=Petunia hybrida PE=2 SV=1	3524	27933	131	75	3	2	1215	1	1	1	981.01	1960.01	2	1960.01	-0.0024	0	86.09	1.8e-07	R	VPGYGVITNIINGGIECGK	G			File5354 Spectrum1242 scans: 1518
1	CHIT_PETHY	Acidic endochitinase OS=Petunia hybrida PE=2 SV=1	3524	27933	131	75	3	2	1216	1	1	1	981.01	1960.01	2	1960.01	-0.0024	0	90.07	7.4e-08	R	VPGYGVITNIINGGIECGK	G			File5354 Spectrum2172 scans: 2541
1	CHIT_PETHY	Acidic endochitinase OS=Petunia hybrida PE=2 SV=1	3524	27933	131	75	3	2	1217	1	1	1	654.343	1960.01	3	1960.01	-0.0023	0	70.71	6.4e-06	R	VPGYGVITNIINGGIECGK	G			File5354 Spectrum1850 scans: 2186
1	CHIT_PETHY	Acidic endochitinase OS=Petunia hybrida PE=2 SV=1	3524	27933	131	75	3	2	1218	1	1	1	981.011	1960.01	2	1960.01	-0.0022	0	84.74	2.5e-07	R	VPGYGVITNIINGGIECGK	G			File5354 Spectrum1342 scans: 1628
1	CHIT_PETHY	Acidic endochitinase OS=Petunia hybrida PE=2 SV=1	3524	27933	131	75	3	2	1219	1	1	1	654.343	1960.01	3	1960.01	-0.0021	0	62.8	3.9e-05	R	VPGYGVITNIINGGIECGK	G			File5354 Spectrum2370 scans: 2758
1	CHIT_PETHY	Acidic endochitinase OS=Petunia hybrida PE=2 SV=1	3524	27933	131	75	3	2	1220	1	1	1	981.011	1960.01	2	1960.01	-0.0021	0	88.45	1.1e-07	R	VPGYGVITNIINGGIECGK	G			File5354 Spectrum2252 scans: 2629
1	CHIT_PETHY	Acidic endochitinase OS=Petunia hybrida PE=2 SV=1	3524	27933	131	75	3	2	1221	1	1	1	981.011	1960.01	2	1960.01	-0.0021	0	76.58	1.7e-06	R	VPGYGVITNIINGGIECGK	G			File5354 Spectrum2372 scans: 2761
1	CHIT_PETHY	Acidic endochitinase OS=Petunia hybrida PE=2 SV=1	3524	27933	131	75	3	2	1222	1	1	1	981.011	1960.01	2	1960.01	-0.002	0	80.65	6.5e-07	R	VPGYGVITNIINGGIECGK	G			File5354 Spectrum2292 scans: 2673
1	CHIT_PETHY	Acidic endochitinase OS=Petunia hybrida PE=2 SV=1	3524	27933	131	75	3	2	1223	1	1	1	981.011	1960.01	2	1960.01	-0.002	0	25.34	0.22	R	VPGYGVITNIINGGIECGK	G			File5354 Spectrum2298 scans: 2679
1	CHIT_PETHY	Acidic endochitinase OS=Petunia hybrida PE=2 SV=1	3524	27933	131	75	3	2	1224	1	1	1	654.343	1960.01	3	1960.01	-0.0019	0	65.72	2e-05	R	VPGYGVITNIINGGIECGK	G			File5354 Spectrum2289 scans: 2669
1	CHIT_PETHY	Acidic endochitinase OS=Petunia hybrida PE=2 SV=1	3524	27933	131	75	3	2	1225	1	1	1	654.343	1960.01	3	1960.01	-0.0019	0	68.7	1e-05	R	VPGYGVITNIINGGIECGK	G			File5354 Spectrum1769 scans: 2097
1	CHIT_PETHY	Acidic endochitinase OS=Petunia hybrida PE=2 SV=1	3524	27933	131	75	3	2	1226	1	1	1	654.343	1960.01	3	1960.01	-0.0019	0	67.18	1.4e-05	R	VPGYGVITNIINGGIECGK	G			File5354 Spectrum2088 scans: 2448
1	CHIT_PETHY	Acidic endochitinase OS=Petunia hybrida PE=2 SV=1	3524	27933	131	75	3	2	1227	1	1	1	981.011	1960.01	2	1960.01	-0.0018	0	93.1	3.7e-08	R	VPGYGVITNIINGGIECGK	G			File5354 Spectrum1534 scans: 1839
1	CHIT_PETHY	Acidic endochitinase OS=Petunia hybrida PE=2 SV=1	3524	27933	131	75	3	2	1228	1	1	1	981.011	1960.01	2	1960.01	-0.0018	0	90.33	7e-08	R	VPGYGVITNIINGGIECGK	G			File5354 Spectrum1765 scans: 2093
1	CHIT_PETHY	Acidic endochitinase OS=Petunia hybrida PE=2 SV=1	3524	27933	131	75	3	2	1229	1	1	1	981.011	1960.01	2	1960.01	-0.0016	0	22.68	0.4	R	VPGYGVITNIINGGIECGK	G			File5354 Spectrum1739 scans: 2064
1	CHIT_PETHY	Acidic endochitinase OS=Petunia hybrida PE=2 SV=1	3524	27933	131	75	3	2	1230	1	1	1	981.011	1960.01	2	1960.01	-0.0016	0	12.76	4	R	VPGYGVITNIINGGIECGK	G			File5354 Spectrum2199 scans: 2570
1	CHIT_PETHY	Acidic endochitinase OS=Petunia hybrida PE=2 SV=1	3524	27933	131	75	3	2	1231	1	1	1	981.011	1960.01	2	1960.01	-0.0015	0	88.61	1e-07	R	VPGYGVITNIINGGIECGK	G			File5354 Spectrum1433 scans: 1728
1	CHIT_PETHY	Acidic endochitinase OS=Petunia hybrida PE=2 SV=1	3524	27933	131	75	3	2	1232	1	1	1	981.011	1960.01	2	1960.01	-0.0015	0	86.01	1.9e-07	R	VPGYGVITNIINGGIECGK	G			File5354 Spectrum2332 scans: 2717
1	CHIT_PETHY	Acidic endochitinase OS=Petunia hybrida PE=2 SV=1	3524	27933	131	75	3	2	1233	1	1	1	981.011	1960.01	2	1960.01	-0.0015	0	14.76	2.5	R	VPGYGVITNIINGGIECGK	G			File5354 Spectrum2036 scans: 2391
1	CHIT_PETHY	Acidic endochitinase OS=Petunia hybrida PE=2 SV=1	3524	27933	131	75	3	2	1234	1	1	1	654.343	1960.01	3	1960.01	-0.0014	0	53.6	0.00033	R	VPGYGVITNIINGGIECGK	G			File5354 Spectrum2448 scans: 2844
1	CHIT_PETHY	Acidic endochitinase OS=Petunia hybrida PE=2 SV=1	3524	27933	131	75	3	2	1235	1	1	1	654.343	1960.01	3	1960.01	-0.0014	0	62.67	4.1e-05	R	VPGYGVITNIINGGIECGK	G			File5354 Spectrum1393 scans: 1684
1	CHIT_PETHY	Acidic endochitinase OS=Petunia hybrida PE=2 SV=1	3524	27933	131	75	3	2	1236	1	1	1	654.343	1960.01	3	1960.01	-0.0014	0	63.53	3.3e-05	R	VPGYGVITNIINGGIECGK	G			File5354 Spectrum1293 scans: 1574
1	CHIT_PETHY	Acidic endochitinase OS=Petunia hybrida PE=2 SV=1	3524	27933	131	75	3	2	1237	1	1	1	654.343	1960.01	3	1960.01	-0.0014	0	72.11	4.6e-06	R	VPGYGVITNIINGGIECGK	G			File5354 Spectrum2249 scans: 2625
1	CHIT_PETHY	Acidic endochitinase OS=Petunia hybrida PE=2 SV=1	3524	27933	131	75	3	2	1238	1	1	1	654.343	1960.01	3	1960.01	-0.0014	0	65.26	2.2e-05	R	VPGYGVITNIINGGIECGK	G			File5354 Spectrum2209 scans: 2581
1	CHIT_PETHY	Acidic endochitinase OS=Petunia hybrida PE=2 SV=1	3524	27933	131	75	3	2	1239	1	1	1	981.011	1960.01	2	1960.01	-0.0013	0	95.11	2.3e-08	R	VPGYGVITNIINGGIECGK	G			File5354 Spectrum1624 scans: 1938
1	CHIT_PETHY	Acidic endochitinase OS=Petunia hybrida PE=2 SV=1	3524	27933	131	75	3	2	1240	1	1	1	981.011	1960.01	2	1960.01	-0.0013	0	89.57	8.2e-08	R	VPGYGVITNIINGGIECGK	G			File5354 Spectrum2412 scans: 2805
1	CHIT_PETHY	Acidic endochitinase OS=Petunia hybrida PE=2 SV=1	3524	27933	131	75	3	2	1241	1	1	1	981.011	1960.01	2	1960.01	-0.0013	0	109.74	7.9e-10	R	VPGYGVITNIINGGIECGK	G			File5354 Spectrum2212 scans: 2585
1	CHIT_PETHY	Acidic endochitinase OS=Petunia hybrida PE=2 SV=1	3524	27933	131	75	3	2	1242	1	1	1	981.011	1960.01	2	1960.01	-0.0011	0	19.05	0.91	R	VPGYGVITNIINGGIECGK	G			File5354 Spectrum2457 scans: 2854
1	CHIT_PETHY	Acidic endochitinase OS=Petunia hybrida PE=2 SV=1	3524	27933	131	75	3	2	1243	1	1	1	981.011	1960.01	2	1960.01	-0.0011	0	79.29	8.6e-07	R	VPGYGVITNIINGGIECGK	G			File5354 Spectrum2452 scans: 2849
1	CHIT_PETHY	Acidic endochitinase OS=Petunia hybrida PE=2 SV=1	3524	27933	131	75	3	2	1244	1	1	1	654.343	1960.01	3	1960.01	-0.001	0	62.52	4.1e-05	R	VPGYGVITNIINGGIECGK	G			File5354 Spectrum2329 scans: 2713
1	CHIT_PETHY	Acidic endochitinase OS=Petunia hybrida PE=2 SV=1	3524	27933	131	75	3	2	1245	1	1	1	654.343	1960.01	3	1960.01	-0.001	0	65.15	2.2e-05	R	VPGYGVITNIINGGIECGK	G			File5354 Spectrum2009 scans: 2361
1	CHIT_PETHY	Acidic endochitinase OS=Petunia hybrida PE=2 SV=1	3524	27933	131	75	3	2	1246	1	1	1	654.343	1960.01	3	1960.01	-0.001	0	70.57	6.4e-06	R	VPGYGVITNIINGGIECGK	G			File5354 Spectrum2170 scans: 2538
1	CHIT_PETHY	Acidic endochitinase OS=Petunia hybrida PE=2 SV=1	3524	27933	131	75	3	2	1247	1	1	1	981.011	1960.01	2	1960.01	-0.001	0	86.62	1.6e-07	R	VPGYGVITNIINGGIECGK	G			File5354 Spectrum1892 scans: 2233
1	CHIT_PETHY	Acidic endochitinase OS=Petunia hybrida PE=2 SV=1	3524	27933	131	75	3	2	1248	1	1	1	981.011	1960.01	2	1960.01	-0.001	0	14.11	2.8	R	VPGYGVITNIINGGIECGK	G			File5354 Spectrum1522 scans: 1826
1	CHIT_PETHY	Acidic endochitinase OS=Petunia hybrida PE=2 SV=1	3524	27933	131	75	3	2	1249	1	1	1	981.011	1960.01	2	1960.01	-0.001	0	20.93	0.59	R	VPGYGVITNIINGGIECGK	G			File5354 Spectrum1899 scans: 2240
1	CHIT_PETHY	Acidic endochitinase OS=Petunia hybrida PE=2 SV=1	3524	27933	131	75	3	2	1250	1	1	1	981.011	1960.01	2	1960.01	-0.0009	0	11.19	5.6	R	VPGYGVITNIINGGIECGK	G			File5354 Spectrum2155 scans: 2522
1	CHIT_PETHY	Acidic endochitinase OS=Petunia hybrida PE=2 SV=1	3524	27933	131	75	3	2	1251	1	1	1	981.011	1960.01	2	1960.01	-0.0009	0	26.69	0.16	R	VPGYGVITNIINGGIECGK	G			File5354 Spectrum1633 scans: 1948
1	CHIT_PETHY	Acidic endochitinase OS=Petunia hybrida PE=2 SV=1	3524	27933	131	75	3	2	1252	1	1	1	981.011	1960.01	2	1960.01	-0.0009	0	17.73	1.2	R	VPGYGVITNIINGGIECGK	G			File5354 Spectrum2075 scans: 2434
1	CHIT_PETHY	Acidic endochitinase OS=Petunia hybrida PE=2 SV=1	3524	27933	131	75	3	2	1253	1	1	1	981.011	1960.01	2	1960.01	-0.0008	0	89.91	7.5e-08	R	VPGYGVITNIINGGIECGK	G			File5354 Spectrum2052 scans: 2409
1	CHIT_PETHY	Acidic endochitinase OS=Petunia hybrida PE=2 SV=1	3524	27933	131	75	3	2	1254	1	1	1	981.011	1960.01	2	1960.01	-0.0008	0	14.56	2.6	R	VPGYGVITNIINGGIECGK	G			File5354 Spectrum1572 scans: 1881
1	CHIT_PETHY	Acidic endochitinase OS=Petunia hybrida PE=2 SV=1	3524	27933	131	75	3	2	1255	1	1	1	981.011	1960.01	2	1960.01	-0.0008	0	98.4	1.1e-08	R	VPGYGVITNIINGGIECGK	G			File5354 Spectrum2092 scans: 2453
1	CHIT_PETHY	Acidic endochitinase OS=Petunia hybrida PE=2 SV=1	3524	27933	131	75	3	2	1256	1	1	1	981.011	1960.01	2	1960.01	-0.0007	0	84.81	2.4e-07	R	VPGYGVITNIINGGIECGK	G			File5354 Spectrum1812 scans: 2145
1	CHIT_PETHY	Acidic endochitinase OS=Petunia hybrida PE=2 SV=1	3524	27933	131	75	3	2	1257	1	1	1	981.011	1960.01	2	1960.01	-0.0007	0	101.21	5.5e-09	R	VPGYGVITNIINGGIECGK	G			File5354 Spectrum2132 scans: 2497
1	CHIT_PETHY	Acidic endochitinase OS=Petunia hybrida PE=2 SV=1	3524	27933	131	75	3	2	1258	1	1	1	981.011	1960.01	2	1960.01	-0.0007	0	84.78	2.4e-07	R	VPGYGVITNIINGGIECGK	G			File5354 Spectrum1852 scans: 2189
1	CHIT_PETHY	Acidic endochitinase OS=Petunia hybrida PE=2 SV=1	3524	27933	131	75	3	2	1259	1	1	1	981.011	1960.01	2	1960.01	-0.0007	0	11.42	5.3	R	VPGYGVITNIINGGIECGK	G			File5354 Spectrum1820 scans: 2153
1	CHIT_PETHY	Acidic endochitinase OS=Petunia hybrida PE=2 SV=1	3524	27933	131	75	3	2	1260	1	1	1	981.011	1960.01	2	1960.01	-0.0007	0	20.49	0.65	R	VPGYGVITNIINGGIECGK	G			File5354 Spectrum2117 scans: 2480
1	CHIT_PETHY	Acidic endochitinase OS=Petunia hybrida PE=2 SV=1	3524	27933	131	75	3	2	1261	1	1	1	981.011	1960.01	2	1960.01	-0.0005	0	99.13	8.8e-09	R	VPGYGVITNIINGGIECGK	G			File5354 Spectrum1584 scans: 1894
1	CHIT_PETHY	Acidic endochitinase OS=Petunia hybrida PE=2 SV=1	3524	27933	131	75	3	2	1262	1	1	1	981.011	1960.01	2	1960.01	-0.0004	0	80.94	5.8e-07	R	VPGYGVITNIINGGIECGK	G			File5354 Spectrum1972 scans: 2321
1	CHIT_PETHY	Acidic endochitinase OS=Petunia hybrida PE=2 SV=1	3524	27933	131	75	3	2	1263	1	1	1	981.011	1960.01	2	1960.01	-0.0004	0	15.79	1.9	R	VPGYGVITNIINGGIECGK	G			File5354 Spectrum1690 scans: 2010
1	CHIT_PETHY	Acidic endochitinase OS=Petunia hybrida PE=2 SV=1	3524	27933	131	75	3	2	1264	1	1	1	654.343	1960.01	3	1960.01	-0.0003	0	58.15	0.00011	R	VPGYGVITNIINGGIECGK	G			File5354 Spectrum1343 scans: 1629
1	CHIT_PETHY	Acidic endochitinase OS=Petunia hybrida PE=2 SV=1	3524	27933	131	75	3	2	1265	1	1	1	981.012	1960.01	2	1960.01	-0.0002	0	90.53	6.4e-08	R	VPGYGVITNIINGGIECGK	G			File5354 Spectrum2012 scans: 2365
1	CHIT_PETHY	Acidic endochitinase OS=Petunia hybrida PE=2 SV=1	3524	27933	131	75	3	2	1266	1	1	1	654.343	1960.01	3	1960.01	-0.0001	0	69.54	8e-06	R	VPGYGVITNIINGGIECGK	G			File5354 Spectrum1435 scans: 1730
1	CHIT_PETHY	Acidic endochitinase OS=Petunia hybrida PE=2 SV=1	3524	27933	131	75	3	2	1267	1	1	1	654.343	1960.01	3	1960.01	-0.0001	0	65.23	2.2e-05	R	VPGYGVITNIINGGIECGK	G			File5354 Spectrum1625 scans: 1939
1	CHIT_PETHY	Acidic endochitinase OS=Petunia hybrida PE=2 SV=1	3524	27933	131	75	3	2	1268	1	1	1	654.343	1960.01	3	1960.01	-0.0001	0	61.52	5.1e-05	R	VPGYGVITNIINGGIECGK	G			File5354 Spectrum2050 scans: 2406
1	CHIT_PETHY	Acidic endochitinase OS=Petunia hybrida PE=2 SV=1	3524	27933	131	75	3	2	1269	1	1	1	981.012	1960.01	2	1960.01	0	0	81.22	5.4e-07	R	VPGYGVITNIINGGIECGK	G			File5354 Spectrum1725 scans: 2049
1	CHIT_PETHY	Acidic endochitinase OS=Petunia hybrida PE=2 SV=1	3524	27933	131	75	3	2	1270	1	1	1	981.012	1960.01	2	1960.01	0	0	89.01	9.1e-08	R	VPGYGVITNIINGGIECGK	G			File5354 Spectrum1932 scans: 2277
1	CHIT_PETHY	Acidic endochitinase OS=Petunia hybrida PE=2 SV=1	3524	27933	131	75	3	2	1271	1	1	1	654.344	1960.01	3	1960.01	0.0001	0	58.79	9.5e-05	R	VPGYGVITNIINGGIECGK	G			File5354 Spectrum1535 scans: 1840
1	CHIT_PETHY	Acidic endochitinase OS=Petunia hybrida PE=2 SV=1	3524	27933	131	75	3	2	1272	1	1	1	654.344	1960.01	3	1960.01	0.0001	0	69.64	7.8e-06	R	VPGYGVITNIINGGIECGK	G			File5354 Spectrum1585 scans: 1895
1	CHIT_PETHY	Acidic endochitinase OS=Petunia hybrida PE=2 SV=1	3524	27933	131	75	3	2	1273	1	1	1	654.344	1960.01	3	1960.01	0.0001	0	55.14	0.00022	R	VPGYGVITNIINGGIECGK	G			File5354 Spectrum1929 scans: 2273
1	CHIT_PETHY	Acidic endochitinase OS=Petunia hybrida PE=2 SV=1	3524	27933	131	75	3	2	1274	1	1	1	981.012	1960.01	2	1960.01	0.0001	0	10.13	7	R	VPGYGVITNIINGGIECGK	G			File5354 Spectrum1986 scans: 2336
1	CHIT_PETHY	Acidic endochitinase OS=Petunia hybrida PE=2 SV=1	3524	27933	131	75	3	2	1275	1	1	1	981.012	1960.01	2	1960.01	0.0003	0	90.65	6.2e-08	R	VPGYGVITNIINGGIECGK	G			File5354 Spectrum1483 scans: 1783
1	CHIT_PETHY	Acidic endochitinase OS=Petunia hybrida PE=2 SV=1	3524	27933	131	75	3	2	1276	1	1	1	981.012	1960.01	2	1960.01	0.0003	0	80.01	7.1e-07	R	VPGYGVITNIINGGIECGK	G			File5354 Spectrum1674 scans: 1993
1	CHIT_PETHY	Acidic endochitinase OS=Petunia hybrida PE=2 SV=1	3524	27933	131	75	3	2	1277	1	1	1	654.344	1960.01	3	1960.01	0.0008	0	67.39	1.3e-05	R	VPGYGVITNIINGGIECGK	G			File5354 Spectrum1731 scans: 2055
1	CHIT_PETHY	Acidic endochitinase OS=Petunia hybrida PE=2 SV=1	3524	27933	131	75	3	2	1278	1	1	1	654.344	1960.01	3	1960.01	0.0008	0	67.26	1.3e-05	R	VPGYGVITNIINGGIECGK	G			File5354 Spectrum1890 scans: 2230
1	CHIT_PETHY	Acidic endochitinase OS=Petunia hybrida PE=2 SV=1	3524	27933	131	75	3	2	1279	1	1	1	654.344	1960.01	3	1960.01	0.001	0	67.85	1.2e-05	R	VPGYGVITNIINGGIECGK	G			File5354 Spectrum1809 scans: 2141
1	CHIT_PETHY	Acidic endochitinase OS=Petunia hybrida PE=2 SV=1	3524	27933	131	75	3	2	1280	1	1	1	654.344	1960.01	3	1960.01	0.001	0	53.97	0.00029	R	VPGYGVITNIINGGIECGK	G			File5354 Spectrum2129 scans: 2493
1	CHIT_PETHY	Acidic endochitinase OS=Petunia hybrida PE=2 SV=1	3524	27933	131	75	3	2	1281	1	1	1	654.344	1960.01	3	1960.01	0.0015	0	56.14	0.00018	R	VPGYGVITNIINGGIECGK	G			File5354 Spectrum1485 scans: 1785
1	CHIT_PETHY	Acidic endochitinase OS=Petunia hybrida PE=2 SV=1	3524	27933	131	75	3	2	1282	1	1	1	654.344	1960.01	3	1960.01	0.0017	0	56.87	0.00015	R	VPGYGVITNIINGGIECGK	G			File5354 Spectrum1675 scans: 1994
1	CHIT_PETHY	Acidic endochitinase OS=Petunia hybrida PE=2 SV=1	3524	27933	131	75	3	2	1283	1	1	1	654.344	1960.01	3	1960.01	0.0019	0	82.19	4.4e-07	R	VPGYGVITNIINGGIECGK	G			File5354 Spectrum1970 scans: 2318
1	CHIT_PETHY	Acidic endochitinase OS=Petunia hybrida PE=2 SV=1	3524	27933	131	75	3	2	1284	1	1	1	981.502	1960.99	2	1960.99	-0.003	0	111.44	5.5e-10	R	VPGYGVITNIINGGIECGK	G	Deamidated (NQ)	0.0000000000020000000.0	File5354 Spectrum1192 scans: 1463
1	CHIT_PETHY	Acidic endochitinase OS=Petunia hybrida PE=2 SV=1	3524	27933	131	75	3	2	1285	1	1	1	981.502	1960.99	2	1960.99	-0.0028	0	47.26	0.0015	R	VPGYGVITNIINGGIECGK	G	Deamidated (NQ)	0.0000000000020000000.0	File5354 Spectrum1223 scans: 1497
1	CHIT_PETHY	Acidic endochitinase OS=Petunia hybrida PE=2 SV=1	3524	27933	131	75	3	2	1286	1	1	1	654.671	1960.99	3	1960.99	-0.0007	0	60.13	7.5e-05	R	VPGYGVITNIINGGIECGK	G	Deamidated (NQ)	0.0000000000020000000.0	File5354 Spectrum1193 scans: 1464
1	CHIT_PETHY	Acidic endochitinase OS=Petunia hybrida PE=2 SV=1	3524	27933	131	75	3	2	1287	1	1	1	654.673	1961	3	1960.99	0.0057	0	75.54	2.1e-06	R	VPGYGVITNIINGGIECGK	G	Deamidated (NQ)	0.0000000000020000000.0	File5354 Spectrum1243 scans: 1519
1	CHIT_PETHY	Acidic endochitinase OS=Petunia hybrida PE=2 SV=1	3524	27933	131	75	3	2	1288	1	1	1	981.507	1961	2	1960.99	0.0067	0	32.59	0.042	R	VPGYGVITNIINGGIECGK	G	Deamidated (NQ)	0.0000000000020000000.0	File5354 Spectrum1325 scans: 1609
1	CHIT_PETHY	Acidic endochitinase OS=Petunia hybrida PE=2 SV=1	3524	27933	131	75	3	2	1289	1	1	1	981.507	1961	2	1960.99	0.0069	0	39.02	0.0094	R	VPGYGVITNIINGGIECGK	G	Deamidated (NQ)	0.0000000000020000000.0	File5354 Spectrum1374 scans: 1663
1	CHIT_PETHY	Acidic endochitinase OS=Petunia hybrida PE=2 SV=1	3524	27933	131	75	3	2	1290	1	1	1	981.508	1961	2	1960.99	0.0088	0	47.88	0.0013	R	VPGYGVITNIINGGIECGK	G	Deamidated (NQ)	0.0000000000020000000.0	File5354 Spectrum1423 scans: 1717
1	CHIT_PETHY	Acidic endochitinase OS=Petunia hybrida PE=2 SV=1	3524	27933	131	75	3	2	1291	1	1	1	981.508	1961	2	1960.99	0.0094	0	50.93	0.00065	R	VPGYGVITNIINGGIECGK	G	Deamidated (NQ)	0.0000000000020000000.0	File5354 Spectrum1473 scans: 1772
1	CHIT_PETHY	Acidic endochitinase OS=Petunia hybrida PE=2 SV=1	3524	27933	131	75	3	2	1292	1	1	1	981.51	1961.01	2	1960.99	0.013	0	54.38	0.00028	R	VPGYGVITNIINGGIECGK	G	Deamidated (NQ)	0.0000000000020000000.0	File5354 Spectrum1781 scans: 2110
1	CHIT_PETHY	Acidic endochitinase OS=Petunia hybrida PE=2 SV=1	3524	27933	131	75	3	2	1293	1	1	1	981.512	1961.01	2	1960.99	0.0158	0	47.68	0.0013	R	VPGYGVITNIINGGIECGK	G	Deamidated (NQ)	0.0000000000020000000.0	File5354 Spectrum1860 scans: 2197
1	CHIT_PETHY	Acidic endochitinase OS=Petunia hybrida PE=2 SV=1	3524	27933	131	75	3	2	1294	1	1	1	654.679	1961.02	3	1960.99	0.0233	0	59.98	7.8e-05	R	VPGYGVITNIINGGIECGK	G	Deamidated (NQ)	0.0000000000020000000.0	File5354 Spectrum2408 scans: 2800
1	CHIT_PETHY	Acidic endochitinase OS=Petunia hybrida PE=2 SV=1	3524	27933	131	75	3	2	1295	1	1	1	982.004	1961.99	2	1961.98	0.0158	0	61.92	5.1e-05	R	VPGYGVITNIINGGIECGK	G	2 Deamidated (NQ)	0.0000000020020000000.0	File5354 Spectrum2399 scans: 2790
1	CHIT_PETHY	Acidic endochitinase OS=Petunia hybrida PE=2 SV=1	3524	27933	131	75	3	2	1296	1	1	1	982.005	1961.99	2	1961.98	0.0175	0	34.17	0.031	R	VPGYGVITNIINGGIECGK	G	2 Deamidated (NQ)	0.0000000020020000000.0	File5354 Spectrum98 scans: 112
1	CHIT_PETHY	Acidic endochitinase OS=Petunia hybrida PE=2 SV=1	3524	27933	131	75	3	2	1297	1	1	1	982.005	1961.99	2	1961.98	0.018	0	70.88	6.6e-06	R	VPGYGVITNIINGGIECGK	G	2 Deamidated (NQ)	0.0000000020020000000.0	File5354 Spectrum2349 scans: 2735
1	CHIT_PETHY	Acidic endochitinase OS=Petunia hybrida PE=2 SV=1	3524	27933	131	75	3	2	1787	1	1	1	1389.14	2776.26	2	2776.23	0.0318	0	15.84	1.3	R	FYTYDAFIAAANSFPGFGTTGDDTAR	K	Deamidated (NQ)	0.00000000000200000000000000.0	File5354 Spectrum2327 scans: 2711
1	CHIT_PETHY	Acidic endochitinase OS=Petunia hybrida PE=2 SV=1	3524	27933	131	75	3	2	1789	7	1	1	1389.14	2776.26	2	2776.23	0.0325	0	3.76	21	R	FYTYDAFIAAANSFPGFGTTGDDTAR	K	Deamidated (NQ)	0.00000000000200000000000000.0	File5354 Spectrum2287 scans: 2667
1	CHIT_PETHY	Acidic endochitinase OS=Petunia hybrida PE=2 SV=1	3524	27933	131	75	3	2	1790	1	1	1	1389.14	2776.26	2	2776.23	0.0325	0	11.46	3.5	R	FYTYDAFIAAANSFPGFGTTGDDTAR	K	Deamidated (NQ)	0.00000000000200000000000000.0	File5354 Spectrum2291 scans: 2671
1	CHIT_PETHY	Acidic endochitinase OS=Petunia hybrida PE=2 SV=1	3524	27933	131	75	3	2	1793	10	1	1	1389.14	2776.26	2	2776.23	0.033	0	4.33	18	R	FYTYDAFIAAANSFPGFGTTGDDTAR	K	Deamidated (NQ)	0.00000000000200000000000000.0	File5354 Spectrum2167 scans: 2535
1	CHIT_PETHY	Acidic endochitinase OS=Petunia hybrida PE=2 SV=1	3524	27933	131	75	3	2	1794	1	1	1	1389.14	2776.26	2	2776.23	0.033	0	9.6	5.4	R	FYTYDAFIAAANSFPGFGTTGDDTAR	K	Deamidated (NQ)	0.00000000000200000000000000.0	File5354 Spectrum2171 scans: 2539
1	CHIT_PETHY	Acidic endochitinase OS=Petunia hybrida PE=2 SV=1	3524	27933	131	75	3	2	1795	3	1	1	1389.14	2776.26	2	2776.23	0.0332	0	5.56	14	R	FYTYDAFIAAANSFPGFGTTGDDTAR	K	Deamidated (NQ)	0.00000000000200000000000000.0	File5354 Spectrum2247 scans: 2623
1	CHIT_PETHY	Acidic endochitinase OS=Petunia hybrida PE=2 SV=1	3524	27933	131	75	3	2	1797	1	1	1	1389.14	2776.26	2	2776.23	0.0335	0	14.91	1.6	R	FYTYDAFIAAANSFPGFGTTGDDTAR	K	Deamidated (NQ)	0.00000000000200000000000000.0	File5354 Spectrum2085 scans: 2445
1	CHIT_PETHY	Acidic endochitinase OS=Petunia hybrida PE=2 SV=1	3524	27933	131	75	3	2	1798	1	1	1	1389.14	2776.26	2	2776.23	0.0335	0	9.81	5.1	R	FYTYDAFIAAANSFPGFGTTGDDTAR	K	Deamidated (NQ)	0.00000000000200000000000000.0	File5354 Spectrum2089 scans: 2449
1	CHIT_PETHY	Acidic endochitinase OS=Petunia hybrida PE=2 SV=1	3524	27933	131	75	3	2	1799	1	1	1	1389.14	2776.26	2	2776.23	0.034	0	6.39	11	R	FYTYDAFIAAANSFPGFGTTGDDTAR	K	Deamidated (NQ)	0.00000000000200000000000000.0	File5354 Spectrum2447 scans: 2843
1	CHIT_PETHY	Acidic endochitinase OS=Petunia hybrida PE=2 SV=1	3524	27933	131	75	3	2	1802	1	1	1	1389.14	2776.26	2	2776.23	0.0342	0	15.45	1.4	R	FYTYDAFIAAANSFPGFGTTGDDTAR	K	Deamidated (NQ)	0.00000000000200000000000000.0	File5354 Spectrum1768 scans: 2096
1	CHIT_PETHY	Acidic endochitinase OS=Petunia hybrida PE=2 SV=1	3524	27933	131	75	3	2	1805	1	1	1	1389.14	2776.26	2	2776.23	0.0345	0	9.23	5.9	R	FYTYDAFIAAANSFPGFGTTGDDTAR	K	Deamidated (NQ)	0.00000000000200000000000000.0	File5354 Spectrum1634 scans: 1949
1	CHIT_PETHY	Acidic endochitinase OS=Petunia hybrida PE=2 SV=1	3524	27933	131	75	3	2	1807	1	1	1	1389.14	2776.26	2	2776.23	0.0345	0	9.66	5.4	R	FYTYDAFIAAANSFPGFGTTGDDTAR	K	Deamidated (NQ)	0.00000000000200000000000000.0	File5354 Spectrum2049 scans: 2405
1	CHIT_PETHY	Acidic endochitinase OS=Petunia hybrida PE=2 SV=1	3524	27933	131	75	3	2	1809	1	1	1	1389.14	2776.26	2	2776.23	0.0347	0	10.03	5	R	FYTYDAFIAAANSFPGFGTTGDDTAR	K	Deamidated (NQ)	0.00000000000200000000000000.0	File5354 Spectrum2407 scans: 2799
1	CHIT_PETHY	Acidic endochitinase OS=Petunia hybrida PE=2 SV=1	3524	27933	131	75	3	2	1810	1	1	1	1389.14	2776.26	2	2776.23	0.0347	0	9.69	5.4	R	FYTYDAFIAAANSFPGFGTTGDDTAR	K	Deamidated (NQ)	0.00000000000200000000000000.0	File5354 Spectrum1708 scans: 2030
1	CHIT_PETHY	Acidic endochitinase OS=Petunia hybrida PE=2 SV=1	3524	27933	131	75	3	2	1813	1	1	1	1389.14	2776.26	2	2776.23	0.0349	0	13.13	2.4	R	FYTYDAFIAAANSFPGFGTTGDDTAR	K	Deamidated (NQ)	0.00000000000200000000000000.0	File5354 Spectrum2207 scans: 2579
1	CHIT_PETHY	Acidic endochitinase OS=Petunia hybrida PE=2 SV=1	3524	27933	131	75	3	2	1814	1	1	1	1389.14	2776.26	2	2776.23	0.0349	0	12.14	3.1	R	FYTYDAFIAAANSFPGFGTTGDDTAR	K	Deamidated (NQ)	0.00000000000200000000000000.0	File5354 Spectrum2367 scans: 2755
1	CHIT_PETHY	Acidic endochitinase OS=Petunia hybrida PE=2 SV=1	3524	27933	131	75	3	2	1815	1	1	1	1389.14	2776.26	2	2776.23	0.0349	0	9.89	5.1	R	FYTYDAFIAAANSFPGFGTTGDDTAR	K	Deamidated (NQ)	0.00000000000200000000000000.0	File5354 Spectrum2211 scans: 2583
1	CHIT_PETHY	Acidic endochitinase OS=Petunia hybrida PE=2 SV=1	3524	27933	131	75	3	2	1816	1	1	1	1389.14	2776.26	2	2776.23	0.0352	0	14.57	1.8	R	FYTYDAFIAAANSFPGFGTTGDDTAR	K	Deamidated (NQ)	0.00000000000200000000000000.0	File5354 Spectrum1927 scans: 2271
1	CHIT_PETHY	Acidic endochitinase OS=Petunia hybrida PE=2 SV=1	3524	27933	131	75	3	2	1820	1	1	1	1389.14	2776.26	2	2776.23	0.0357	0	23.25	0.24	R	FYTYDAFIAAANSFPGFGTTGDDTAR	K	Deamidated (NQ)	0.00000000000200000000000000.0	File5354 Spectrum2005 scans: 2357
1	CHIT_PETHY	Acidic endochitinase OS=Petunia hybrida PE=2 SV=1	3524	27933	131	75	3	2	1822	1	1	1	1389.14	2776.27	2	2776.23	0.0359	0	6.08	13	R	FYTYDAFIAAANSFPGFGTTGDDTAR	K	Deamidated (NQ)	0.00000000000200000000000000.0	File5354 Spectrum1887 scans: 2227
1	CHIT_PETHY	Acidic endochitinase OS=Petunia hybrida PE=2 SV=1	3524	27933	131	75	3	2	1823	2	1	1	1389.14	2776.27	2	2776.23	0.0362	0	4.02	20	R	FYTYDAFIAAANSFPGFGTTGDDTAR	K	Deamidated (NQ)	0.00000000000200000000000000.0	File5354 Spectrum1914 scans: 2257
1	CHIT_PETHY	Acidic endochitinase OS=Petunia hybrida PE=2 SV=1	3524	27933	131	75	3	2	1824	6	1	1	1389.14	2776.27	2	2776.23	0.0364	0	1.73	34	R	FYTYDAFIAAANSFPGFGTTGDDTAR	K	Deamidated (NQ)	0.00000000000200000000000000.0	File5354 Spectrum2126 scans: 2490
1	CHIT_PETHY	Acidic endochitinase OS=Petunia hybrida PE=2 SV=1	3524	27933	131	75	3	2	1825	1	1	1	1389.14	2776.27	2	2776.23	0.0364	0	9.38	5.8	R	FYTYDAFIAAANSFPGFGTTGDDTAR	K	Deamidated (NQ)	0.00000000000200000000000000.0	File5354 Spectrum2130 scans: 2494
1	CHIT_PETHY	Acidic endochitinase OS=Petunia hybrida PE=2 SV=1	3524	27933	131	75	3	2	1827	1	1	1	1389.14	2776.27	2	2776.23	0.0367	0	9.88	5.2	R	FYTYDAFIAAANSFPGFGTTGDDTAR	K	Deamidated (NQ)	0.00000000000200000000000000.0	File5354 Spectrum1874 scans: 2213
1	CHIT_PETHY	Acidic endochitinase OS=Petunia hybrida PE=2 SV=1	3524	27933	131	75	3	2	1829	5	1	1	1389.14	2776.27	2	2776.23	0.0369	0	0.4	47	R	FYTYDAFIAAANSFPGFGTTGDDTAR	K	Deamidated (NQ)	0.00000000000200000000000000.0	File5354 Spectrum1728 scans: 2052
1	CHIT_PETHY	Acidic endochitinase OS=Petunia hybrida PE=2 SV=1	3524	27933	131	75	3	2	1831	5	1	1	1389.14	2776.27	2	2776.23	0.0371	0	1.24	38	R	FYTYDAFIAAANSFPGFGTTGDDTAR	K	Deamidated (NQ)	0.00000000000200000000000000.0	File5354 Spectrum1807 scans: 2139
1	CHIT_PETHY	Acidic endochitinase OS=Petunia hybrida PE=2 SV=1	3524	27933	131	75	3	2	1833	7	1	1	926.429	2776.27	3	2776.23	0.0372	0	1.05	40	R	FYTYDAFIAAANSFPGFGTTGDDTAR	K	Deamidated (NQ)	0.00000000000200000000000000.0	File5354 Spectrum1766 scans: 2094
1	CHIT_PETHY	Acidic endochitinase OS=Petunia hybrida PE=2 SV=1	3524	27933	131	75	3	2	1834	1	1	1	926.429	2776.27	3	2776.23	0.0372	0	10.77	4.3	R	FYTYDAFIAAANSFPGFGTTGDDTAR	K	Deamidated (NQ)	0.00000000000200000000000000.0	File5354 Spectrum2322 scans: 2706
1	CHIT_PETHY	Acidic endochitinase OS=Petunia hybrida PE=2 SV=1	3524	27933	131	75	3	2	1837	4	1	1	926.429	2776.27	3	2776.23	0.0374	0	6.22	12	R	FYTYDAFIAAANSFPGFGTTGDDTAR	K	Deamidated (NQ)	0.00000000000200000000000000.0	File5354 Spectrum2362 scans: 2750
1	CHIT_PETHY	Acidic endochitinase OS=Petunia hybrida PE=2 SV=1	3524	27933	131	75	3	2	1838	1	1	1	1389.14	2776.27	2	2776.23	0.0374	0	9.31	6	R	FYTYDAFIAAANSFPGFGTTGDDTAR	K	Deamidated (NQ)	0.00000000000200000000000000.0	File5354 Spectrum1792 scans: 2123
1	CHIT_PETHY	Acidic endochitinase OS=Petunia hybrida PE=2 SV=1	3524	27933	131	75	3	2	1840	4	1	1	926.43	2776.27	3	2776.23	0.0378	0	4.69	17	R	FYTYDAFIAAANSFPGFGTTGDDTAR	K	Deamidated (NQ)	0.00000000000200000000000000.0	File5354 Spectrum2043 scans: 2399
1	CHIT_PETHY	Acidic endochitinase OS=Petunia hybrida PE=2 SV=1	3524	27933	131	75	3	2	1842	1	1	1	926.43	2776.27	3	2776.23	0.0379	0	8.98	6.5	R	FYTYDAFIAAANSFPGFGTTGDDTAR	K	Deamidated (NQ)	0.00000000000200000000000000.0	File5354 Spectrum2442 scans: 2838
1	CHIT_PETHY	Acidic endochitinase OS=Petunia hybrida PE=2 SV=1	3524	27933	131	75	3	2	1845	1	1	1	1389.14	2776.27	2	2776.23	0.0381	0	4.09	20	R	FYTYDAFIAAANSFPGFGTTGDDTAR	K	Deamidated (NQ)	0.00000000000200000000000000.0	File5354 Spectrum1832 scans: 2167
1	CHIT_PETHY	Acidic endochitinase OS=Petunia hybrida PE=2 SV=1	3524	27933	131	75	3	2	1850	3	1	1	926.43	2776.27	3	2776.23	0.0385	0	5.61	14	R	FYTYDAFIAAANSFPGFGTTGDDTAR	K	Deamidated (NQ)	0.00000000000200000000000000.0	File5354 Spectrum2402 scans: 2794
1	CHIT_PETHY	Acidic endochitinase OS=Petunia hybrida PE=2 SV=1	3524	27933	131	75	3	2	1853	1	1	1	1389.14	2776.27	2	2776.23	0.0389	0	11.55	3.7	R	FYTYDAFIAAANSFPGFGTTGDDTAR	K	Deamidated (NQ)	0.00000000000200000000000000.0	File5354 Spectrum1681 scans: 2000
1	CHIT_PETHY	Acidic endochitinase OS=Petunia hybrida PE=2 SV=1	3524	27933	131	75	3	2	1855	2	1	1	1389.14	2776.27	2	2776.23	0.0391	0	5.52	15	R	FYTYDAFIAAANSFPGFGTTGDDTAR	K	Deamidated (NQ)	0.00000000000200000000000000.0	File5354 Spectrum1967 scans: 2315
1	CHIT_PETHY	Acidic endochitinase OS=Petunia hybrida PE=2 SV=1	3524	27933	131	75	3	2	1856	3	1	1	926.43	2776.27	3	2776.23	0.0392	0	4.96	17	R	FYTYDAFIAAANSFPGFGTTGDDTAR	K	Deamidated (NQ)	0.00000000000200000000000000.0	File5354 Spectrum2123 scans: 2487
1	CHIT_PETHY	Acidic endochitinase OS=Petunia hybrida PE=2 SV=1	3524	27933	131	75	3	2	1859	7	1	1	926.43	2776.27	3	2776.23	0.0398	0	2.96	27	R	FYTYDAFIAAANSFPGFGTTGDDTAR	K	Deamidated (NQ)	0.00000000000200000000000000.0	File5354 Spectrum1924 scans: 2268
1	CHIT_PETHY	Acidic endochitinase OS=Petunia hybrida PE=2 SV=1	3524	27933	131	75	3	2	1967	1	1	1	996.163	2985.47	3	2985.51	-0.0424	2	64.71	2.5e-05	R	VPGYGVITNIINGGIECGKGQNARVEDR	I			File5354 Spectrum1110 scans: 1372
1	CHIT_PETHY	Acidic endochitinase OS=Petunia hybrida PE=2 SV=1	3524	27933	131	75	3	2	1968	1	1	1	996.491	2986.45	3	2986.49	-0.0411	2	66.52	1.7e-05	R	VPGYGVITNIINGGIECGKGQNARVEDR	I	Deamidated (NQ)	0.0000000000000000000002000000.0	File5354 Spectrum1160 scans: 1427
1	CHIT_PETHY	Acidic endochitinase OS=Petunia hybrida PE=2 SV=1	3524	27933	131	75	3	2	1969	1	1	1	996.821	2987.44	3	2987.48	-0.0352	2	83.33	3.5e-07	R	VPGYGVITNIINGGIECGKGQNARVEDR	I	2 Deamidated (NQ)	0.0000000000020000000002000000.0	File5354 Spectrum1043 scans: 1299
1	CHIT_PETHY	Acidic endochitinase OS=Petunia hybrida PE=2 SV=1	3524	27933	131	75	3	2	1970	1	1	1	996.825	2987.45	3	2987.48	-0.0231	2	60.25	7.3e-05	R	VPGYGVITNIINGGIECGKGQNARVEDR	I	2 Deamidated (NQ)	0.0000000020000000000002000000.0	File5354 Spectrum1216 scans: 1489
1	CHIT_PETHY	Acidic endochitinase OS=Petunia hybrida PE=2 SV=1	3524	27933	131	75	3	2	1971	1	1	1	748.122	2988.46	4	2988.46	-0.0002	2	13.78	3.2	R	VPGYGVITNIINGGIECGKGQNARVEDR	I	3 Deamidated (NQ)	0.0000000020000000000022000000.0	File5354 Spectrum1130 scans: 1394
1	CHIT_PETHY	Acidic endochitinase OS=Petunia hybrida PE=2 SV=1	3524	27933	131	75	3	2	1972	1	1	1	997.497	2989.47	3	2989.45	0.0228	2	41.69	0.0054	R	VPGYGVITNIINGGIECGKGQNARVEDR	I	4 Deamidated (NQ)	0.0000000020020000000022000000.0	File5354 Spectrum1370 scans: 1658
2	CHI1_GOSHI	Endochitinase 1 OS=Gossypium hirsutum PE=3 SV=1	3377	35613	103	74	3	3	11	1	1	0	314.178	626.342	2	626.343	-0.001	0	15.36	0.26	R	IGFYK	R			File5354 Spectrum664 scans: 882
2	CHI1_GOSHI	Endochitinase 1 OS=Gossypium hirsutum PE=3 SV=1	3377	35613	103	74	3	3	12	1	1	0	314.178	626.342	2	626.343	-0.0008	0	9.86	0.93	R	IGFYK	R			File5354 Spectrum865 scans: 1103
2	CHI1_GOSHI	Endochitinase 1 OS=Gossypium hirsutum PE=3 SV=1	3377	35613	103	74	3	3	13	1	1	0	314.178	626.342	2	626.343	-0.0008	0	7.49	1.6	R	IGFYK	R			File5354 Spectrum913 scans: 1156
2	CHI1_GOSHI	Endochitinase 1 OS=Gossypium hirsutum PE=3 SV=1	3377	35613	103	74	3	3	14	2	1	0	314.178	626.342	2	626.343	-0.0006	0	7.2	1.7	R	IGFYK	R			File5354 Spectrum967 scans: 1215
2	CHI1_GOSHI	Endochitinase 1 OS=Gossypium hirsutum PE=3 SV=1	3377	35613	103	74	3	3	15	1	1	0	314.178	626.342	2	626.343	-0.0005	0	16.31	0.21	R	IGFYK	R			File5354 Spectrum763 scans: 991
2	CHI1_GOSHI	Endochitinase 1 OS=Gossypium hirsutum PE=3 SV=1	3377	35613	103	74	3	3	16	1	1	0	314.178	626.342	2	626.343	-0.0005	0	6.8	1.9	R	IGFYK	R			File5354 Spectrum1089 scans: 1349
2	CHI1_GOSHI	Endochitinase 1 OS=Gossypium hirsutum PE=3 SV=1	3377	35613	103	74	3	3	17	1	1	0	314.178	626.342	2	626.343	-0.0003	0	17.91	0.15	R	IGFYK	R			File5354 Spectrum713 scans: 936
2	CHI1_GOSHI	Endochitinase 1 OS=Gossypium hirsutum PE=3 SV=1	3377	35613	103	74	3	3	18	1	1	0	314.178	626.342	2	626.343	-0.0003	0	9.13	1.1	R	IGFYK	R			File5354 Spectrum815 scans: 1048
2	CHI1_GOSHI	Endochitinase 1 OS=Gossypium hirsutum PE=3 SV=1	3377	35613	103	74	3	3	19	2	1	0	314.179	626.343	2	626.343	-0.0002	0	11.91	0.58	R	IGFYK	R			File5354 Spectrum562 scans: 770
2	CHI1_GOSHI	Endochitinase 1 OS=Gossypium hirsutum PE=3 SV=1	3377	35613	103	74	3	3	20	1	1	0	314.179	626.343	2	626.343	-0.0002	0	7.02	1.8	R	IGFYK	R			File5354 Spectrum1017 scans: 1270
2	CHI1_GOSHI	Endochitinase 1 OS=Gossypium hirsutum PE=3 SV=1	3377	35613	103	74	3	3	21	1	1	0	314.179	626.343	2	626.343	0	0	19.69	0.097	R	IGFYK	R			File5354 Spectrum512 scans: 715
2	CHI1_GOSHI	Endochitinase 1 OS=Gossypium hirsutum PE=3 SV=1	3377	35613	103	74	3	3	23	1	1	0	314.179	626.343	2	626.343	0	0	19.74	0.096	R	IGFYK	R			File5354 Spectrum612 scans: 825
2	CHI1_GOSHI	Endochitinase 1 OS=Gossypium hirsutum PE=3 SV=1	3377	35613	103	74	3	3	24	1	1	0	314.179	626.343	2	626.343	0.0001	0	22.86	0.047	R	IGFYK	R			File5354 Spectrum462 scans: 660
2	CHI1_GOSHI	Endochitinase 1 OS=Gossypium hirsutum PE=3 SV=1	3377	35613	103	74	3	3	105	1	1	0	392.229	782.443	2	782.444	-0.0005	1	43.95	0.00088	R	IGFYKR	Y			File5354 Spectrum433 scans: 628
2	CHI1_GOSHI	Endochitinase 1 OS=Gossypium hirsutum PE=3 SV=1	3377	35613	103	74	3	3	106	1	1	0	392.229	782.443	2	782.444	-0.0005	1	31.42	0.016	R	IGFYKR	Y			File5354 Spectrum536 scans: 741
2	CHI1_GOSHI	Endochitinase 1 OS=Gossypium hirsutum PE=3 SV=1	3377	35613	103	74	3	3	107	1	1	0	392.229	782.443	2	782.444	-0.0004	1	36.16	0.0053	R	IGFYKR	Y			File5354 Spectrum483 scans: 683
2	CHI1_GOSHI	Endochitinase 1 OS=Gossypium hirsutum PE=3 SV=1	3377	35613	103	74	3	3	1211	1	0	1	981.01	1960.01	2	1960.01	-0.0037	0	87.13	1.4e-07	R	VPGYGVITNIINGGLECGK	G			File5354 Spectrum1292 scans: 1573
2	CHI1_GOSHI	Endochitinase 1 OS=Gossypium hirsutum PE=3 SV=1	3377	35613	103	74	3	3	1212	1	0	1	981.01	1960.01	2	1960.01	-0.0031	0	23.48	0.33	R	VPGYGVITNIINGGLECGK	G			File5354 Spectrum1273 scans: 1552
2	CHI1_GOSHI	Endochitinase 1 OS=Gossypium hirsutum PE=3 SV=1	3377	35613	103	74	3	3	1213	1	0	1	981.01	1960.01	2	1960.01	-0.0029	0	80.43	6.8e-07	R	VPGYGVITNIINGGLECGK	G			File5354 Spectrum1392 scans: 1683
2	CHI1_GOSHI	Endochitinase 1 OS=Gossypium hirsutum PE=3 SV=1	3377	35613	103	74	3	3	1214	1	0	1	981.01	1960.01	2	1960.01	-0.0026	0	22.83	0.39	R	VPGYGVITNIINGGLECGK	G			File5354 Spectrum2235 scans: 2610
2	CHI1_GOSHI	Endochitinase 1 OS=Gossypium hirsutum PE=3 SV=1	3377	35613	103	74	3	3	1215	1	0	1	981.01	1960.01	2	1960.01	-0.0024	0	86.09	1.8e-07	R	VPGYGVITNIINGGLECGK	G			File5354 Spectrum1242 scans: 1518
2	CHI1_GOSHI	Endochitinase 1 OS=Gossypium hirsutum PE=3 SV=1	3377	35613	103	74	3	3	1216	1	0	1	981.01	1960.01	2	1960.01	-0.0024	0	90.07	7.4e-08	R	VPGYGVITNIINGGLECGK	G			File5354 Spectrum2172 scans: 2541
2	CHI1_GOSHI	Endochitinase 1 OS=Gossypium hirsutum PE=3 SV=1	3377	35613	103	74	3	3	1217	1	0	1	654.343	1960.01	3	1960.01	-0.0023	0	70.71	6.4e-06	R	VPGYGVITNIINGGLECGK	G			File5354 Spectrum1850 scans: 2186
2	CHI1_GOSHI	Endochitinase 1 OS=Gossypium hirsutum PE=3 SV=1	3377	35613	103	74	3	3	1218	1	0	1	981.011	1960.01	2	1960.01	-0.0022	0	84.74	2.5e-07	R	VPGYGVITNIINGGLECGK	G			File5354 Spectrum1342 scans: 1628
2	CHI1_GOSHI	Endochitinase 1 OS=Gossypium hirsutum PE=3 SV=1	3377	35613	103	74	3	3	1219	1	0	1	654.343	1960.01	3	1960.01	-0.0021	0	62.8	3.9e-05	R	VPGYGVITNIINGGLECGK	G			File5354 Spectrum2370 scans: 2758
2	CHI1_GOSHI	Endochitinase 1 OS=Gossypium hirsutum PE=3 SV=1	3377	35613	103	74	3	3	1220	1	0	1	981.011	1960.01	2	1960.01	-0.0021	0	88.45	1.1e-07	R	VPGYGVITNIINGGLECGK	G			File5354 Spectrum2252 scans: 2629
2	CHI1_GOSHI	Endochitinase 1 OS=Gossypium hirsutum PE=3 SV=1	3377	35613	103	74	3	3	1221	1	0	1	981.011	1960.01	2	1960.01	-0.0021	0	76.58	1.7e-06	R	VPGYGVITNIINGGLECGK	G			File5354 Spectrum2372 scans: 2761
2	CHI1_GOSHI	Endochitinase 1 OS=Gossypium hirsutum PE=3 SV=1	3377	35613	103	74	3	3	1222	1	0	1	981.011	1960.01	2	1960.01	-0.002	0	80.65	6.5e-07	R	VPGYGVITNIINGGLECGK	G			File5354 Spectrum2292 scans: 2673
2	CHI1_GOSHI	Endochitinase 1 OS=Gossypium hirsutum PE=3 SV=1	3377	35613	103	74	3	3	1223	1	0	1	981.011	1960.01	2	1960.01	-0.002	0	25.34	0.22	R	VPGYGVITNIINGGLECGK	G			File5354 Spectrum2298 scans: 2679
2	CHI1_GOSHI	Endochitinase 1 OS=Gossypium hirsutum PE=3 SV=1	3377	35613	103	74	3	3	1224	1	0	1	654.343	1960.01	3	1960.01	-0.0019	0	65.72	2e-05	R	VPGYGVITNIINGGLECGK	G			File5354 Spectrum2289 scans: 2669
2	CHI1_GOSHI	Endochitinase 1 OS=Gossypium hirsutum PE=3 SV=1	3377	35613	103	74	3	3	1225	1	0	1	654.343	1960.01	3	1960.01	-0.0019	0	68.7	1e-05	R	VPGYGVITNIINGGLECGK	G			File5354 Spectrum1769 scans: 2097
2	CHI1_GOSHI	Endochitinase 1 OS=Gossypium hirsutum PE=3 SV=1	3377	35613	103	74	3	3	1226	1	0	1	654.343	1960.01	3	1960.01	-0.0019	0	67.18	1.4e-05	R	VPGYGVITNIINGGLECGK	G			File5354 Spectrum2088 scans: 2448
2	CHI1_GOSHI	Endochitinase 1 OS=Gossypium hirsutum PE=3 SV=1	3377	35613	103	74	3	3	1227	1	0	1	981.011	1960.01	2	1960.01	-0.0018	0	93.1	3.7e-08	R	VPGYGVITNIINGGLECGK	G			File5354 Spectrum1534 scans: 1839
2	CHI1_GOSHI	Endochitinase 1 OS=Gossypium hirsutum PE=3 SV=1	3377	35613	103	74	3	3	1228	1	0	1	981.011	1960.01	2	1960.01	-0.0018	0	90.33	7e-08	R	VPGYGVITNIINGGLECGK	G			File5354 Spectrum1765 scans: 2093
2	CHI1_GOSHI	Endochitinase 1 OS=Gossypium hirsutum PE=3 SV=1	3377	35613	103	74	3	3	1229	1	0	1	981.011	1960.01	2	1960.01	-0.0016	0	22.68	0.4	R	VPGYGVITNIINGGLECGK	G			File5354 Spectrum1739 scans: 2064
2	CHI1_GOSHI	Endochitinase 1 OS=Gossypium hirsutum PE=3 SV=1	3377	35613	103	74	3	3	1230	1	0	1	981.011	1960.01	2	1960.01	-0.0016	0	12.76	4	R	VPGYGVITNIINGGLECGK	G			File5354 Spectrum2199 scans: 2570
2	CHI1_GOSHI	Endochitinase 1 OS=Gossypium hirsutum PE=3 SV=1	3377	35613	103	74	3	3	1231	1	0	1	981.011	1960.01	2	1960.01	-0.0015	0	88.61	1e-07	R	VPGYGVITNIINGGLECGK	G			File5354 Spectrum1433 scans: 1728
2	CHI1_GOSHI	Endochitinase 1 OS=Gossypium hirsutum PE=3 SV=1	3377	35613	103	74	3	3	1232	1	0	1	981.011	1960.01	2	1960.01	-0.0015	0	86.01	1.9e-07	R	VPGYGVITNIINGGLECGK	G			File5354 Spectrum2332 scans: 2717
2	CHI1_GOSHI	Endochitinase 1 OS=Gossypium hirsutum PE=3 SV=1	3377	35613	103	74	3	3	1233	1	0	1	981.011	1960.01	2	1960.01	-0.0015	0	14.76	2.5	R	VPGYGVITNIINGGLECGK	G			File5354 Spectrum2036 scans: 2391
2	CHI1_GOSHI	Endochitinase 1 OS=Gossypium hirsutum PE=3 SV=1	3377	35613	103	74	3	3	1234	1	0	1	654.343	1960.01	3	1960.01	-0.0014	0	53.6	0.00033	R	VPGYGVITNIINGGLECGK	G			File5354 Spectrum2448 scans: 2844
2	CHI1_GOSHI	Endochitinase 1 OS=Gossypium hirsutum PE=3 SV=1	3377	35613	103	74	3	3	1235	1	0	1	654.343	1960.01	3	1960.01	-0.0014	0	62.67	4.1e-05	R	VPGYGVITNIINGGLECGK	G			File5354 Spectrum1393 scans: 1684
2	CHI1_GOSHI	Endochitinase 1 OS=Gossypium hirsutum PE=3 SV=1	3377	35613	103	74	3	3	1236	1	0	1	654.343	1960.01	3	1960.01	-0.0014	0	63.53	3.3e-05	R	VPGYGVITNIINGGLECGK	G			File5354 Spectrum1293 scans: 1574
2	CHI1_GOSHI	Endochitinase 1 OS=Gossypium hirsutum PE=3 SV=1	3377	35613	103	74	3	3	1237	1	0	1	654.343	1960.01	3	1960.01	-0.0014	0	72.11	4.6e-06	R	VPGYGVITNIINGGLECGK	G			File5354 Spectrum2249 scans: 2625
2	CHI1_GOSHI	Endochitinase 1 OS=Gossypium hirsutum PE=3 SV=1	3377	35613	103	74	3	3	1238	1	0	1	654.343	1960.01	3	1960.01	-0.0014	0	65.26	2.2e-05	R	VPGYGVITNIINGGLECGK	G			File5354 Spectrum2209 scans: 2581
2	CHI1_GOSHI	Endochitinase 1 OS=Gossypium hirsutum PE=3 SV=1	3377	35613	103	74	3	3	1239	1	0	1	981.011	1960.01	2	1960.01	-0.0013	0	95.11	2.3e-08	R	VPGYGVITNIINGGLECGK	G			File5354 Spectrum1624 scans: 1938
2	CHI1_GOSHI	Endochitinase 1 OS=Gossypium hirsutum PE=3 SV=1	3377	35613	103	74	3	3	1240	1	0	1	981.011	1960.01	2	1960.01	-0.0013	0	89.57	8.2e-08	R	VPGYGVITNIINGGLECGK	G			File5354 Spectrum2412 scans: 2805
2	CHI1_GOSHI	Endochitinase 1 OS=Gossypium hirsutum PE=3 SV=1	3377	35613	103	74	3	3	1241	1	0	1	981.011	1960.01	2	1960.01	-0.0013	0	109.74	7.9e-10	R	VPGYGVITNIINGGLECGK	G			File5354 Spectrum2212 scans: 2585
2	CHI1_GOSHI	Endochitinase 1 OS=Gossypium hirsutum PE=3 SV=1	3377	35613	103	74	3	3	1242	1	0	1	981.011	1960.01	2	1960.01	-0.0011	0	19.05	0.91	R	VPGYGVITNIINGGLECGK	G			File5354 Spectrum2457 scans: 2854
2	CHI1_GOSHI	Endochitinase 1 OS=Gossypium hirsutum PE=3 SV=1	3377	35613	103	74	3	3	1243	1	0	1	981.011	1960.01	2	1960.01	-0.0011	0	79.29	8.6e-07	R	VPGYGVITNIINGGLECGK	G			File5354 Spectrum2452 scans: 2849
2	CHI1_GOSHI	Endochitinase 1 OS=Gossypium hirsutum PE=3 SV=1	3377	35613	103	74	3	3	1244	1	0	1	654.343	1960.01	3	1960.01	-0.001	0	62.52	4.1e-05	R	VPGYGVITNIINGGLECGK	G			File5354 Spectrum2329 scans: 2713
2	CHI1_GOSHI	Endochitinase 1 OS=Gossypium hirsutum PE=3 SV=1	3377	35613	103	74	3	3	1245	1	0	1	654.343	1960.01	3	1960.01	-0.001	0	65.15	2.2e-05	R	VPGYGVITNIINGGLECGK	G			File5354 Spectrum2009 scans: 2361
2	CHI1_GOSHI	Endochitinase 1 OS=Gossypium hirsutum PE=3 SV=1	3377	35613	103	74	3	3	1246	1	0	1	654.343	1960.01	3	1960.01	-0.001	0	70.57	6.4e-06	R	VPGYGVITNIINGGLECGK	G			File5354 Spectrum2170 scans: 2538
2	CHI1_GOSHI	Endochitinase 1 OS=Gossypium hirsutum PE=3 SV=1	3377	35613	103	74	3	3	1247	1	0	1	981.011	1960.01	2	1960.01	-0.001	0	86.62	1.6e-07	R	VPGYGVITNIINGGLECGK	G			File5354 Spectrum1892 scans: 2233
2	CHI1_GOSHI	Endochitinase 1 OS=Gossypium hirsutum PE=3 SV=1	3377	35613	103	74	3	3	1248	1	0	1	981.011	1960.01	2	1960.01	-0.001	0	14.11	2.8	R	VPGYGVITNIINGGLECGK	G			File5354 Spectrum1522 scans: 1826
2	CHI1_GOSHI	Endochitinase 1 OS=Gossypium hirsutum PE=3 SV=1	3377	35613	103	74	3	3	1249	1	0	1	981.011	1960.01	2	1960.01	-0.001	0	20.93	0.59	R	VPGYGVITNIINGGLECGK	G			File5354 Spectrum1899 scans: 2240
2	CHI1_GOSHI	Endochitinase 1 OS=Gossypium hirsutum PE=3 SV=1	3377	35613	103	74	3	3	1250	1	0	1	981.011	1960.01	2	1960.01	-0.0009	0	11.19	5.6	R	VPGYGVITNIINGGLECGK	G			File5354 Spectrum2155 scans: 2522
2	CHI1_GOSHI	Endochitinase 1 OS=Gossypium hirsutum PE=3 SV=1	3377	35613	103	74	3	3	1251	1	0	1	981.011	1960.01	2	1960.01	-0.0009	0	26.69	0.16	R	VPGYGVITNIINGGLECGK	G			File5354 Spectrum1633 scans: 1948
2	CHI1_GOSHI	Endochitinase 1 OS=Gossypium hirsutum PE=3 SV=1	3377	35613	103	74	3	3	1252	1	0	1	981.011	1960.01	2	1960.01	-0.0009	0	17.73	1.2	R	VPGYGVITNIINGGLECGK	G			File5354 Spectrum2075 scans: 2434
2	CHI1_GOSHI	Endochitinase 1 OS=Gossypium hirsutum PE=3 SV=1	3377	35613	103	74	3	3	1253	1	0	1	981.011	1960.01	2	1960.01	-0.0008	0	89.91	7.5e-08	R	VPGYGVITNIINGGLECGK	G			File5354 Spectrum2052 scans: 2409
2	CHI1_GOSHI	Endochitinase 1 OS=Gossypium hirsutum PE=3 SV=1	3377	35613	103	74	3	3	1254	1	0	1	981.011	1960.01	2	1960.01	-0.0008	0	14.56	2.6	R	VPGYGVITNIINGGLECGK	G			File5354 Spectrum1572 scans: 1881
2	CHI1_GOSHI	Endochitinase 1 OS=Gossypium hirsutum PE=3 SV=1	3377	35613	103	74	3	3	1255	1	0	1	981.011	1960.01	2	1960.01	-0.0008	0	98.4	1.1e-08	R	VPGYGVITNIINGGLECGK	G			File5354 Spectrum2092 scans: 2453
2	CHI1_GOSHI	Endochitinase 1 OS=Gossypium hirsutum PE=3 SV=1	3377	35613	103	74	3	3	1256	1	0	1	981.011	1960.01	2	1960.01	-0.0007	0	84.81	2.4e-07	R	VPGYGVITNIINGGLECGK	G			File5354 Spectrum1812 scans: 2145
2	CHI1_GOSHI	Endochitinase 1 OS=Gossypium hirsutum PE=3 SV=1	3377	35613	103	74	3	3	1257	1	0	1	981.011	1960.01	2	1960.01	-0.0007	0	101.21	5.5e-09	R	VPGYGVITNIINGGLECGK	G			File5354 Spectrum2132 scans: 2497
2	CHI1_GOSHI	Endochitinase 1 OS=Gossypium hirsutum PE=3 SV=1	3377	35613	103	74	3	3	1258	1	0	1	981.011	1960.01	2	1960.01	-0.0007	0	84.78	2.4e-07	R	VPGYGVITNIINGGLECGK	G			File5354 Spectrum1852 scans: 2189
2	CHI1_GOSHI	Endochitinase 1 OS=Gossypium hirsutum PE=3 SV=1	3377	35613	103	74	3	3	1259	1	0	1	981.011	1960.01	2	1960.01	-0.0007	0	11.42	5.3	R	VPGYGVITNIINGGLECGK	G			File5354 Spectrum1820 scans: 2153
2	CHI1_GOSHI	Endochitinase 1 OS=Gossypium hirsutum PE=3 SV=1	3377	35613	103	74	3	3	1260	1	0	1	981.011	1960.01	2	1960.01	-0.0007	0	20.49	0.65	R	VPGYGVITNIINGGLECGK	G			File5354 Spectrum2117 scans: 2480
2	CHI1_GOSHI	Endochitinase 1 OS=Gossypium hirsutum PE=3 SV=1	3377	35613	103	74	3	3	1261	1	0	1	981.011	1960.01	2	1960.01	-0.0005	0	99.13	8.8e-09	R	VPGYGVITNIINGGLECGK	G			File5354 Spectrum1584 scans: 1894
2	CHI1_GOSHI	Endochitinase 1 OS=Gossypium hirsutum PE=3 SV=1	3377	35613	103	74	3	3	1262	1	0	1	981.011	1960.01	2	1960.01	-0.0004	0	80.94	5.8e-07	R	VPGYGVITNIINGGLECGK	G			File5354 Spectrum1972 scans: 2321
2	CHI1_GOSHI	Endochitinase 1 OS=Gossypium hirsutum PE=3 SV=1	3377	35613	103	74	3	3	1263	1	0	1	981.011	1960.01	2	1960.01	-0.0004	0	15.79	1.9	R	VPGYGVITNIINGGLECGK	G			File5354 Spectrum1690 scans: 2010
2	CHI1_GOSHI	Endochitinase 1 OS=Gossypium hirsutum PE=3 SV=1	3377	35613	103	74	3	3	1264	1	0	1	654.343	1960.01	3	1960.01	-0.0003	0	58.15	0.00011	R	VPGYGVITNIINGGLECGK	G			File5354 Spectrum1343 scans: 1629
2	CHI1_GOSHI	Endochitinase 1 OS=Gossypium hirsutum PE=3 SV=1	3377	35613	103	74	3	3	1265	1	0	1	981.012	1960.01	2	1960.01	-0.0002	0	90.53	6.4e-08	R	VPGYGVITNIINGGLECGK	G			File5354 Spectrum2012 scans: 2365
2	CHI1_GOSHI	Endochitinase 1 OS=Gossypium hirsutum PE=3 SV=1	3377	35613	103	74	3	3	1266	1	0	1	654.343	1960.01	3	1960.01	-0.0001	0	69.54	8e-06	R	VPGYGVITNIINGGLECGK	G			File5354 Spectrum1435 scans: 1730
2	CHI1_GOSHI	Endochitinase 1 OS=Gossypium hirsutum PE=3 SV=1	3377	35613	103	74	3	3	1267	1	0	1	654.343	1960.01	3	1960.01	-0.0001	0	65.23	2.2e-05	R	VPGYGVITNIINGGLECGK	G			File5354 Spectrum1625 scans: 1939
2	CHI1_GOSHI	Endochitinase 1 OS=Gossypium hirsutum PE=3 SV=1	3377	35613	103	74	3	3	1268	1	0	1	654.343	1960.01	3	1960.01	-0.0001	0	61.52	5.1e-05	R	VPGYGVITNIINGGLECGK	G			File5354 Spectrum2050 scans: 2406
2	CHI1_GOSHI	Endochitinase 1 OS=Gossypium hirsutum PE=3 SV=1	3377	35613	103	74	3	3	1269	1	0	1	981.012	1960.01	2	1960.01	0	0	81.22	5.4e-07	R	VPGYGVITNIINGGLECGK	G			File5354 Spectrum1725 scans: 2049
2	CHI1_GOSHI	Endochitinase 1 OS=Gossypium hirsutum PE=3 SV=1	3377	35613	103	74	3	3	1270	1	0	1	981.012	1960.01	2	1960.01	0	0	89.01	9.1e-08	R	VPGYGVITNIINGGLECGK	G			File5354 Spectrum1932 scans: 2277
2	CHI1_GOSHI	Endochitinase 1 OS=Gossypium hirsutum PE=3 SV=1	3377	35613	103	74	3	3	1271	1	0	1	654.344	1960.01	3	1960.01	0.0001	0	58.79	9.5e-05	R	VPGYGVITNIINGGLECGK	G			File5354 Spectrum1535 scans: 1840
2	CHI1_GOSHI	Endochitinase 1 OS=Gossypium hirsutum PE=3 SV=1	3377	35613	103	74	3	3	1272	1	0	1	654.344	1960.01	3	1960.01	0.0001	0	69.64	7.8e-06	R	VPGYGVITNIINGGLECGK	G			File5354 Spectrum1585 scans: 1895
2	CHI1_GOSHI	Endochitinase 1 OS=Gossypium hirsutum PE=3 SV=1	3377	35613	103	74	3	3	1273	1	0	1	654.344	1960.01	3	1960.01	0.0001	0	55.14	0.00022	R	VPGYGVITNIINGGLECGK	G			File5354 Spectrum1929 scans: 2273
2	CHI1_GOSHI	Endochitinase 1 OS=Gossypium hirsutum PE=3 SV=1	3377	35613	103	74	3	3	1274	1	0	1	981.012	1960.01	2	1960.01	0.0001	0	10.13	7	R	VPGYGVITNIINGGLECGK	G			File5354 Spectrum1986 scans: 2336
2	CHI1_GOSHI	Endochitinase 1 OS=Gossypium hirsutum PE=3 SV=1	3377	35613	103	74	3	3	1275	1	0	1	981.012	1960.01	2	1960.01	0.0003	0	90.65	6.2e-08	R	VPGYGVITNIINGGLECGK	G			File5354 Spectrum1483 scans: 1783
2	CHI1_GOSHI	Endochitinase 1 OS=Gossypium hirsutum PE=3 SV=1	3377	35613	103	74	3	3	1276	1	0	1	981.012	1960.01	2	1960.01	0.0003	0	80.01	7.1e-07	R	VPGYGVITNIINGGLECGK	G			File5354 Spectrum1674 scans: 1993
2	CHI1_GOSHI	Endochitinase 1 OS=Gossypium hirsutum PE=3 SV=1	3377	35613	103	74	3	3	1277	1	0	1	654.344	1960.01	3	1960.01	0.0008	0	67.39	1.3e-05	R	VPGYGVITNIINGGLECGK	G			File5354 Spectrum1731 scans: 2055
2	CHI1_GOSHI	Endochitinase 1 OS=Gossypium hirsutum PE=3 SV=1	3377	35613	103	74	3	3	1278	1	0	1	654.344	1960.01	3	1960.01	0.0008	0	67.26	1.3e-05	R	VPGYGVITNIINGGLECGK	G			File5354 Spectrum1890 scans: 2230
2	CHI1_GOSHI	Endochitinase 1 OS=Gossypium hirsutum PE=3 SV=1	3377	35613	103	74	3	3	1279	1	0	1	654.344	1960.01	3	1960.01	0.001	0	67.85	1.2e-05	R	VPGYGVITNIINGGLECGK	G			File5354 Spectrum1809 scans: 2141
2	CHI1_GOSHI	Endochitinase 1 OS=Gossypium hirsutum PE=3 SV=1	3377	35613	103	74	3	3	1280	1	0	1	654.344	1960.01	3	1960.01	0.001	0	53.97	0.00029	R	VPGYGVITNIINGGLECGK	G			File5354 Spectrum2129 scans: 2493
2	CHI1_GOSHI	Endochitinase 1 OS=Gossypium hirsutum PE=3 SV=1	3377	35613	103	74	3	3	1281	1	0	1	654.344	1960.01	3	1960.01	0.0015	0	56.14	0.00018	R	VPGYGVITNIINGGLECGK	G			File5354 Spectrum1485 scans: 1785
2	CHI1_GOSHI	Endochitinase 1 OS=Gossypium hirsutum PE=3 SV=1	3377	35613	103	74	3	3	1282	1	0	1	654.344	1960.01	3	1960.01	0.0017	0	56.87	0.00015	R	VPGYGVITNIINGGLECGK	G			File5354 Spectrum1675 scans: 1994
2	CHI1_GOSHI	Endochitinase 1 OS=Gossypium hirsutum PE=3 SV=1	3377	35613	103	74	3	3	1283	1	0	1	654.344	1960.01	3	1960.01	0.0019	0	82.19	4.4e-07	R	VPGYGVITNIINGGLECGK	G			File5354 Spectrum1970 scans: 2318
2	CHI1_GOSHI	Endochitinase 1 OS=Gossypium hirsutum PE=3 SV=1	3377	35613	103	74	3	3	1284	1	0	1	981.502	1960.99	2	1960.99	-0.003	0	111.44	5.5e-10	R	VPGYGVITNIINGGLECGK	G	Deamidated (NQ)	0.0000000000020000000.0	File5354 Spectrum1192 scans: 1463
2	CHI1_GOSHI	Endochitinase 1 OS=Gossypium hirsutum PE=3 SV=1	3377	35613	103	74	3	3	1285	1	0	1	981.502	1960.99	2	1960.99	-0.0028	0	47.26	0.0015	R	VPGYGVITNIINGGLECGK	G	Deamidated (NQ)	0.0000000000020000000.0	File5354 Spectrum1223 scans: 1497
2	CHI1_GOSHI	Endochitinase 1 OS=Gossypium hirsutum PE=3 SV=1	3377	35613	103	74	3	3	1286	1	0	1	654.671	1960.99	3	1960.99	-0.0007	0	60.13	7.5e-05	R	VPGYGVITNIINGGLECGK	G	Deamidated (NQ)	0.0000000000020000000.0	File5354 Spectrum1193 scans: 1464
2	CHI1_GOSHI	Endochitinase 1 OS=Gossypium hirsutum PE=3 SV=1	3377	35613	103	74	3	3	1287	1	0	1	654.673	1961	3	1960.99	0.0057	0	75.54	2.1e-06	R	VPGYGVITNIINGGLECGK	G	Deamidated (NQ)	0.0000000000020000000.0	File5354 Spectrum1243 scans: 1519
2	CHI1_GOSHI	Endochitinase 1 OS=Gossypium hirsutum PE=3 SV=1	3377	35613	103	74	3	3	1288	1	0	1	981.507	1961	2	1960.99	0.0067	0	32.59	0.042	R	VPGYGVITNIINGGLECGK	G	Deamidated (NQ)	0.0000000000020000000.0	File5354 Spectrum1325 scans: 1609
2	CHI1_GOSHI	Endochitinase 1 OS=Gossypium hirsutum PE=3 SV=1	3377	35613	103	74	3	3	1289	1	0	1	981.507	1961	2	1960.99	0.0069	0	39.02	0.0094	R	VPGYGVITNIINGGLECGK	G	Deamidated (NQ)	0.0000000000020000000.0	File5354 Spectrum1374 scans: 1663
2	CHI1_GOSHI	Endochitinase 1 OS=Gossypium hirsutum PE=3 SV=1	3377	35613	103	74	3	3	1290	1	0	1	981.508	1961	2	1960.99	0.0088	0	47.88	0.0013	R	VPGYGVITNIINGGLECGK	G	Deamidated (NQ)	0.0000000000020000000.0	File5354 Spectrum1423 scans: 1717
2	CHI1_GOSHI	Endochitinase 1 OS=Gossypium hirsutum PE=3 SV=1	3377	35613	103	74	3	3	1291	1	0	1	981.508	1961	2	1960.99	0.0094	0	50.93	0.00065	R	VPGYGVITNIINGGLECGK	G	Deamidated (NQ)	0.0000000000020000000.0	File5354 Spectrum1473 scans: 1772
2	CHI1_GOSHI	Endochitinase 1 OS=Gossypium hirsutum PE=3 SV=1	3377	35613	103	74	3	3	1292	1	0	1	981.51	1961.01	2	1960.99	0.013	0	54.38	0.00028	R	VPGYGVITNIINGGLECGK	G	Deamidated (NQ)	0.0000000000020000000.0	File5354 Spectrum1781 scans: 2110
2	CHI1_GOSHI	Endochitinase 1 OS=Gossypium hirsutum PE=3 SV=1	3377	35613	103	74	3	3	1293	1	0	1	981.512	1961.01	2	1960.99	0.0158	0	47.68	0.0013	R	VPGYGVITNIINGGLECGK	G	Deamidated (NQ)	0.0000000000020000000.0	File5354 Spectrum1860 scans: 2197
2	CHI1_GOSHI	Endochitinase 1 OS=Gossypium hirsutum PE=3 SV=1	3377	35613	103	74	3	3	1294	1	0	1	654.679	1961.02	3	1960.99	0.0233	0	59.98	7.8e-05	R	VPGYGVITNIINGGLECGK	G	Deamidated (NQ)	0.0000000000020000000.0	File5354 Spectrum2408 scans: 2800
2	CHI1_GOSHI	Endochitinase 1 OS=Gossypium hirsutum PE=3 SV=1	3377	35613	103	74	3	3	1295	1	0	1	982.004	1961.99	2	1961.98	0.0158	0	61.92	5.1e-05	R	VPGYGVITNIINGGLECGK	G	2 Deamidated (NQ)	0.0000000020020000000.0	File5354 Spectrum2399 scans: 2790
2	CHI1_GOSHI	Endochitinase 1 OS=Gossypium hirsutum PE=3 SV=1	3377	35613	103	74	3	3	1296	1	0	1	982.005	1961.99	2	1961.98	0.0175	0	34.17	0.031	R	VPGYGVITNIINGGLECGK	G	2 Deamidated (NQ)	0.0000000020020000000.0	File5354 Spectrum98 scans: 112
2	CHI1_GOSHI	Endochitinase 1 OS=Gossypium hirsutum PE=3 SV=1	3377	35613	103	74	3	3	1297	1	0	1	982.005	1961.99	2	1961.98	0.018	0	70.88	6.6e-06	R	VPGYGVITNIINGGLECGK	G	2 Deamidated (NQ)	0.0000000020020000000.0	File5354 Spectrum2349 scans: 2735
3	INVA_SOLLC	Acid beta-fructofuranosidase OS=Solanum lycopersicum GN=TIV1 PE=2 SV=1	1754	70338	55	49	4	3	6	1	1	0	311.184	620.353	2	620.353	-0.0004	0	18.42	0.35	R	IYPTK	A			File5354 Spectrum443 scans: 639
3	INVA_SOLLC	Acid beta-fructofuranosidase OS=Solanum lycopersicum GN=TIV1 PE=2 SV=1	1754	70338	55	49	4	3	7	1	1	0	311.184	620.353	2	620.353	-0.0003	0	21.76	0.16	R	IYPTK	A			File5354 Spectrum402 scans: 588
3	INVA_SOLLC	Acid beta-fructofuranosidase OS=Solanum lycopersicum GN=TIV1 PE=2 SV=1	1754	70338	55	49	4	3	8	1	1	0	311.184	620.354	2	620.353	0.0001	0	14.2	0.94	R	IYPTK	A			File5354 Spectrum366 scans: 545
3	INVA_SOLLC	Acid beta-fructofuranosidase OS=Solanum lycopersicum GN=TIV1 PE=2 SV=1	1754	70338	55	49	4	3	26	1	1	0	316.158	630.301	2	630.301	-0.0006	0	21.72	0.08	K	YYASK	T			File5354 Spectrum344 scans: 520
3	INVA_SOLLC	Acid beta-fructofuranosidase OS=Solanum lycopersicum GN=TIV1 PE=2 SV=1	1754	70338	55	49	4	3	27	1	1	0	316.158	630.301	2	630.301	-0.0004	0	31.17	0.0091	K	YYASK	T			File5354 Spectrum382 scans: 564
3	INVA_SOLLC	Acid beta-fructofuranosidase OS=Solanum lycopersicum GN=TIV1 PE=2 SV=1	1754	70338	55	49	4	3	28	1	1	0	316.158	630.301	2	630.301	-0.0001	0	20.88	0.097	K	YYASK	T			File5354 Spectrum419 scans: 610
3	INVA_SOLLC	Acid beta-fructofuranosidase OS=Solanum lycopersicum GN=TIV1 PE=2 SV=1	1754	70338	55	49	4	3	416	1	1	0	550.795	1099.58	2	1099.58	-0.0012	0	64.83	1.1e-05	K	GWASVQSIPR	T			File5354 Spectrum673 scans: 892
3	INVA_SOLLC	Acid beta-fructofuranosidase OS=Solanum lycopersicum GN=TIV1 PE=2 SV=1	1754	70338	55	49	4	3	872	1	1	1	576.64	1726.9	3	1726.9	-0.0031	0	47.56	0.0011	R	LLVDHSIVESFAQGGR	T			File5354 Spectrum1253 scans: 1530
3	INVA_SOLLC	Acid beta-fructofuranosidase OS=Solanum lycopersicum GN=TIV1 PE=2 SV=1	1754	70338	55	49	4	3	873	1	1	1	576.64	1726.9	3	1726.9	-0.0026	0	66.4	1.4e-05	R	LLVDHSIVESFAQGGR	T			File5354 Spectrum2394 scans: 2785
3	INVA_SOLLC	Acid beta-fructofuranosidase OS=Solanum lycopersicum GN=TIV1 PE=2 SV=1	1754	70338	55	49	4	3	874	1	1	1	864.456	1726.9	2	1726.9	-0.0024	0	134.55	2.1e-12	R	LLVDHSIVESFAQGGR	T			File5354 Spectrum1258 scans: 1535
3	INVA_SOLLC	Acid beta-fructofuranosidase OS=Solanum lycopersicum GN=TIV1 PE=2 SV=1	1754	70338	55	49	4	3	875	1	1	1	576.64	1726.9	3	1726.9	-0.0022	0	40.29	0.0057	R	LLVDHSIVESFAQGGR	T			File5354 Spectrum2434 scans: 2829
3	INVA_SOLLC	Acid beta-fructofuranosidase OS=Solanum lycopersicum GN=TIV1 PE=2 SV=1	1754	70338	55	49	4	3	876	1	1	1	576.64	1726.9	3	1726.9	-0.0022	0	50.76	0.00051	R	LLVDHSIVESFAQGGR	T			File5354 Spectrum956 scans: 1203
3	INVA_SOLLC	Acid beta-fructofuranosidase OS=Solanum lycopersicum GN=TIV1 PE=2 SV=1	1754	70338	55	49	4	3	877	1	1	1	576.64	1726.9	3	1726.9	-0.002	0	43.4	0.0028	R	LLVDHSIVESFAQGGR	T			File5354 Spectrum1353 scans: 1640
3	INVA_SOLLC	Acid beta-fructofuranosidase OS=Solanum lycopersicum GN=TIV1 PE=2 SV=1	1754	70338	55	49	4	3	878	1	1	1	576.64	1726.9	3	1726.9	-0.002	0	47.46	0.0011	R	LLVDHSIVESFAQGGR	T			File5354 Spectrum1303 scans: 1585
3	INVA_SOLLC	Acid beta-fructofuranosidase OS=Solanum lycopersicum GN=TIV1 PE=2 SV=1	1754	70338	55	49	4	3	879	1	1	1	576.64	1726.9	3	1726.9	-0.0018	0	46.25	0.0014	R	LLVDHSIVESFAQGGR	T			File5354 Spectrum2234 scans: 2609
3	INVA_SOLLC	Acid beta-fructofuranosidase OS=Solanum lycopersicum GN=TIV1 PE=2 SV=1	1754	70338	55	49	4	3	880	1	1	1	576.64	1726.9	3	1726.9	-0.0016	0	44.61	0.0021	R	LLVDHSIVESFAQGGR	T			File5354 Spectrum2315 scans: 2698
3	INVA_SOLLC	Acid beta-fructofuranosidase OS=Solanum lycopersicum GN=TIV1 PE=2 SV=1	1754	70338	55	49	4	3	881	1	1	1	576.64	1726.9	3	1726.9	-0.0016	0	12.22	3.6	R	LLVDHSIVESFAQGGR	T			File5354 Spectrum979 scans: 1228
3	INVA_SOLLC	Acid beta-fructofuranosidase OS=Solanum lycopersicum GN=TIV1 PE=2 SV=1	1754	70338	55	49	4	3	882	1	1	1	576.64	1726.9	3	1726.9	-0.0016	0	49.59	0.00066	R	LLVDHSIVESFAQGGR	T			File5354 Spectrum1104 scans: 1366
3	INVA_SOLLC	Acid beta-fructofuranosidase OS=Solanum lycopersicum GN=TIV1 PE=2 SV=1	1754	70338	55	49	4	3	883	1	1	1	576.64	1726.9	3	1726.9	-0.0016	0	47.82	0.001	R	LLVDHSIVESFAQGGR	T			File5354 Spectrum1503 scans: 1805
3	INVA_SOLLC	Acid beta-fructofuranosidase OS=Solanum lycopersicum GN=TIV1 PE=2 SV=1	1754	70338	55	49	4	3	884	1	1	1	864.457	1726.9	2	1726.9	-0.0016	0	116.06	1.5e-10	R	LLVDHSIVESFAQGGR	T			File5354 Spectrum1421 scans: 1714
3	INVA_SOLLC	Acid beta-fructofuranosidase OS=Solanum lycopersicum GN=TIV1 PE=2 SV=1	1754	70338	55	49	4	3	885	1	1	1	576.64	1726.9	3	1726.9	-0.0015	0	39.32	0.0071	R	LLVDHSIVESFAQGGR	T			File5354 Spectrum2274 scans: 2653
3	INVA_SOLLC	Acid beta-fructofuranosidase OS=Solanum lycopersicum GN=TIV1 PE=2 SV=1	1754	70338	55	49	4	3	886	1	1	1	576.64	1726.9	3	1726.9	-0.0015	0	49.97	0.00061	R	LLVDHSIVESFAQGGR	T			File5354 Spectrum1153 scans: 1420
3	INVA_SOLLC	Acid beta-fructofuranosidase OS=Solanum lycopersicum GN=TIV1 PE=2 SV=1	1754	70338	55	49	4	3	887	1	1	1	576.64	1726.9	3	1726.9	-0.0015	0	47.08	0.0012	R	LLVDHSIVESFAQGGR	T			File5354 Spectrum1203 scans: 1475
3	INVA_SOLLC	Acid beta-fructofuranosidase OS=Solanum lycopersicum GN=TIV1 PE=2 SV=1	1754	70338	55	49	4	3	888	1	1	1	864.457	1726.9	2	1726.9	-0.0013	0	121.01	4.8e-11	R	LLVDHSIVESFAQGGR	T			File5354 Spectrum1359 scans: 1646
3	INVA_SOLLC	Acid beta-fructofuranosidase OS=Solanum lycopersicum GN=TIV1 PE=2 SV=1	1754	70338	55	49	4	3	889	1	1	1	576.64	1726.9	3	1726.9	-0.0013	0	43.91	0.0025	R	LLVDHSIVESFAQGGR	T			File5354 Spectrum1053 scans: 1310
3	INVA_SOLLC	Acid beta-fructofuranosidase OS=Solanum lycopersicum GN=TIV1 PE=2 SV=1	1754	70338	55	49	4	3	890	1	1	1	576.64	1726.9	3	1726.9	-0.0013	0	37.29	0.011	R	LLVDHSIVESFAQGGR	T			File5354 Spectrum1403 scans: 1695
3	INVA_SOLLC	Acid beta-fructofuranosidase OS=Solanum lycopersicum GN=TIV1 PE=2 SV=1	1754	70338	55	49	4	3	891	1	1	1	576.64	1726.9	3	1726.9	-0.0013	0	43.66	0.0026	R	LLVDHSIVESFAQGGR	T			File5354 Spectrum2078 scans: 2437
3	INVA_SOLLC	Acid beta-fructofuranosidase OS=Solanum lycopersicum GN=TIV1 PE=2 SV=1	1754	70338	55	49	4	3	892	1	1	1	576.64	1726.9	3	1726.9	-0.0013	0	38.2	0.0092	R	LLVDHSIVESFAQGGR	T			File5354 Spectrum2120 scans: 2483
3	INVA_SOLLC	Acid beta-fructofuranosidase OS=Solanum lycopersicum GN=TIV1 PE=2 SV=1	1754	70338	55	49	4	3	893	1	1	1	576.64	1726.9	3	1726.9	-0.0011	0	51.99	0.00038	R	LLVDHSIVESFAQGGR	T			File5354 Spectrum2354 scans: 2741
3	INVA_SOLLC	Acid beta-fructofuranosidase OS=Solanum lycopersicum GN=TIV1 PE=2 SV=1	1754	70338	55	49	4	3	894	1	1	1	576.64	1726.9	3	1726.9	-0.0011	0	61.21	4.6e-05	R	LLVDHSIVESFAQGGR	T			File5354 Spectrum1003 scans: 1255
3	INVA_SOLLC	Acid beta-fructofuranosidase OS=Solanum lycopersicum GN=TIV1 PE=2 SV=1	1754	70338	55	49	4	3	895	1	1	1	576.64	1726.9	3	1726.9	-0.0011	0	45.43	0.0017	R	LLVDHSIVESFAQGGR	T			File5354 Spectrum2035 scans: 2390
3	INVA_SOLLC	Acid beta-fructofuranosidase OS=Solanum lycopersicum GN=TIV1 PE=2 SV=1	1754	70338	55	49	4	3	896	1	1	1	576.64	1726.9	3	1726.9	-0.0011	0	46.5	0.0014	R	LLVDHSIVESFAQGGR	T			File5354 Spectrum2156 scans: 2523
3	INVA_SOLLC	Acid beta-fructofuranosidase OS=Solanum lycopersicum GN=TIV1 PE=2 SV=1	1754	70338	55	49	4	3	897	1	1	1	864.457	1726.9	2	1726.9	-0.0008	0	41.02	0.0048	R	LLVDHSIVESFAQGGR	T			File5354 Spectrum1069 scans: 1327
3	INVA_SOLLC	Acid beta-fructofuranosidase OS=Solanum lycopersicum GN=TIV1 PE=2 SV=1	1754	70338	55	49	4	3	898	1	1	1	576.64	1726.9	3	1726.9	-0.0007	0	44.52	0.0021	R	LLVDHSIVESFAQGGR	T			File5354 Spectrum1453 scans: 1750
3	INVA_SOLLC	Acid beta-fructofuranosidase OS=Solanum lycopersicum GN=TIV1 PE=2 SV=1	1754	70338	55	49	4	3	899	1	1	1	576.64	1726.9	3	1726.9	-0.0007	0	52.16	0.00037	R	LLVDHSIVESFAQGGR	T			File5354 Spectrum2195 scans: 2566
3	INVA_SOLLC	Acid beta-fructofuranosidase OS=Solanum lycopersicum GN=TIV1 PE=2 SV=1	1754	70338	55	49	4	3	900	1	1	1	864.457	1726.9	2	1726.9	-0.0007	0	90.97	4.8e-08	R	LLVDHSIVESFAQGGR	T			File5354 Spectrum1309 scans: 1591
3	INVA_SOLLC	Acid beta-fructofuranosidase OS=Solanum lycopersicum GN=TIV1 PE=2 SV=1	1754	70338	55	49	4	3	901	1	1	1	864.457	1726.9	2	1726.9	-0.0006	0	115.8	1.6e-10	R	LLVDHSIVESFAQGGR	T			File5354 Spectrum1206 scans: 1478
3	INVA_SOLLC	Acid beta-fructofuranosidase OS=Solanum lycopersicum GN=TIV1 PE=2 SV=1	1754	70338	55	49	4	3	902	1	1	1	576.64	1726.9	3	1726.9	-0.0006	0	32.7	0.032	R	LLVDHSIVESFAQGGR	T			File5354 Spectrum1606 scans: 1918
3	INVA_SOLLC	Acid beta-fructofuranosidase OS=Solanum lycopersicum GN=TIV1 PE=2 SV=1	1754	70338	55	49	4	3	903	1	1	1	576.64	1726.9	3	1726.9	-0.0006	0	44.9	0.002	R	LLVDHSIVESFAQGGR	T			File5354 Spectrum1747 scans: 2073
3	INVA_SOLLC	Acid beta-fructofuranosidase OS=Solanum lycopersicum GN=TIV1 PE=2 SV=1	1754	70338	55	49	4	3	904	1	1	1	864.457	1726.9	2	1726.9	-0.0005	0	115.98	1.5e-10	R	LLVDHSIVESFAQGGR	T			File5354 Spectrum1056 scans: 1313
3	INVA_SOLLC	Acid beta-fructofuranosidase OS=Solanum lycopersicum GN=TIV1 PE=2 SV=1	1754	70338	55	49	4	3	905	1	1	1	864.457	1726.9	2	1726.9	-0.0005	0	127.36	1.1e-11	R	LLVDHSIVESFAQGGR	T			File5354 Spectrum1107 scans: 1369
3	INVA_SOLLC	Acid beta-fructofuranosidase OS=Solanum lycopersicum GN=TIV1 PE=2 SV=1	1754	70338	55	49	4	3	906	1	1	1	576.641	1726.9	3	1726.9	-0.0004	0	36.34	0.014	R	LLVDHSIVESFAQGGR	T			File5354 Spectrum1647 scans: 1963
3	INVA_SOLLC	Acid beta-fructofuranosidase OS=Solanum lycopersicum GN=TIV1 PE=2 SV=1	1754	70338	55	49	4	3	907	1	1	1	576.641	1726.9	3	1726.9	-0.0004	0	41.59	0.0042	R	LLVDHSIVESFAQGGR	T			File5354 Spectrum1918 scans: 2261
3	INVA_SOLLC	Acid beta-fructofuranosidase OS=Solanum lycopersicum GN=TIV1 PE=2 SV=1	1754	70338	55	49	4	3	908	1	1	1	864.457	1726.9	2	1726.9	-0.0004	0	39.47	0.0068	R	LLVDHSIVESFAQGGR	T			File5354 Spectrum1166 scans: 1434
3	INVA_SOLLC	Acid beta-fructofuranosidase OS=Solanum lycopersicum GN=TIV1 PE=2 SV=1	1754	70338	55	49	4	3	909	1	1	1	864.457	1726.9	2	1726.9	-0.0002	0	127	1.2e-11	R	LLVDHSIVESFAQGGR	T			File5354 Spectrum1007 scans: 1259
3	INVA_SOLLC	Acid beta-fructofuranosidase OS=Solanum lycopersicum GN=TIV1 PE=2 SV=1	1754	70338	55	49	4	3	910	1	1	1	864.457	1726.9	2	1726.9	-0.0002	0	54.82	0.0002	R	LLVDHSIVESFAQGGR	T			File5354 Spectrum986 scans: 1236
3	INVA_SOLLC	Acid beta-fructofuranosidase OS=Solanum lycopersicum GN=TIV1 PE=2 SV=1	1754	70338	55	49	4	3	911	1	1	1	576.641	1726.9	3	1726.9	-0.0002	0	39.08	0.0074	R	LLVDHSIVESFAQGGR	T			File5354 Spectrum1958 scans: 2305
3	INVA_SOLLC	Acid beta-fructofuranosidase OS=Solanum lycopersicum GN=TIV1 PE=2 SV=1	1754	70338	55	49	4	3	912	1	1	1	576.641	1726.9	3	1726.9	-0.0002	0	41.17	0.0046	R	LLVDHSIVESFAQGGR	T			File5354 Spectrum1877 scans: 2216
3	INVA_SOLLC	Acid beta-fructofuranosidase OS=Solanum lycopersicum GN=TIV1 PE=2 SV=1	1754	70338	55	49	4	3	913	1	1	1	576.641	1726.9	3	1726.9	0	0	35.05	0.019	R	LLVDHSIVESFAQGGR	T			File5354 Spectrum1695 scans: 2016
3	INVA_SOLLC	Acid beta-fructofuranosidase OS=Solanum lycopersicum GN=TIV1 PE=2 SV=1	1754	70338	55	49	4	3	914	1	1	1	864.457	1726.9	2	1726.9	0	0	127.33	1.1e-11	R	LLVDHSIVESFAQGGR	T			File5354 Spectrum1158 scans: 1425
3	INVA_SOLLC	Acid beta-fructofuranosidase OS=Solanum lycopersicum GN=TIV1 PE=2 SV=1	1754	70338	55	49	4	3	915	1	1	1	864.457	1726.9	2	1726.9	0.0003	0	115.95	1.5e-10	R	LLVDHSIVESFAQGGR	T			File5354 Spectrum959 scans: 1206
3	INVA_SOLLC	Acid beta-fructofuranosidase OS=Solanum lycopersicum GN=TIV1 PE=2 SV=1	1754	70338	55	49	4	3	916	1	1	1	576.641	1726.9	3	1726.9	0.0004	0	50.93	0.00049	R	LLVDHSIVESFAQGGR	T			File5354 Spectrum1995 scans: 2346
3	INVA_SOLLC	Acid beta-fructofuranosidase OS=Solanum lycopersicum GN=TIV1 PE=2 SV=1	1754	70338	55	49	4	3	917	1	1	1	576.641	1726.9	3	1726.9	0.0007	0	43.48	0.0027	R	LLVDHSIVESFAQGGR	T			File5354 Spectrum1793 scans: 2124
3	INVA_SOLLC	Acid beta-fructofuranosidase OS=Solanum lycopersicum GN=TIV1 PE=2 SV=1	1754	70338	55	49	4	3	918	1	1	1	576.641	1726.9	3	1726.9	0.0009	0	42.28	0.0036	R	LLVDHSIVESFAQGGR	T			File5354 Spectrum1839 scans: 2174
3	INVA_SOLLC	Acid beta-fructofuranosidase OS=Solanum lycopersicum GN=TIV1 PE=2 SV=1	1754	70338	55	49	4	3	919	1	1	1	576.641	1726.9	3	1726.9	0.0011	0	40.94	0.0049	R	LLVDHSIVESFAQGGR	T			File5354 Spectrum1553 scans: 1860
4	INV1_MAIZE	Beta-fructofuranosidase 1 OS=Zea mays GN=IVR1 PE=3 SV=1	1754	72173	53	49	4	3	26	1	0	0	316.158	630.301	2	630.301	-0.0006	0	21.72	0.08	K	YYASK	T			File5354 Spectrum344 scans: 520
4	INV1_MAIZE	Beta-fructofuranosidase 1 OS=Zea mays GN=IVR1 PE=3 SV=1	1754	72173	53	49	4	3	27	1	0	0	316.158	630.301	2	630.301	-0.0004	0	31.17	0.0091	K	YYASK	T			File5354 Spectrum382 scans: 564
4	INV1_MAIZE	Beta-fructofuranosidase 1 OS=Zea mays GN=IVR1 PE=3 SV=1	1754	72173	53	49	4	3	28	1	0	0	316.158	630.301	2	630.301	-0.0001	0	20.88	0.097	K	YYASK	T			File5354 Spectrum419 scans: 610
4	INV1_MAIZE	Beta-fructofuranosidase 1 OS=Zea mays GN=IVR1 PE=3 SV=1	1754	72173	53	49	4	3	222	9	1	1	480.255	958.496	2	958.483	0.0132	1	6.92	11	R	GRAAAGAEQK	R	Deamidated (NQ)	0.0000000020.0	File5354 Spectrum1083 scans: 1343
4	INV1_MAIZE	Beta-fructofuranosidase 1 OS=Zea mays GN=IVR1 PE=3 SV=1	1754	72173	53	49	4	3	416	1	0	0	550.795	1099.58	2	1099.58	-0.0012	0	64.83	1.1e-05	K	GWASVQSIPR	T			File5354 Spectrum673 scans: 892
4	INV1_MAIZE	Beta-fructofuranosidase 1 OS=Zea mays GN=IVR1 PE=3 SV=1	1754	72173	53	49	4	3	872	1	0	0	576.64	1726.9	3	1726.9	-0.0031	0	47.56	0.0011	R	ILVDHSIVESFAQGGR	T			File5354 Spectrum1253 scans: 1530
4	INV1_MAIZE	Beta-fructofuranosidase 1 OS=Zea mays GN=IVR1 PE=3 SV=1	1754	72173	53	49	4	3	873	1	0	0	576.64	1726.9	3	1726.9	-0.0026	0	66.4	1.4e-05	R	ILVDHSIVESFAQGGR	T			File5354 Spectrum2394 scans: 2785
4	INV1_MAIZE	Beta-fructofuranosidase 1 OS=Zea mays GN=IVR1 PE=3 SV=1	1754	72173	53	49	4	3	874	1	0	0	864.456	1726.9	2	1726.9	-0.0024	0	134.55	2.1e-12	R	ILVDHSIVESFAQGGR	T			File5354 Spectrum1258 scans: 1535
4	INV1_MAIZE	Beta-fructofuranosidase 1 OS=Zea mays GN=IVR1 PE=3 SV=1	1754	72173	53	49	4	3	875	1	0	0	576.64	1726.9	3	1726.9	-0.0022	0	40.29	0.0057	R	ILVDHSIVESFAQGGR	T			File5354 Spectrum2434 scans: 2829
4	INV1_MAIZE	Beta-fructofuranosidase 1 OS=Zea mays GN=IVR1 PE=3 SV=1	1754	72173	53	49	4	3	876	1	0	0	576.64	1726.9	3	1726.9	-0.0022	0	50.76	0.00051	R	ILVDHSIVESFAQGGR	T			File5354 Spectrum956 scans: 1203
4	INV1_MAIZE	Beta-fructofuranosidase 1 OS=Zea mays GN=IVR1 PE=3 SV=1	1754	72173	53	49	4	3	877	1	0	0	576.64	1726.9	3	1726.9	-0.002	0	43.4	0.0028	R	ILVDHSIVESFAQGGR	T			File5354 Spectrum1353 scans: 1640
4	INV1_MAIZE	Beta-fructofuranosidase 1 OS=Zea mays GN=IVR1 PE=3 SV=1	1754	72173	53	49	4	3	878	1	0	0	576.64	1726.9	3	1726.9	-0.002	0	47.46	0.0011	R	ILVDHSIVESFAQGGR	T			File5354 Spectrum1303 scans: 1585
4	INV1_MAIZE	Beta-fructofuranosidase 1 OS=Zea mays GN=IVR1 PE=3 SV=1	1754	72173	53	49	4	3	879	1	0	0	576.64	1726.9	3	1726.9	-0.0018	0	46.25	0.0014	R	ILVDHSIVESFAQGGR	T			File5354 Spectrum2234 scans: 2609
4	INV1_MAIZE	Beta-fructofuranosidase 1 OS=Zea mays GN=IVR1 PE=3 SV=1	1754	72173	53	49	4	3	880	1	0	0	576.64	1726.9	3	1726.9	-0.0016	0	44.61	0.0021	R	ILVDHSIVESFAQGGR	T			File5354 Spectrum2315 scans: 2698
4	INV1_MAIZE	Beta-fructofuranosidase 1 OS=Zea mays GN=IVR1 PE=3 SV=1	1754	72173	53	49	4	3	881	1	0	0	576.64	1726.9	3	1726.9	-0.0016	0	12.22	3.6	R	ILVDHSIVESFAQGGR	T			File5354 Spectrum979 scans: 1228
4	INV1_MAIZE	Beta-fructofuranosidase 1 OS=Zea mays GN=IVR1 PE=3 SV=1	1754	72173	53	49	4	3	882	1	0	0	576.64	1726.9	3	1726.9	-0.0016	0	49.59	0.00066	R	ILVDHSIVESFAQGGR	T			File5354 Spectrum1104 scans: 1366
4	INV1_MAIZE	Beta-fructofuranosidase 1 OS=Zea mays GN=IVR1 PE=3 SV=1	1754	72173	53	49	4	3	883	1	0	0	576.64	1726.9	3	1726.9	-0.0016	0	47.82	0.001	R	ILVDHSIVESFAQGGR	T			File5354 Spectrum1503 scans: 1805
4	INV1_MAIZE	Beta-fructofuranosidase 1 OS=Zea mays GN=IVR1 PE=3 SV=1	1754	72173	53	49	4	3	884	1	0	0	864.457	1726.9	2	1726.9	-0.0016	0	116.06	1.5e-10	R	ILVDHSIVESFAQGGR	T			File5354 Spectrum1421 scans: 1714
4	INV1_MAIZE	Beta-fructofuranosidase 1 OS=Zea mays GN=IVR1 PE=3 SV=1	1754	72173	53	49	4	3	885	1	0	0	576.64	1726.9	3	1726.9	-0.0015	0	39.32	0.0071	R	ILVDHSIVESFAQGGR	T			File5354 Spectrum2274 scans: 2653
4	INV1_MAIZE	Beta-fructofuranosidase 1 OS=Zea mays GN=IVR1 PE=3 SV=1	1754	72173	53	49	4	3	886	1	0	0	576.64	1726.9	3	1726.9	-0.0015	0	49.97	0.00061	R	ILVDHSIVESFAQGGR	T			File5354 Spectrum1153 scans: 1420
4	INV1_MAIZE	Beta-fructofuranosidase 1 OS=Zea mays GN=IVR1 PE=3 SV=1	1754	72173	53	49	4	3	887	1	0	0	576.64	1726.9	3	1726.9	-0.0015	0	47.08	0.0012	R	ILVDHSIVESFAQGGR	T			File5354 Spectrum1203 scans: 1475
4	INV1_MAIZE	Beta-fructofuranosidase 1 OS=Zea mays GN=IVR1 PE=3 SV=1	1754	72173	53	49	4	3	888	1	0	0	864.457	1726.9	2	1726.9	-0.0013	0	121.01	4.8e-11	R	ILVDHSIVESFAQGGR	T			File5354 Spectrum1359 scans: 1646
4	INV1_MAIZE	Beta-fructofuranosidase 1 OS=Zea mays GN=IVR1 PE=3 SV=1	1754	72173	53	49	4	3	889	1	0	0	576.64	1726.9	3	1726.9	-0.0013	0	43.91	0.0025	R	ILVDHSIVESFAQGGR	T			File5354 Spectrum1053 scans: 1310
4	INV1_MAIZE	Beta-fructofuranosidase 1 OS=Zea mays GN=IVR1 PE=3 SV=1	1754	72173	53	49	4	3	890	1	0	0	576.64	1726.9	3	1726.9	-0.0013	0	37.29	0.011	R	ILVDHSIVESFAQGGR	T			File5354 Spectrum1403 scans: 1695
4	INV1_MAIZE	Beta-fructofuranosidase 1 OS=Zea mays GN=IVR1 PE=3 SV=1	1754	72173	53	49	4	3	891	1	0	0	576.64	1726.9	3	1726.9	-0.0013	0	43.66	0.0026	R	ILVDHSIVESFAQGGR	T			File5354 Spectrum2078 scans: 2437
4	INV1_MAIZE	Beta-fructofuranosidase 1 OS=Zea mays GN=IVR1 PE=3 SV=1	1754	72173	53	49	4	3	892	1	0	0	576.64	1726.9	3	1726.9	-0.0013	0	38.2	0.0092	R	ILVDHSIVESFAQGGR	T			File5354 Spectrum2120 scans: 2483
4	INV1_MAIZE	Beta-fructofuranosidase 1 OS=Zea mays GN=IVR1 PE=3 SV=1	1754	72173	53	49	4	3	893	1	0	0	576.64	1726.9	3	1726.9	-0.0011	0	51.99	0.00038	R	ILVDHSIVESFAQGGR	T			File5354 Spectrum2354 scans: 2741
4	INV1_MAIZE	Beta-fructofuranosidase 1 OS=Zea mays GN=IVR1 PE=3 SV=1	1754	72173	53	49	4	3	894	1	0	0	576.64	1726.9	3	1726.9	-0.0011	0	61.21	4.6e-05	R	ILVDHSIVESFAQGGR	T			File5354 Spectrum1003 scans: 1255
4	INV1_MAIZE	Beta-fructofuranosidase 1 OS=Zea mays GN=IVR1 PE=3 SV=1	1754	72173	53	49	4	3	895	1	0	0	576.64	1726.9	3	1726.9	-0.0011	0	45.43	0.0017	R	ILVDHSIVESFAQGGR	T			File5354 Spectrum2035 scans: 2390
4	INV1_MAIZE	Beta-fructofuranosidase 1 OS=Zea mays GN=IVR1 PE=3 SV=1	1754	72173	53	49	4	3	896	1	0	0	576.64	1726.9	3	1726.9	-0.0011	0	46.5	0.0014	R	ILVDHSIVESFAQGGR	T			File5354 Spectrum2156 scans: 2523
4	INV1_MAIZE	Beta-fructofuranosidase 1 OS=Zea mays GN=IVR1 PE=3 SV=1	1754	72173	53	49	4	3	897	1	0	0	864.457	1726.9	2	1726.9	-0.0008	0	41.02	0.0048	R	ILVDHSIVESFAQGGR	T			File5354 Spectrum1069 scans: 1327
4	INV1_MAIZE	Beta-fructofuranosidase 1 OS=Zea mays GN=IVR1 PE=3 SV=1	1754	72173	53	49	4	3	898	1	0	0	576.64	1726.9	3	1726.9	-0.0007	0	44.52	0.0021	R	ILVDHSIVESFAQGGR	T			File5354 Spectrum1453 scans: 1750
4	INV1_MAIZE	Beta-fructofuranosidase 1 OS=Zea mays GN=IVR1 PE=3 SV=1	1754	72173	53	49	4	3	899	1	0	0	576.64	1726.9	3	1726.9	-0.0007	0	52.16	0.00037	R	ILVDHSIVESFAQGGR	T			File5354 Spectrum2195 scans: 2566
4	INV1_MAIZE	Beta-fructofuranosidase 1 OS=Zea mays GN=IVR1 PE=3 SV=1	1754	72173	53	49	4	3	900	1	0	0	864.457	1726.9	2	1726.9	-0.0007	0	90.97	4.8e-08	R	ILVDHSIVESFAQGGR	T			File5354 Spectrum1309 scans: 1591
4	INV1_MAIZE	Beta-fructofuranosidase 1 OS=Zea mays GN=IVR1 PE=3 SV=1	1754	72173	53	49	4	3	901	1	0	0	864.457	1726.9	2	1726.9	-0.0006	0	115.8	1.6e-10	R	ILVDHSIVESFAQGGR	T			File5354 Spectrum1206 scans: 1478
4	INV1_MAIZE	Beta-fructofuranosidase 1 OS=Zea mays GN=IVR1 PE=3 SV=1	1754	72173	53	49	4	3	902	1	0	0	576.64	1726.9	3	1726.9	-0.0006	0	32.7	0.032	R	ILVDHSIVESFAQGGR	T			File5354 Spectrum1606 scans: 1918
4	INV1_MAIZE	Beta-fructofuranosidase 1 OS=Zea mays GN=IVR1 PE=3 SV=1	1754	72173	53	49	4	3	903	1	0	0	576.64	1726.9	3	1726.9	-0.0006	0	44.9	0.002	R	ILVDHSIVESFAQGGR	T			File5354 Spectrum1747 scans: 2073
4	INV1_MAIZE	Beta-fructofuranosidase 1 OS=Zea mays GN=IVR1 PE=3 SV=1	1754	72173	53	49	4	3	904	1	0	0	864.457	1726.9	2	1726.9	-0.0005	0	115.98	1.5e-10	R	ILVDHSIVESFAQGGR	T			File5354 Spectrum1056 scans: 1313
4	INV1_MAIZE	Beta-fructofuranosidase 1 OS=Zea mays GN=IVR1 PE=3 SV=1	1754	72173	53	49	4	3	905	1	0	0	864.457	1726.9	2	1726.9	-0.0005	0	127.36	1.1e-11	R	ILVDHSIVESFAQGGR	T			File5354 Spectrum1107 scans: 1369
4	INV1_MAIZE	Beta-fructofuranosidase 1 OS=Zea mays GN=IVR1 PE=3 SV=1	1754	72173	53	49	4	3	906	1	0	0	576.641	1726.9	3	1726.9	-0.0004	0	36.34	0.014	R	ILVDHSIVESFAQGGR	T			File5354 Spectrum1647 scans: 1963
4	INV1_MAIZE	Beta-fructofuranosidase 1 OS=Zea mays GN=IVR1 PE=3 SV=1	1754	72173	53	49	4	3	907	1	0	0	576.641	1726.9	3	1726.9	-0.0004	0	41.59	0.0042	R	ILVDHSIVESFAQGGR	T			File5354 Spectrum1918 scans: 2261
4	INV1_MAIZE	Beta-fructofuranosidase 1 OS=Zea mays GN=IVR1 PE=3 SV=1	1754	72173	53	49	4	3	908	1	0	0	864.457	1726.9	2	1726.9	-0.0004	0	39.47	0.0068	R	ILVDHSIVESFAQGGR	T			File5354 Spectrum1166 scans: 1434
4	INV1_MAIZE	Beta-fructofuranosidase 1 OS=Zea mays GN=IVR1 PE=3 SV=1	1754	72173	53	49	4	3	909	1	0	0	864.457	1726.9	2	1726.9	-0.0002	0	127	1.2e-11	R	ILVDHSIVESFAQGGR	T			File5354 Spectrum1007 scans: 1259
4	INV1_MAIZE	Beta-fructofuranosidase 1 OS=Zea mays GN=IVR1 PE=3 SV=1	1754	72173	53	49	4	3	910	1	0	0	864.457	1726.9	2	1726.9	-0.0002	0	54.82	0.0002	R	ILVDHSIVESFAQGGR	T			File5354 Spectrum986 scans: 1236
4	INV1_MAIZE	Beta-fructofuranosidase 1 OS=Zea mays GN=IVR1 PE=3 SV=1	1754	72173	53	49	4	3	911	1	0	0	576.641	1726.9	3	1726.9	-0.0002	0	39.08	0.0074	R	ILVDHSIVESFAQGGR	T			File5354 Spectrum1958 scans: 2305
4	INV1_MAIZE	Beta-fructofuranosidase 1 OS=Zea mays GN=IVR1 PE=3 SV=1	1754	72173	53	49	4	3	912	1	0	0	576.641	1726.9	3	1726.9	-0.0002	0	41.17	0.0046	R	ILVDHSIVESFAQGGR	T			File5354 Spectrum1877 scans: 2216
4	INV1_MAIZE	Beta-fructofuranosidase 1 OS=Zea mays GN=IVR1 PE=3 SV=1	1754	72173	53	49	4	3	913	1	0	0	576.641	1726.9	3	1726.9	0	0	35.05	0.019	R	ILVDHSIVESFAQGGR	T			File5354 Spectrum1695 scans: 2016
4	INV1_MAIZE	Beta-fructofuranosidase 1 OS=Zea mays GN=IVR1 PE=3 SV=1	1754	72173	53	49	4	3	914	1	0	0	864.457	1726.9	2	1726.9	0	0	127.33	1.1e-11	R	ILVDHSIVESFAQGGR	T			File5354 Spectrum1158 scans: 1425
4	INV1_MAIZE	Beta-fructofuranosidase 1 OS=Zea mays GN=IVR1 PE=3 SV=1	1754	72173	53	49	4	3	915	1	0	0	864.457	1726.9	2	1726.9	0.0003	0	115.95	1.5e-10	R	ILVDHSIVESFAQGGR	T			File5354 Spectrum959 scans: 1206
4	INV1_MAIZE	Beta-fructofuranosidase 1 OS=Zea mays GN=IVR1 PE=3 SV=1	1754	72173	53	49	4	3	916	1	0	0	576.641	1726.9	3	1726.9	0.0004	0	50.93	0.00049	R	ILVDHSIVESFAQGGR	T			File5354 Spectrum1995 scans: 2346
4	INV1_MAIZE	Beta-fructofuranosidase 1 OS=Zea mays GN=IVR1 PE=3 SV=1	1754	72173	53	49	4	3	917	1	0	0	576.641	1726.9	3	1726.9	0.0007	0	43.48	0.0027	R	ILVDHSIVESFAQGGR	T			File5354 Spectrum1793 scans: 2124
4	INV1_MAIZE	Beta-fructofuranosidase 1 OS=Zea mays GN=IVR1 PE=3 SV=1	1754	72173	53	49	4	3	918	1	0	0	576.641	1726.9	3	1726.9	0.0009	0	42.28	0.0036	R	ILVDHSIVESFAQGGR	T			File5354 Spectrum1839 scans: 2174
4	INV1_MAIZE	Beta-fructofuranosidase 1 OS=Zea mays GN=IVR1 PE=3 SV=1	1754	72173	53	49	4	3	919	1	0	0	576.641	1726.9	3	1726.9	0.0011	0	40.94	0.0049	R	ILVDHSIVESFAQGGR	T			File5354 Spectrum1553 scans: 1860
5	INVA_VICFA	Acid beta-fructofuranosidase OS=Vicia faba GN=VCINV PE=2 SV=1	1753	72212	56	49	4	3	90	1	1	0	361.203	720.391	2	720.392	-0.0006	0	36.3	0.01	R	AIYGAAR	L			File5354 Spectrum432 scans: 627
5	INVA_VICFA	Acid beta-fructofuranosidase OS=Vicia faba GN=VCINV PE=2 SV=1	1753	72212	56	49	4	3	91	2	1	0	361.203	720.392	2	720.392	0	0	8.34	6.4	R	AIYGAAR	L			File5354 Spectrum493 scans: 694
5	INVA_VICFA	Acid beta-fructofuranosidase OS=Vicia faba GN=VCINV PE=2 SV=1	1753	72212	56	49	4	3	416	1	0	0	550.795	1099.58	2	1099.58	-0.0012	0	64.83	1.1e-05	K	GWASVQSIPR	I			File5354 Spectrum673 scans: 892
5	INVA_VICFA	Acid beta-fructofuranosidase OS=Vicia faba GN=VCINV PE=2 SV=1	1753	72212	56	49	4	3	872	1	0	0	576.64	1726.9	3	1726.9	-0.0031	0	47.56	0.0011	R	ILVDHSIVESFAQGGR	T			File5354 Spectrum1253 scans: 1530
5	INVA_VICFA	Acid beta-fructofuranosidase OS=Vicia faba GN=VCINV PE=2 SV=1	1753	72212	56	49	4	3	873	1	0	0	576.64	1726.9	3	1726.9	-0.0026	0	66.4	1.4e-05	R	ILVDHSIVESFAQGGR	T			File5354 Spectrum2394 scans: 2785
5	INVA_VICFA	Acid beta-fructofuranosidase OS=Vicia faba GN=VCINV PE=2 SV=1	1753	72212	56	49	4	3	874	1	0	0	864.456	1726.9	2	1726.9	-0.0024	0	134.55	2.1e-12	R	ILVDHSIVESFAQGGR	T			File5354 Spectrum1258 scans: 1535
5	INVA_VICFA	Acid beta-fructofuranosidase OS=Vicia faba GN=VCINV PE=2 SV=1	1753	72212	56	49	4	3	875	1	0	0	576.64	1726.9	3	1726.9	-0.0022	0	40.29	0.0057	R	ILVDHSIVESFAQGGR	T			File5354 Spectrum2434 scans: 2829
5	INVA_VICFA	Acid beta-fructofuranosidase OS=Vicia faba GN=VCINV PE=2 SV=1	1753	72212	56	49	4	3	876	1	0	0	576.64	1726.9	3	1726.9	-0.0022	0	50.76	0.00051	R	ILVDHSIVESFAQGGR	T			File5354 Spectrum956 scans: 1203
5	INVA_VICFA	Acid beta-fructofuranosidase OS=Vicia faba GN=VCINV PE=2 SV=1	1753	72212	56	49	4	3	877	1	0	0	576.64	1726.9	3	1726.9	-0.002	0	43.4	0.0028	R	ILVDHSIVESFAQGGR	T			File5354 Spectrum1353 scans: 1640
5	INVA_VICFA	Acid beta-fructofuranosidase OS=Vicia faba GN=VCINV PE=2 SV=1	1753	72212	56	49	4	3	878	1	0	0	576.64	1726.9	3	1726.9	-0.002	0	47.46	0.0011	R	ILVDHSIVESFAQGGR	T			File5354 Spectrum1303 scans: 1585
5	INVA_VICFA	Acid beta-fructofuranosidase OS=Vicia faba GN=VCINV PE=2 SV=1	1753	72212	56	49	4	3	879	1	0	0	576.64	1726.9	3	1726.9	-0.0018	0	46.25	0.0014	R	ILVDHSIVESFAQGGR	T			File5354 Spectrum2234 scans: 2609
5	INVA_VICFA	Acid beta-fructofuranosidase OS=Vicia faba GN=VCINV PE=2 SV=1	1753	72212	56	49	4	3	880	1	0	0	576.64	1726.9	3	1726.9	-0.0016	0	44.61	0.0021	R	ILVDHSIVESFAQGGR	T			File5354 Spectrum2315 scans: 2698
5	INVA_VICFA	Acid beta-fructofuranosidase OS=Vicia faba GN=VCINV PE=2 SV=1	1753	72212	56	49	4	3	881	1	0	0	576.64	1726.9	3	1726.9	-0.0016	0	12.22	3.6	R	ILVDHSIVESFAQGGR	T			File5354 Spectrum979 scans: 1228
5	INVA_VICFA	Acid beta-fructofuranosidase OS=Vicia faba GN=VCINV PE=2 SV=1	1753	72212	56	49	4	3	882	1	0	0	576.64	1726.9	3	1726.9	-0.0016	0	49.59	0.00066	R	ILVDHSIVESFAQGGR	T			File5354 Spectrum1104 scans: 1366
5	INVA_VICFA	Acid beta-fructofuranosidase OS=Vicia faba GN=VCINV PE=2 SV=1	1753	72212	56	49	4	3	883	1	0	0	576.64	1726.9	3	1726.9	-0.0016	0	47.82	0.001	R	ILVDHSIVESFAQGGR	T			File5354 Spectrum1503 scans: 1805
5	INVA_VICFA	Acid beta-fructofuranosidase OS=Vicia faba GN=VCINV PE=2 SV=1	1753	72212	56	49	4	3	884	1	0	0	864.457	1726.9	2	1726.9	-0.0016	0	116.06	1.5e-10	R	ILVDHSIVESFAQGGR	T			File5354 Spectrum1421 scans: 1714
5	INVA_VICFA	Acid beta-fructofuranosidase OS=Vicia faba GN=VCINV PE=2 SV=1	1753	72212	56	49	4	3	885	1	0	0	576.64	1726.9	3	1726.9	-0.0015	0	39.32	0.0071	R	ILVDHSIVESFAQGGR	T			File5354 Spectrum2274 scans: 2653
5	INVA_VICFA	Acid beta-fructofuranosidase OS=Vicia faba GN=VCINV PE=2 SV=1	1753	72212	56	49	4	3	886	1	0	0	576.64	1726.9	3	1726.9	-0.0015	0	49.97	0.00061	R	ILVDHSIVESFAQGGR	T			File5354 Spectrum1153 scans: 1420
5	INVA_VICFA	Acid beta-fructofuranosidase OS=Vicia faba GN=VCINV PE=2 SV=1	1753	72212	56	49	4	3	887	1	0	0	576.64	1726.9	3	1726.9	-0.0015	0	47.08	0.0012	R	ILVDHSIVESFAQGGR	T			File5354 Spectrum1203 scans: 1475
5	INVA_VICFA	Acid beta-fructofuranosidase OS=Vicia faba GN=VCINV PE=2 SV=1	1753	72212	56	49	4	3	888	1	0	0	864.457	1726.9	2	1726.9	-0.0013	0	121.01	4.8e-11	R	ILVDHSIVESFAQGGR	T			File5354 Spectrum1359 scans: 1646
5	INVA_VICFA	Acid beta-fructofuranosidase OS=Vicia faba GN=VCINV PE=2 SV=1	1753	72212	56	49	4	3	889	1	0	0	576.64	1726.9	3	1726.9	-0.0013	0	43.91	0.0025	R	ILVDHSIVESFAQGGR	T			File5354 Spectrum1053 scans: 1310
5	INVA_VICFA	Acid beta-fructofuranosidase OS=Vicia faba GN=VCINV PE=2 SV=1	1753	72212	56	49	4	3	890	1	0	0	576.64	1726.9	3	1726.9	-0.0013	0	37.29	0.011	R	ILVDHSIVESFAQGGR	T			File5354 Spectrum1403 scans: 1695
5	INVA_VICFA	Acid beta-fructofuranosidase OS=Vicia faba GN=VCINV PE=2 SV=1	1753	72212	56	49	4	3	891	1	0	0	576.64	1726.9	3	1726.9	-0.0013	0	43.66	0.0026	R	ILVDHSIVESFAQGGR	T			File5354 Spectrum2078 scans: 2437
5	INVA_VICFA	Acid beta-fructofuranosidase OS=Vicia faba GN=VCINV PE=2 SV=1	1753	72212	56	49	4	3	892	1	0	0	576.64	1726.9	3	1726.9	-0.0013	0	38.2	0.0092	R	ILVDHSIVESFAQGGR	T			File5354 Spectrum2120 scans: 2483
5	INVA_VICFA	Acid beta-fructofuranosidase OS=Vicia faba GN=VCINV PE=2 SV=1	1753	72212	56	49	4	3	893	1	0	0	576.64	1726.9	3	1726.9	-0.0011	0	51.99	0.00038	R	ILVDHSIVESFAQGGR	T			File5354 Spectrum2354 scans: 2741
5	INVA_VICFA	Acid beta-fructofuranosidase OS=Vicia faba GN=VCINV PE=2 SV=1	1753	72212	56	49	4	3	894	1	0	0	576.64	1726.9	3	1726.9	-0.0011	0	61.21	4.6e-05	R	ILVDHSIVESFAQGGR	T			File5354 Spectrum1003 scans: 1255
5	INVA_VICFA	Acid beta-fructofuranosidase OS=Vicia faba GN=VCINV PE=2 SV=1	1753	72212	56	49	4	3	895	1	0	0	576.64	1726.9	3	1726.9	-0.0011	0	45.43	0.0017	R	ILVDHSIVESFAQGGR	T			File5354 Spectrum2035 scans: 2390
5	INVA_VICFA	Acid beta-fructofuranosidase OS=Vicia faba GN=VCINV PE=2 SV=1	1753	72212	56	49	4	3	896	1	0	0	576.64	1726.9	3	1726.9	-0.0011	0	46.5	0.0014	R	ILVDHSIVESFAQGGR	T			File5354 Spectrum2156 scans: 2523
5	INVA_VICFA	Acid beta-fructofuranosidase OS=Vicia faba GN=VCINV PE=2 SV=1	1753	72212	56	49	4	3	897	1	0	0	864.457	1726.9	2	1726.9	-0.0008	0	41.02	0.0048	R	ILVDHSIVESFAQGGR	T			File5354 Spectrum1069 scans: 1327
5	INVA_VICFA	Acid beta-fructofuranosidase OS=Vicia faba GN=VCINV PE=2 SV=1	1753	72212	56	49	4	3	898	1	0	0	576.64	1726.9	3	1726.9	-0.0007	0	44.52	0.0021	R	ILVDHSIVESFAQGGR	T			File5354 Spectrum1453 scans: 1750
5	INVA_VICFA	Acid beta-fructofuranosidase OS=Vicia faba GN=VCINV PE=2 SV=1	1753	72212	56	49	4	3	899	1	0	0	576.64	1726.9	3	1726.9	-0.0007	0	52.16	0.00037	R	ILVDHSIVESFAQGGR	T			File5354 Spectrum2195 scans: 2566
5	INVA_VICFA	Acid beta-fructofuranosidase OS=Vicia faba GN=VCINV PE=2 SV=1	1753	72212	56	49	4	3	900	1	0	0	864.457	1726.9	2	1726.9	-0.0007	0	90.97	4.8e-08	R	ILVDHSIVESFAQGGR	T			File5354 Spectrum1309 scans: 1591
5	INVA_VICFA	Acid beta-fructofuranosidase OS=Vicia faba GN=VCINV PE=2 SV=1	1753	72212	56	49	4	3	901	1	0	0	864.457	1726.9	2	1726.9	-0.0006	0	115.8	1.6e-10	R	ILVDHSIVESFAQGGR	T			File5354 Spectrum1206 scans: 1478
5	INVA_VICFA	Acid beta-fructofuranosidase OS=Vicia faba GN=VCINV PE=2 SV=1	1753	72212	56	49	4	3	902	1	0	0	576.64	1726.9	3	1726.9	-0.0006	0	32.7	0.032	R	ILVDHSIVESFAQGGR	T			File5354 Spectrum1606 scans: 1918
5	INVA_VICFA	Acid beta-fructofuranosidase OS=Vicia faba GN=VCINV PE=2 SV=1	1753	72212	56	49	4	3	903	1	0	0	576.64	1726.9	3	1726.9	-0.0006	0	44.9	0.002	R	ILVDHSIVESFAQGGR	T			File5354 Spectrum1747 scans: 2073
5	INVA_VICFA	Acid beta-fructofuranosidase OS=Vicia faba GN=VCINV PE=2 SV=1	1753	72212	56	49	4	3	904	1	0	0	864.457	1726.9	2	1726.9	-0.0005	0	115.98	1.5e-10	R	ILVDHSIVESFAQGGR	T			File5354 Spectrum1056 scans: 1313
5	INVA_VICFA	Acid beta-fructofuranosidase OS=Vicia faba GN=VCINV PE=2 SV=1	1753	72212	56	49	4	3	905	1	0	0	864.457	1726.9	2	1726.9	-0.0005	0	127.36	1.1e-11	R	ILVDHSIVESFAQGGR	T			File5354 Spectrum1107 scans: 1369
5	INVA_VICFA	Acid beta-fructofuranosidase OS=Vicia faba GN=VCINV PE=2 SV=1	1753	72212	56	49	4	3	906	1	0	0	576.641	1726.9	3	1726.9	-0.0004	0	36.34	0.014	R	ILVDHSIVESFAQGGR	T			File5354 Spectrum1647 scans: 1963
5	INVA_VICFA	Acid beta-fructofuranosidase OS=Vicia faba GN=VCINV PE=2 SV=1	1753	72212	56	49	4	3	907	1	0	0	576.641	1726.9	3	1726.9	-0.0004	0	41.59	0.0042	R	ILVDHSIVESFAQGGR	T			File5354 Spectrum1918 scans: 2261
5	INVA_VICFA	Acid beta-fructofuranosidase OS=Vicia faba GN=VCINV PE=2 SV=1	1753	72212	56	49	4	3	908	1	0	0	864.457	1726.9	2	1726.9	-0.0004	0	39.47	0.0068	R	ILVDHSIVESFAQGGR	T			File5354 Spectrum1166 scans: 1434
5	INVA_VICFA	Acid beta-fructofuranosidase OS=Vicia faba GN=VCINV PE=2 SV=1	1753	72212	56	49	4	3	909	1	0	0	864.457	1726.9	2	1726.9	-0.0002	0	127	1.2e-11	R	ILVDHSIVESFAQGGR	T			File5354 Spectrum1007 scans: 1259
5	INVA_VICFA	Acid beta-fructofuranosidase OS=Vicia faba GN=VCINV PE=2 SV=1	1753	72212	56	49	4	3	910	1	0	0	864.457	1726.9	2	1726.9	-0.0002	0	54.82	0.0002	R	ILVDHSIVESFAQGGR	T			File5354 Spectrum986 scans: 1236
5	INVA_VICFA	Acid beta-fructofuranosidase OS=Vicia faba GN=VCINV PE=2 SV=1	1753	72212	56	49	4	3	911	1	0	0	576.641	1726.9	3	1726.9	-0.0002	0	39.08	0.0074	R	ILVDHSIVESFAQGGR	T			File5354 Spectrum1958 scans: 2305
5	INVA_VICFA	Acid beta-fructofuranosidase OS=Vicia faba GN=VCINV PE=2 SV=1	1753	72212	56	49	4	3	912	1	0	0	576.641	1726.9	3	1726.9	-0.0002	0	41.17	0.0046	R	ILVDHSIVESFAQGGR	T			File5354 Spectrum1877 scans: 2216
5	INVA_VICFA	Acid beta-fructofuranosidase OS=Vicia faba GN=VCINV PE=2 SV=1	1753	72212	56	49	4	3	913	1	0	0	576.641	1726.9	3	1726.9	0	0	35.05	0.019	R	ILVDHSIVESFAQGGR	T			File5354 Spectrum1695 scans: 2016
5	INVA_VICFA	Acid beta-fructofuranosidase OS=Vicia faba GN=VCINV PE=2 SV=1	1753	72212	56	49	4	3	914	1	0	0	864.457	1726.9	2	1726.9	0	0	127.33	1.1e-11	R	ILVDHSIVESFAQGGR	T			File5354 Spectrum1158 scans: 1425
5	INVA_VICFA	Acid beta-fructofuranosidase OS=Vicia faba GN=VCINV PE=2 SV=1	1753	72212	56	49	4	3	915	1	0	0	864.457	1726.9	2	1726.9	0.0003	0	115.95	1.5e-10	R	ILVDHSIVESFAQGGR	T			File5354 Spectrum959 scans: 1206
5	INVA_VICFA	Acid beta-fructofuranosidase OS=Vicia faba GN=VCINV PE=2 SV=1	1753	72212	56	49	4	3	916	1	0	0	576.641	1726.9	3	1726.9	0.0004	0	50.93	0.00049	R	ILVDHSIVESFAQGGR	T			File5354 Spectrum1995 scans: 2346
5	INVA_VICFA	Acid beta-fructofuranosidase OS=Vicia faba GN=VCINV PE=2 SV=1	1753	72212	56	49	4	3	917	1	0	0	576.641	1726.9	3	1726.9	0.0007	0	43.48	0.0027	R	ILVDHSIVESFAQGGR	T			File5354 Spectrum1793 scans: 2124
5	INVA_VICFA	Acid beta-fructofuranosidase OS=Vicia faba GN=VCINV PE=2 SV=1	1753	72212	56	49	4	3	918	1	0	0	576.641	1726.9	3	1726.9	0.0009	0	42.28	0.0036	R	ILVDHSIVESFAQGGR	T			File5354 Spectrum1839 scans: 2174
5	INVA_VICFA	Acid beta-fructofuranosidase OS=Vicia faba GN=VCINV PE=2 SV=1	1753	72212	56	49	4	3	919	1	0	0	576.641	1726.9	3	1726.9	0.0011	0	40.94	0.0049	R	ILVDHSIVESFAQGGR	T			File5354 Spectrum1553 scans: 1860
5	INVA_VICFA	Acid beta-fructofuranosidase OS=Vicia faba GN=VCINV PE=2 SV=1	1753	72212	56	49	4	3	1787	5	0	1	1389.14	2776.26	2	2776.23	0.0354	0	2.43	28	K	DMLLNAVPGTGMWECVDFFPVSMK	S	Deamidated (NQ); 2 Oxidation (M)	0.030020000000000000000030.0	File5354 Spectrum2327 scans: 2711
5	INVA_VICFA	Acid beta-fructofuranosidase OS=Vicia faba GN=VCINV PE=2 SV=1	1753	72212	56	49	4	3	1818	9	1	1	695.073	2776.26	4	2776.23	0.0389	0	4.54	18	K	DMLLNAVPGTGMWECVDFFPVSMK	S	Deamidated (NQ); 2 Oxidation (M)	0.030020000000000000000030.0	File5354 Spectrum2118 scans: 2481
5	INVA_VICFA	Acid beta-fructofuranosidase OS=Vicia faba GN=VCINV PE=2 SV=1	1753	72212	56	49	4	3	1833	6	0	1	926.429	2776.27	3	2776.23	0.0408	0	1.49	36	K	DMLLNAVPGTGMWECVDFFPVSMK	S	Deamidated (NQ); 2 Oxidation (M)	0.000020000003000000000030.0	File5354 Spectrum1766 scans: 2094
5	INVA_VICFA	Acid beta-fructofuranosidase OS=Vicia faba GN=VCINV PE=2 SV=1	1753	72212	56	49	4	3	1842	8	0	1	926.43	2776.27	3	2776.23	0.0415	0	6.01	13	K	DMLLNAVPGTGMWECVDFFPVSMK	S	Deamidated (NQ); 2 Oxidation (M)	0.030020000000000000000030.0	File5354 Spectrum2442 scans: 2838
5	INVA_VICFA	Acid beta-fructofuranosidase OS=Vicia faba GN=VCINV PE=2 SV=1	1753	72212	56	49	4	3	1863	4	1	1	926.431	2776.27	3	2776.23	0.0457	0	1.95	34	K	DMLLNAVPGTGMWECVDFFPVSMK	S	Deamidated (NQ); 2 Oxidation (M)	0.030020000000000000000030.0	File5354 Spectrum1963 scans: 2311
6	GFT_ASPOF	6(G)-fructosyltransferase OS=Asparagus officinalis GN=FT1 PE=1 SV=1	1709	68443	49	47	2	1	764	9	1	1	535.966	1604.88	3	1604.9	-0.0245	0	6.58	8.2	M	ATSLQAPILGSRPPR	R	Acetyl (Protein N-term)	1.000000000000000.0	File5354 Spectrum774 scans: 1003
6	GFT_ASPOF	6(G)-fructosyltransferase OS=Asparagus officinalis GN=FT1 PE=1 SV=1	1709	68443	49	47	2	1	872	1	0	0	576.64	1726.9	3	1726.9	-0.0031	0	47.56	0.0011	R	ILVDHSIVESFAQGGR	T			File5354 Spectrum1253 scans: 1530
6	GFT_ASPOF	6(G)-fructosyltransferase OS=Asparagus officinalis GN=FT1 PE=1 SV=1	1709	68443	49	47	2	1	873	1	0	0	576.64	1726.9	3	1726.9	-0.0026	0	66.4	1.4e-05	R	ILVDHSIVESFAQGGR	T			File5354 Spectrum2394 scans: 2785
6	GFT_ASPOF	6(G)-fructosyltransferase OS=Asparagus officinalis GN=FT1 PE=1 SV=1	1709	68443	49	47	2	1	874	1	0	0	864.456	1726.9	2	1726.9	-0.0024	0	134.55	2.1e-12	R	ILVDHSIVESFAQGGR	T			File5354 Spectrum1258 scans: 1535
6	GFT_ASPOF	6(G)-fructosyltransferase OS=Asparagus officinalis GN=FT1 PE=1 SV=1	1709	68443	49	47	2	1	875	1	0	0	576.64	1726.9	3	1726.9	-0.0022	0	40.29	0.0057	R	ILVDHSIVESFAQGGR	T			File5354 Spectrum2434 scans: 2829
6	GFT_ASPOF	6(G)-fructosyltransferase OS=Asparagus officinalis GN=FT1 PE=1 SV=1	1709	68443	49	47	2	1	876	1	0	0	576.64	1726.9	3	1726.9	-0.0022	0	50.76	0.00051	R	ILVDHSIVESFAQGGR	T			File5354 Spectrum956 scans: 1203
6	GFT_ASPOF	6(G)-fructosyltransferase OS=Asparagus officinalis GN=FT1 PE=1 SV=1	1709	68443	49	47	2	1	877	1	0	0	576.64	1726.9	3	1726.9	-0.002	0	43.4	0.0028	R	ILVDHSIVESFAQGGR	T			File5354 Spectrum1353 scans: 1640
6	GFT_ASPOF	6(G)-fructosyltransferase OS=Asparagus officinalis GN=FT1 PE=1 SV=1	1709	68443	49	47	2	1	878	1	0	0	576.64	1726.9	3	1726.9	-0.002	0	47.46	0.0011	R	ILVDHSIVESFAQGGR	T			File5354 Spectrum1303 scans: 1585
6	GFT_ASPOF	6(G)-fructosyltransferase OS=Asparagus officinalis GN=FT1 PE=1 SV=1	1709	68443	49	47	2	1	879	1	0	0	576.64	1726.9	3	1726.9	-0.0018	0	46.25	0.0014	R	ILVDHSIVESFAQGGR	T			File5354 Spectrum2234 scans: 2609
6	GFT_ASPOF	6(G)-fructosyltransferase OS=Asparagus officinalis GN=FT1 PE=1 SV=1	1709	68443	49	47	2	1	880	1	0	0	576.64	1726.9	3	1726.9	-0.0016	0	44.61	0.0021	R	ILVDHSIVESFAQGGR	T			File5354 Spectrum2315 scans: 2698
6	GFT_ASPOF	6(G)-fructosyltransferase OS=Asparagus officinalis GN=FT1 PE=1 SV=1	1709	68443	49	47	2	1	881	1	0	0	576.64	1726.9	3	1726.9	-0.0016	0	12.22	3.6	R	ILVDHSIVESFAQGGR	T			File5354 Spectrum979 scans: 1228
6	GFT_ASPOF	6(G)-fructosyltransferase OS=Asparagus officinalis GN=FT1 PE=1 SV=1	1709	68443	49	47	2	1	882	1	0	0	576.64	1726.9	3	1726.9	-0.0016	0	49.59	0.00066	R	ILVDHSIVESFAQGGR	T			File5354 Spectrum1104 scans: 1366
6	GFT_ASPOF	6(G)-fructosyltransferase OS=Asparagus officinalis GN=FT1 PE=1 SV=1	1709	68443	49	47	2	1	883	1	0	0	576.64	1726.9	3	1726.9	-0.0016	0	47.82	0.001	R	ILVDHSIVESFAQGGR	T			File5354 Spectrum1503 scans: 1805
6	GFT_ASPOF	6(G)-fructosyltransferase OS=Asparagus officinalis GN=FT1 PE=1 SV=1	1709	68443	49	47	2	1	884	1	0	0	864.457	1726.9	2	1726.9	-0.0016	0	116.06	1.5e-10	R	ILVDHSIVESFAQGGR	T			File5354 Spectrum1421 scans: 1714
6	GFT_ASPOF	6(G)-fructosyltransferase OS=Asparagus officinalis GN=FT1 PE=1 SV=1	1709	68443	49	47	2	1	885	1	0	0	576.64	1726.9	3	1726.9	-0.0015	0	39.32	0.0071	R	ILVDHSIVESFAQGGR	T			File5354 Spectrum2274 scans: 2653
6	GFT_ASPOF	6(G)-fructosyltransferase OS=Asparagus officinalis GN=FT1 PE=1 SV=1	1709	68443	49	47	2	1	886	1	0	0	576.64	1726.9	3	1726.9	-0.0015	0	49.97	0.00061	R	ILVDHSIVESFAQGGR	T			File5354 Spectrum1153 scans: 1420
6	GFT_ASPOF	6(G)-fructosyltransferase OS=Asparagus officinalis GN=FT1 PE=1 SV=1	1709	68443	49	47	2	1	887	1	0	0	576.64	1726.9	3	1726.9	-0.0015	0	47.08	0.0012	R	ILVDHSIVESFAQGGR	T			File5354 Spectrum1203 scans: 1475
6	GFT_ASPOF	6(G)-fructosyltransferase OS=Asparagus officinalis GN=FT1 PE=1 SV=1	1709	68443	49	47	2	1	888	1	0	0	864.457	1726.9	2	1726.9	-0.0013	0	121.01	4.8e-11	R	ILVDHSIVESFAQGGR	T			File5354 Spectrum1359 scans: 1646
6	GFT_ASPOF	6(G)-fructosyltransferase OS=Asparagus officinalis GN=FT1 PE=1 SV=1	1709	68443	49	47	2	1	889	1	0	0	576.64	1726.9	3	1726.9	-0.0013	0	43.91	0.0025	R	ILVDHSIVESFAQGGR	T			File5354 Spectrum1053 scans: 1310
6	GFT_ASPOF	6(G)-fructosyltransferase OS=Asparagus officinalis GN=FT1 PE=1 SV=1	1709	68443	49	47	2	1	890	1	0	0	576.64	1726.9	3	1726.9	-0.0013	0	37.29	0.011	R	ILVDHSIVESFAQGGR	T			File5354 Spectrum1403 scans: 1695
6	GFT_ASPOF	6(G)-fructosyltransferase OS=Asparagus officinalis GN=FT1 PE=1 SV=1	1709	68443	49	47	2	1	891	1	0	0	576.64	1726.9	3	1726.9	-0.0013	0	43.66	0.0026	R	ILVDHSIVESFAQGGR	T			File5354 Spectrum2078 scans: 2437
6	GFT_ASPOF	6(G)-fructosyltransferase OS=Asparagus officinalis GN=FT1 PE=1 SV=1	1709	68443	49	47	2	1	892	1	0	0	576.64	1726.9	3	1726.9	-0.0013	0	38.2	0.0092	R	ILVDHSIVESFAQGGR	T			File5354 Spectrum2120 scans: 2483
6	GFT_ASPOF	6(G)-fructosyltransferase OS=Asparagus officinalis GN=FT1 PE=1 SV=1	1709	68443	49	47	2	1	893	1	0	0	576.64	1726.9	3	1726.9	-0.0011	0	51.99	0.00038	R	ILVDHSIVESFAQGGR	T			File5354 Spectrum2354 scans: 2741
6	GFT_ASPOF	6(G)-fructosyltransferase OS=Asparagus officinalis GN=FT1 PE=1 SV=1	1709	68443	49	47	2	1	894	1	0	0	576.64	1726.9	3	1726.9	-0.0011	0	61.21	4.6e-05	R	ILVDHSIVESFAQGGR	T			File5354 Spectrum1003 scans: 1255
6	GFT_ASPOF	6(G)-fructosyltransferase OS=Asparagus officinalis GN=FT1 PE=1 SV=1	1709	68443	49	47	2	1	895	1	0	0	576.64	1726.9	3	1726.9	-0.0011	0	45.43	0.0017	R	ILVDHSIVESFAQGGR	T			File5354 Spectrum2035 scans: 2390
6	GFT_ASPOF	6(G)-fructosyltransferase OS=Asparagus officinalis GN=FT1 PE=1 SV=1	1709	68443	49	47	2	1	896	1	0	0	576.64	1726.9	3	1726.9	-0.0011	0	46.5	0.0014	R	ILVDHSIVESFAQGGR	T			File5354 Spectrum2156 scans: 2523
6	GFT_ASPOF	6(G)-fructosyltransferase OS=Asparagus officinalis GN=FT1 PE=1 SV=1	1709	68443	49	47	2	1	897	1	0	0	864.457	1726.9	2	1726.9	-0.0008	0	41.02	0.0048	R	ILVDHSIVESFAQGGR	T			File5354 Spectrum1069 scans: 1327
6	GFT_ASPOF	6(G)-fructosyltransferase OS=Asparagus officinalis GN=FT1 PE=1 SV=1	1709	68443	49	47	2	1	898	1	0	0	576.64	1726.9	3	1726.9	-0.0007	0	44.52	0.0021	R	ILVDHSIVESFAQGGR	T			File5354 Spectrum1453 scans: 1750
6	GFT_ASPOF	6(G)-fructosyltransferase OS=Asparagus officinalis GN=FT1 PE=1 SV=1	1709	68443	49	47	2	1	899	1	0	0	576.64	1726.9	3	1726.9	-0.0007	0	52.16	0.00037	R	ILVDHSIVESFAQGGR	T			File5354 Spectrum2195 scans: 2566
6	GFT_ASPOF	6(G)-fructosyltransferase OS=Asparagus officinalis GN=FT1 PE=1 SV=1	1709	68443	49	47	2	1	900	1	0	0	864.457	1726.9	2	1726.9	-0.0007	0	90.97	4.8e-08	R	ILVDHSIVESFAQGGR	T			File5354 Spectrum1309 scans: 1591
6	GFT_ASPOF	6(G)-fructosyltransferase OS=Asparagus officinalis GN=FT1 PE=1 SV=1	1709	68443	49	47	2	1	901	1	0	0	864.457	1726.9	2	1726.9	-0.0006	0	115.8	1.6e-10	R	ILVDHSIVESFAQGGR	T			File5354 Spectrum1206 scans: 1478
6	GFT_ASPOF	6(G)-fructosyltransferase OS=Asparagus officinalis GN=FT1 PE=1 SV=1	1709	68443	49	47	2	1	902	1	0	0	576.64	1726.9	3	1726.9	-0.0006	0	32.7	0.032	R	ILVDHSIVESFAQGGR	T			File5354 Spectrum1606 scans: 1918
6	GFT_ASPOF	6(G)-fructosyltransferase OS=Asparagus officinalis GN=FT1 PE=1 SV=1	1709	68443	49	47	2	1	903	1	0	0	576.64	1726.9	3	1726.9	-0.0006	0	44.9	0.002	R	ILVDHSIVESFAQGGR	T			File5354 Spectrum1747 scans: 2073
6	GFT_ASPOF	6(G)-fructosyltransferase OS=Asparagus officinalis GN=FT1 PE=1 SV=1	1709	68443	49	47	2	1	904	1	0	0	864.457	1726.9	2	1726.9	-0.0005	0	115.98	1.5e-10	R	ILVDHSIVESFAQGGR	T			File5354 Spectrum1056 scans: 1313
6	GFT_ASPOF	6(G)-fructosyltransferase OS=Asparagus officinalis GN=FT1 PE=1 SV=1	1709	68443	49	47	2	1	905	1	0	0	864.457	1726.9	2	1726.9	-0.0005	0	127.36	1.1e-11	R	ILVDHSIVESFAQGGR	T			File5354 Spectrum1107 scans: 1369
6	GFT_ASPOF	6(G)-fructosyltransferase OS=Asparagus officinalis GN=FT1 PE=1 SV=1	1709	68443	49	47	2	1	906	1	0	0	576.641	1726.9	3	1726.9	-0.0004	0	36.34	0.014	R	ILVDHSIVESFAQGGR	T			File5354 Spectrum1647 scans: 1963
6	GFT_ASPOF	6(G)-fructosyltransferase OS=Asparagus officinalis GN=FT1 PE=1 SV=1	1709	68443	49	47	2	1	907	1	0	0	576.641	1726.9	3	1726.9	-0.0004	0	41.59	0.0042	R	ILVDHSIVESFAQGGR	T			File5354 Spectrum1918 scans: 2261
6	GFT_ASPOF	6(G)-fructosyltransferase OS=Asparagus officinalis GN=FT1 PE=1 SV=1	1709	68443	49	47	2	1	908	1	0	0	864.457	1726.9	2	1726.9	-0.0004	0	39.47	0.0068	R	ILVDHSIVESFAQGGR	T			File5354 Spectrum1166 scans: 1434
6	GFT_ASPOF	6(G)-fructosyltransferase OS=Asparagus officinalis GN=FT1 PE=1 SV=1	1709	68443	49	47	2	1	909	1	0	0	864.457	1726.9	2	1726.9	-0.0002	0	127	1.2e-11	R	ILVDHSIVESFAQGGR	T			File5354 Spectrum1007 scans: 1259
6	GFT_ASPOF	6(G)-fructosyltransferase OS=Asparagus officinalis GN=FT1 PE=1 SV=1	1709	68443	49	47	2	1	910	1	0	0	864.457	1726.9	2	1726.9	-0.0002	0	54.82	0.0002	R	ILVDHSIVESFAQGGR	T			File5354 Spectrum986 scans: 1236
6	GFT_ASPOF	6(G)-fructosyltransferase OS=Asparagus officinalis GN=FT1 PE=1 SV=1	1709	68443	49	47	2	1	911	1	0	0	576.641	1726.9	3	1726.9	-0.0002	0	39.08	0.0074	R	ILVDHSIVESFAQGGR	T			File5354 Spectrum1958 scans: 2305
6	GFT_ASPOF	6(G)-fructosyltransferase OS=Asparagus officinalis GN=FT1 PE=1 SV=1	1709	68443	49	47	2	1	912	1	0	0	576.641	1726.9	3	1726.9	-0.0002	0	41.17	0.0046	R	ILVDHSIVESFAQGGR	T			File5354 Spectrum1877 scans: 2216
6	GFT_ASPOF	6(G)-fructosyltransferase OS=Asparagus officinalis GN=FT1 PE=1 SV=1	1709	68443	49	47	2	1	913	1	0	0	576.641	1726.9	3	1726.9	0	0	35.05	0.019	R	ILVDHSIVESFAQGGR	T			File5354 Spectrum1695 scans: 2016
6	GFT_ASPOF	6(G)-fructosyltransferase OS=Asparagus officinalis GN=FT1 PE=1 SV=1	1709	68443	49	47	2	1	914	1	0	0	864.457	1726.9	2	1726.9	0	0	127.33	1.1e-11	R	ILVDHSIVESFAQGGR	T			File5354 Spectrum1158 scans: 1425
6	GFT_ASPOF	6(G)-fructosyltransferase OS=Asparagus officinalis GN=FT1 PE=1 SV=1	1709	68443	49	47	2	1	915	1	0	0	864.457	1726.9	2	1726.9	0.0003	0	115.95	1.5e-10	R	ILVDHSIVESFAQGGR	T			File5354 Spectrum959 scans: 1206
6	GFT_ASPOF	6(G)-fructosyltransferase OS=Asparagus officinalis GN=FT1 PE=1 SV=1	1709	68443	49	47	2	1	916	1	0	0	576.641	1726.9	3	1726.9	0.0004	0	50.93	0.00049	R	ILVDHSIVESFAQGGR	T			File5354 Spectrum1995 scans: 2346
6	GFT_ASPOF	6(G)-fructosyltransferase OS=Asparagus officinalis GN=FT1 PE=1 SV=1	1709	68443	49	47	2	1	917	1	0	0	576.641	1726.9	3	1726.9	0.0007	0	43.48	0.0027	R	ILVDHSIVESFAQGGR	T			File5354 Spectrum1793 scans: 2124
6	GFT_ASPOF	6(G)-fructosyltransferase OS=Asparagus officinalis GN=FT1 PE=1 SV=1	1709	68443	49	47	2	1	918	1	0	0	576.641	1726.9	3	1726.9	0.0009	0	42.28	0.0036	R	ILVDHSIVESFAQGGR	T			File5354 Spectrum1839 scans: 2174
6	GFT_ASPOF	6(G)-fructosyltransferase OS=Asparagus officinalis GN=FT1 PE=1 SV=1	1709	68443	49	47	2	1	919	1	0	0	576.641	1726.9	3	1726.9	0.0011	0	40.94	0.0049	R	ILVDHSIVESFAQGGR	T			File5354 Spectrum1553 scans: 1860
7	IAMY_COILA	Alpha-amylase inhibitor/endochitinase (Fragments) OS=Coix lacryma-jobi PE=1 SV=1	694	14638	24	15	2	1	41	1	1	0	343.685	685.355	2	685.355	-0.0003	1	15.78	0.27	K	KYYGR	G			File5354 Spectrum392 scans: 576
7	IAMY_COILA	Alpha-amylase inhibitor/endochitinase (Fragments) OS=Coix lacryma-jobi PE=1 SV=1	694	14638	24	15	2	1	43	1	1	0	343.685	685.355	2	685.355	0	1	16.81	0.21	K	KYYGR	G			File5354 Spectrum355 scans: 533
7	IAMY_COILA	Alpha-amylase inhibitor/endochitinase (Fragments) OS=Coix lacryma-jobi PE=1 SV=1	694	14638	24	15	2	1	45	1	1	0	343.685	685.355	2	685.355	0.0001	1	16.49	0.23	K	KYYGR	G			File5354 Spectrum427 scans: 621
7	IAMY_COILA	Alpha-amylase inhibitor/endochitinase (Fragments) OS=Coix lacryma-jobi PE=1 SV=1	694	14638	24	15	2	1	47	10	1	0	343.685	685.355	2	685.355	0.0002	1	3.47	4.6	K	KYYGR	G			File5354 Spectrum494 scans: 695
7	IAMY_COILA	Alpha-amylase inhibitor/endochitinase (Fragments) OS=Coix lacryma-jobi PE=1 SV=1	694	14638	24	15	2	1	48	1	1	0	343.685	685.355	2	685.355	0.0003	1	18.05	0.16	K	KYYGR	G			File5354 Spectrum320 scans: 487
7	IAMY_COILA	Alpha-amylase inhibitor/endochitinase (Fragments) OS=Coix lacryma-jobi PE=1 SV=1	694	14638	24	15	2	1	50	1	1	0	343.685	685.355	2	685.355	0.0006	1	10.31	0.95	K	KYYGR	G			File5354 Spectrum286 scans: 446
7	IAMY_COILA	Alpha-amylase inhibitor/endochitinase (Fragments) OS=Coix lacryma-jobi PE=1 SV=1	694	14638	24	15	2	1	1029	1	1	1	590.623	1768.85	3	1768.85	-0.007	0	47.94	0.00095	R	GPIQISYNYNYGPAGR	A			File5354 Spectrum977 scans: 1226
7	IAMY_COILA	Alpha-amylase inhibitor/endochitinase (Fragments) OS=Coix lacryma-jobi PE=1 SV=1	694	14638	24	15	2	1	1030	1	1	1	885.431	1768.85	2	1768.85	-0.0063	0	103.05	3e-09	R	GPIQISYNYNYGPAGR	A			File5354 Spectrum872 scans: 1111
7	IAMY_COILA	Alpha-amylase inhibitor/endochitinase (Fragments) OS=Coix lacryma-jobi PE=1 SV=1	694	14638	24	15	2	1	1031	1	1	1	885.431	1768.85	2	1768.85	-0.0063	0	38.85	0.008	R	GPIQISYNYNYGPAGR	A			File5354 Spectrum874 scans: 1113
7	IAMY_COILA	Alpha-amylase inhibitor/endochitinase (Fragments) OS=Coix lacryma-jobi PE=1 SV=1	694	14638	24	15	2	1	1032	1	1	1	885.432	1768.85	2	1768.85	-0.0048	0	72.14	3.6e-06	R	GPIQISYNYNYGPAGR	A			File5354 Spectrum972 scans: 1221
7	IAMY_COILA	Alpha-amylase inhibitor/endochitinase (Fragments) OS=Coix lacryma-jobi PE=1 SV=1	694	14638	24	15	2	1	1033	1	1	1	885.432	1768.85	2	1768.85	-0.0048	0	10.68	5.1	R	GPIQISYNYNYGPAGR	A			File5354 Spectrum981 scans: 1230
7	IAMY_COILA	Alpha-amylase inhibitor/endochitinase (Fragments) OS=Coix lacryma-jobi PE=1 SV=1	694	14638	24	15	2	1	1034	1	1	1	590.624	1768.85	3	1768.85	-0.0043	0	48.71	0.00081	R	GPIQISYNYNYGPAGR	A			File5354 Spectrum876 scans: 1115
7	IAMY_COILA	Alpha-amylase inhibitor/endochitinase (Fragments) OS=Coix lacryma-jobi PE=1 SV=1	694	14638	24	15	2	1	1035	1	1	1	885.432	1768.85	2	1768.85	-0.0035	0	80.93	4.8e-07	R	GPIQISYNYNYGPAGR	A			File5354 Spectrum1022 scans: 1276
7	IAMY_COILA	Alpha-amylase inhibitor/endochitinase (Fragments) OS=Coix lacryma-jobi PE=1 SV=1	694	14638	24	15	2	1	1037	1	1	1	885.432	1768.85	2	1768.85	-0.0034	0	73.12	2.9e-06	R	GPIQISYNYNYGPAGR	A			File5354 Spectrum922 scans: 1166
7	IAMY_COILA	Alpha-amylase inhibitor/endochitinase (Fragments) OS=Coix lacryma-jobi PE=1 SV=1	694	14638	24	15	2	1	1038	1	1	1	885.432	1768.85	2	1768.85	-0.0034	0	18.22	0.91	R	GPIQISYNYNYGPAGR	A			File5354 Spectrum925 scans: 1169
7	IAMY_COILA	Alpha-amylase inhibitor/endochitinase (Fragments) OS=Coix lacryma-jobi PE=1 SV=1	694	14638	24	15	2	1	1039	1	1	1	885.433	1768.85	2	1768.85	-0.0028	0	68.89	8.1e-06	R	GPIQISYNYNYGPAGR	A			File5354 Spectrum1072 scans: 1331
7	IAMY_COILA	Alpha-amylase inhibitor/endochitinase (Fragments) OS=Coix lacryma-jobi PE=1 SV=1	694	14638	24	15	2	1	1040	1	1	1	885.433	1768.85	2	1768.85	-0.0028	0	1.3	46	R	GPIQISYNYNYGPAGR	A			File5354 Spectrum1079 scans: 1338
7	IAMY_COILA	Alpha-amylase inhibitor/endochitinase (Fragments) OS=Coix lacryma-jobi PE=1 SV=1	694	14638	24	15	2	1	1041	1	1	1	885.433	1768.85	2	1768.85	-0.0026	0	75.14	1.9e-06	R	GPIQISYNYNYGPAGR	A			File5354 Spectrum1236 scans: 1511
7	IAMY_COILA	Alpha-amylase inhibitor/endochitinase (Fragments) OS=Coix lacryma-jobi PE=1 SV=1	694	14638	24	15	2	1	1042	1	1	1	885.433	1768.85	2	1768.85	-0.0024	0	72.92	3.2e-06	R	GPIQISYNYNYGPAGR	A			File5354 Spectrum1122 scans: 1386
7	IAMY_COILA	Alpha-amylase inhibitor/endochitinase (Fragments) OS=Coix lacryma-jobi PE=1 SV=1	694	14638	24	15	2	1	1043	1	1	1	885.433	1768.85	2	1768.85	-0.0018	0	70.73	5.3e-06	R	GPIQISYNYNYGPAGR	A			File5354 Spectrum1287 scans: 1567
7	IAMY_COILA	Alpha-amylase inhibitor/endochitinase (Fragments) OS=Coix lacryma-jobi PE=1 SV=1	694	14638	24	15	2	1	1044	1	1	1	590.625	1768.85	3	1768.85	-0.0017	0	47.94	0.001	R	GPIQISYNYNYGPAGR	A			File5354 Spectrum1051 scans: 1307
7	IAMY_COILA	Alpha-amylase inhibitor/endochitinase (Fragments) OS=Coix lacryma-jobi PE=1 SV=1	694	14638	24	15	2	1	1045	1	1	1	885.433	1768.85	2	1768.85	-0.0016	0	71.8	4.1e-06	R	GPIQISYNYNYGPAGR	A			File5354 Spectrum1337 scans: 1622
7	IAMY_COILA	Alpha-amylase inhibitor/endochitinase (Fragments) OS=Coix lacryma-jobi PE=1 SV=1	694	14638	24	15	2	1	1046	1	1	1	590.625	1768.85	3	1768.85	-0.0014	0	52.77	0.00032	R	GPIQISYNYNYGPAGR	A			File5354 Spectrum930 scans: 1174
7	IAMY_COILA	Alpha-amylase inhibitor/endochitinase (Fragments) OS=Coix lacryma-jobi PE=1 SV=1	694	14638	24	15	2	1	1047	1	1	1	885.433	1768.85	2	1768.85	-0.0012	0	95.54	1.7e-08	R	GPIQISYNYNYGPAGR	A			File5354 Spectrum1186 scans: 1456
8	CHI1_ORYSJ	Chitinase 1 OS=Oryza sativa subsp. japonica GN=Cht1 PE=2 SV=1	145	34769	30	8	4	3	11	1	0	0	314.178	626.342	2	626.343	-0.001	0	15.36	0.26	R	IGFYK	R			File5354 Spectrum664 scans: 882
8	CHI1_ORYSJ	Chitinase 1 OS=Oryza sativa subsp. japonica GN=Cht1 PE=2 SV=1	145	34769	30	8	4	3	12	1	0	0	314.178	626.342	2	626.343	-0.0008	0	9.86	0.93	R	IGFYK	R			File5354 Spectrum865 scans: 1103
8	CHI1_ORYSJ	Chitinase 1 OS=Oryza sativa subsp. japonica GN=Cht1 PE=2 SV=1	145	34769	30	8	4	3	13	1	0	0	314.178	626.342	2	626.343	-0.0008	0	7.49	1.6	R	IGFYK	R			File5354 Spectrum913 scans: 1156
8	CHI1_ORYSJ	Chitinase 1 OS=Oryza sativa subsp. japonica GN=Cht1 PE=2 SV=1	145	34769	30	8	4	3	14	2	0	0	314.178	626.342	2	626.343	-0.0006	0	7.2	1.7	R	IGFYK	R			File5354 Spectrum967 scans: 1215
8	CHI1_ORYSJ	Chitinase 1 OS=Oryza sativa subsp. japonica GN=Cht1 PE=2 SV=1	145	34769	30	8	4	3	15	1	0	0	314.178	626.342	2	626.343	-0.0005	0	16.31	0.21	R	IGFYK	R			File5354 Spectrum763 scans: 991
8	CHI1_ORYSJ	Chitinase 1 OS=Oryza sativa subsp. japonica GN=Cht1 PE=2 SV=1	145	34769	30	8	4	3	16	1	0	0	314.178	626.342	2	626.343	-0.0005	0	6.8	1.9	R	IGFYK	R			File5354 Spectrum1089 scans: 1349
8	CHI1_ORYSJ	Chitinase 1 OS=Oryza sativa subsp. japonica GN=Cht1 PE=2 SV=1	145	34769	30	8	4	3	17	1	0	0	314.178	626.342	2	626.343	-0.0003	0	17.91	0.15	R	IGFYK	R			File5354 Spectrum713 scans: 936
8	CHI1_ORYSJ	Chitinase 1 OS=Oryza sativa subsp. japonica GN=Cht1 PE=2 SV=1	145	34769	30	8	4	3	18	1	0	0	314.178	626.342	2	626.343	-0.0003	0	9.13	1.1	R	IGFYK	R			File5354 Spectrum815 scans: 1048
8	CHI1_ORYSJ	Chitinase 1 OS=Oryza sativa subsp. japonica GN=Cht1 PE=2 SV=1	145	34769	30	8	4	3	19	2	0	0	314.179	626.343	2	626.343	-0.0002	0	11.91	0.58	R	IGFYK	R			File5354 Spectrum562 scans: 770
8	CHI1_ORYSJ	Chitinase 1 OS=Oryza sativa subsp. japonica GN=Cht1 PE=2 SV=1	145	34769	30	8	4	3	20	1	0	0	314.179	626.343	2	626.343	-0.0002	0	7.02	1.8	R	IGFYK	R			File5354 Spectrum1017 scans: 1270
8	CHI1_ORYSJ	Chitinase 1 OS=Oryza sativa subsp. japonica GN=Cht1 PE=2 SV=1	145	34769	30	8	4	3	21	1	0	0	314.179	626.343	2	626.343	0	0	19.69	0.097	R	IGFYK	R			File5354 Spectrum512 scans: 715
8	CHI1_ORYSJ	Chitinase 1 OS=Oryza sativa subsp. japonica GN=Cht1 PE=2 SV=1	145	34769	30	8	4	3	23	1	0	0	314.179	626.343	2	626.343	0	0	19.74	0.096	R	IGFYK	R			File5354 Spectrum612 scans: 825
8	CHI1_ORYSJ	Chitinase 1 OS=Oryza sativa subsp. japonica GN=Cht1 PE=2 SV=1	145	34769	30	8	4	3	24	1	0	0	314.179	626.343	2	626.343	0.0001	0	22.86	0.047	R	IGFYK	R			File5354 Spectrum462 scans: 660
8	CHI1_ORYSJ	Chitinase 1 OS=Oryza sativa subsp. japonica GN=Cht1 PE=2 SV=1	145	34769	30	8	4	3	41	1	0	0	343.685	685.355	2	685.355	-0.0003	1	15.78	0.27	K	KYYGR	G			File5354 Spectrum392 scans: 576
8	CHI1_ORYSJ	Chitinase 1 OS=Oryza sativa subsp. japonica GN=Cht1 PE=2 SV=1	145	34769	30	8	4	3	43	1	0	0	343.685	685.355	2	685.355	0	1	16.81	0.21	K	KYYGR	G			File5354 Spectrum355 scans: 533
8	CHI1_ORYSJ	Chitinase 1 OS=Oryza sativa subsp. japonica GN=Cht1 PE=2 SV=1	145	34769	30	8	4	3	45	1	0	0	343.685	685.355	2	685.355	0.0001	1	16.49	0.23	K	KYYGR	G			File5354 Spectrum427 scans: 621
8	CHI1_ORYSJ	Chitinase 1 OS=Oryza sativa subsp. japonica GN=Cht1 PE=2 SV=1	145	34769	30	8	4	3	47	10	0	0	343.685	685.355	2	685.355	0.0002	1	3.47	4.6	K	KYYGR	G			File5354 Spectrum494 scans: 695
8	CHI1_ORYSJ	Chitinase 1 OS=Oryza sativa subsp. japonica GN=Cht1 PE=2 SV=1	145	34769	30	8	4	3	48	1	0	0	343.685	685.355	2	685.355	0.0003	1	18.05	0.16	K	KYYGR	G			File5354 Spectrum320 scans: 487
8	CHI1_ORYSJ	Chitinase 1 OS=Oryza sativa subsp. japonica GN=Cht1 PE=2 SV=1	145	34769	30	8	4	3	50	1	0	0	343.685	685.355	2	685.355	0.0006	1	10.31	0.95	K	KYYGR	G			File5354 Spectrum286 scans: 446
8	CHI1_ORYSJ	Chitinase 1 OS=Oryza sativa subsp. japonica GN=Cht1 PE=2 SV=1	145	34769	30	8	4	3	105	1	0	0	392.229	782.443	2	782.444	-0.0005	1	43.95	0.00088	R	IGFYKR	Y			File5354 Spectrum433 scans: 628
8	CHI1_ORYSJ	Chitinase 1 OS=Oryza sativa subsp. japonica GN=Cht1 PE=2 SV=1	145	34769	30	8	4	3	106	1	0	0	392.229	782.443	2	782.444	-0.0005	1	31.42	0.016	R	IGFYKR	Y			File5354 Spectrum536 scans: 741
8	CHI1_ORYSJ	Chitinase 1 OS=Oryza sativa subsp. japonica GN=Cht1 PE=2 SV=1	145	34769	30	8	4	3	107	1	0	0	392.229	782.443	2	782.444	-0.0004	1	36.16	0.0053	R	IGFYKR	Y			File5354 Spectrum483 scans: 683
8	CHI1_ORYSJ	Chitinase 1 OS=Oryza sativa subsp. japonica GN=Cht1 PE=2 SV=1	145	34769	30	8	4	3	131	1	1	1	423.692	845.369	2	845.37	-0.0011	0	45.78	0.00015	R	NDAACPAK	N			File5354 Spectrum400 scans: 586
8	CHI1_ORYSJ	Chitinase 1 OS=Oryza sativa subsp. japonica GN=Cht1 PE=2 SV=1	145	34769	30	8	4	3	132	1	1	1	423.692	845.369	2	845.37	-0.0011	0	12.5	0.32	R	NDAACPAK	N			File5354 Spectrum337 scans: 510
8	CHI1_ORYSJ	Chitinase 1 OS=Oryza sativa subsp. japonica GN=Cht1 PE=2 SV=1	145	34769	30	8	4	3	133	1	1	1	423.692	845.369	2	845.37	-0.001	0	10.55	0.51	R	NDAACPAK	N			File5354 Spectrum377 scans: 557
8	CHI1_ORYSJ	Chitinase 1 OS=Oryza sativa subsp. japonica GN=Cht1 PE=2 SV=1	145	34769	30	8	4	3	134	1	1	1	423.692	845.369	2	845.37	-0.0009	0	42.87	0.0003	R	NDAACPAK	N			File5354 Spectrum327 scans: 498
8	CHI1_ORYSJ	Chitinase 1 OS=Oryza sativa subsp. japonica GN=Cht1 PE=2 SV=1	145	34769	30	8	4	3	135	1	1	1	423.692	845.37	2	845.37	-0.0006	0	39.68	0.00061	R	NDAACPAK	N			File5354 Spectrum364 scans: 543
8	CHI1_ORYSJ	Chitinase 1 OS=Oryza sativa subsp. japonica GN=Cht1 PE=2 SV=1	145	34769	30	8	4	3	136	1	1	1	423.692	845.37	2	845.37	-0.0006	0	17.13	0.11	R	NDAACPAK	N			File5354 Spectrum305 scans: 467
8	CHI1_ORYSJ	Chitinase 1 OS=Oryza sativa subsp. japonica GN=Cht1 PE=2 SV=1	145	34769	30	8	4	3	137	1	1	1	423.692	845.37	2	845.37	-0.0005	0	7.26	1.1	R	NDAACPAK	N			File5354 Spectrum410 scans: 598
8	CHI1_ORYSJ	Chitinase 1 OS=Oryza sativa subsp. japonica GN=Cht1 PE=2 SV=1	145	34769	30	8	4	3	138	1	1	1	423.692	845.37	2	845.37	-0.0003	0	39.44	0.00065	R	NDAACPAK	N			File5354 Spectrum294 scans: 455
9	GUB_NICPL	Lichenase OS=Nicotiana plumbaginifolia GN=GN1 PE=2 SV=3	92	40631	15	4	3	1	363	1	1	0	523.774	1045.53	2	1045.53	-0.0016	0	47.47	0.0011	K	HFGLFSPNK	Q			File5354 Spectrum190 scans: 244
9	GUB_NICPL	Lichenase OS=Nicotiana plumbaginifolia GN=GN1 PE=2 SV=3	92	40631	15	4	3	1	364	1	1	0	523.774	1045.53	2	1045.53	-0.0016	0	29.22	0.076	K	HFGLFSPNK	Q			File5354 Spectrum218 scans: 306
9	GUB_NICPL	Lichenase OS=Nicotiana plumbaginifolia GN=GN1 PE=2 SV=3	92	40631	15	4	3	1	365	1	1	0	523.774	1045.53	2	1045.53	-0.001	0	26.7	0.14	K	HFGLFSPNK	Q			File5354 Spectrum274 scans: 416
9	GUB_NICPL	Lichenase OS=Nicotiana plumbaginifolia GN=GN1 PE=2 SV=3	92	40631	15	4	3	1	366	1	1	0	523.774	1045.53	2	1045.53	-0.0008	0	30.03	0.063	K	HFGLFSPNK	Q			File5354 Spectrum257 scans: 379
9	GUB_NICPL	Lichenase OS=Nicotiana plumbaginifolia GN=GN1 PE=2 SV=3	92	40631	15	4	3	1	367	1	1	0	523.774	1045.53	2	1045.53	-0.0007	0	36.08	0.016	K	HFGLFSPNK	Q			File5354 Spectrum232 scans: 338
9	GUB_NICPL	Lichenase OS=Nicotiana plumbaginifolia GN=GN1 PE=2 SV=3	92	40631	15	4	3	1	368	1	1	0	523.774	1045.53	2	1045.53	-0.0006	0	30.34	0.058	K	HFGLFSPNK	Q			File5354 Spectrum202 scans: 273
9	GUB_NICPL	Lichenase OS=Nicotiana plumbaginifolia GN=GN1 PE=2 SV=3	92	40631	15	4	3	1	369	1	1	0	523.774	1045.53	2	1045.53	-0.0006	0	38.05	0.0099	K	HFGLFSPNK	Q			File5354 Spectrum145 scans: 173
9	GUB_NICPL	Lichenase OS=Nicotiana plumbaginifolia GN=GN1 PE=2 SV=3	92	40631	15	4	3	1	370	1	1	0	523.774	1045.53	2	1045.53	-0.0002	0	25.36	0.18	K	HFGLFSPNK	Q			File5354 Spectrum120 scans: 137
9	GUB_NICPL	Lichenase OS=Nicotiana plumbaginifolia GN=GN1 PE=2 SV=3	92	40631	15	4	3	1	371	1	1	0	523.774	1045.53	2	1045.53	0	0	35.09	0.02	K	HFGLFSPNK	Q			File5354 Spectrum169 scans: 210
9	GUB_NICPL	Lichenase OS=Nicotiana plumbaginifolia GN=GN1 PE=2 SV=3	92	40631	15	4	3	1	611	1	1	0	467.588	1399.74	3	1399.72	0.0176	1	16.15	1.3	K	HFGLFSPNKQPK	Y	Deamidated (NQ)	0.000000000200.0	File5354 Spectrum65 scans: 73
9	GUB_NICPL	Lichenase OS=Nicotiana plumbaginifolia GN=GN1 PE=2 SV=3	92	40631	15	4	3	1	612	8	1	0	467.589	1399.74	3	1399.72	0.0194	1	10.23	5.3	K	HFGLFSPNKQPK	Y	Deamidated (NQ)	0.000000020000.0	File5354 Spectrum266 scans: 399
9	GUB_NICPL	Lichenase OS=Nicotiana plumbaginifolia GN=GN1 PE=2 SV=3	92	40631	15	4	3	1	613	1	1	0	467.589	1399.75	3	1399.72	0.0202	1	16.05	1.3	K	HFGLFSPNKQPK	Y	Deamidated (NQ)	0.000000020000.0	File5354 Spectrum229 scans: 331
9	GUB_NICPL	Lichenase OS=Nicotiana plumbaginifolia GN=GN1 PE=2 SV=3	92	40631	15	4	3	1	2070	10	1	1	1215.57	3643.68	3	3643.72	-0.0396	1	7.5	9.5	R	NAISSAGLQNNIKVSSSVDMTLIGNSFPPSQGSFR	N	5 Deamidated (NQ); Oxidation (M)	0.20000000022000000003000020000020000.0	File5354 Spectrum1542 scans: 1848
9	GUB_NICPL	Lichenase OS=Nicotiana plumbaginifolia GN=GN1 PE=2 SV=3	92	40631	15	4	3	1	2081	4	1	1	1215.57	3643.68	3	3643.72	-0.037	1	9.99	5.5	R	NAISSAGLQNNIKVSSSVDMTLIGNSFPPSQGSFR	N	5 Deamidated (NQ); Oxidation (M)	0.20000000022000000003000020000020000.0	File5354 Spectrum2328 scans: 2712
9	GUB_NICPL	Lichenase OS=Nicotiana plumbaginifolia GN=GN1 PE=2 SV=3	92	40631	15	4	3	1	2094	5	1	1	1215.57	3643.69	3	3643.72	-0.0337	1	10.88	4.6	R	NAISSAGLQNNIKVSSSVDMTLIGNSFPPSQGSFR	N	5 Deamidated (NQ); Oxidation (M)	0.00000000222000000003000020000020000.0	File5354 Spectrum2450 scans: 2846
10	E131_SOLTU	Glucan endo-1,3-beta-glucosidase, basic isoform 1 (Fragment) OS=Solanum tuberosum GN=GLUB1 PE=2 SV=1	92	37056	16	4	3	1	363	1	0	0	523.774	1045.53	2	1045.53	-0.0016	0	47.47	0.0011	K	HFGLFSPNK	Q			File5354 Spectrum190 scans: 244
10	E131_SOLTU	Glucan endo-1,3-beta-glucosidase, basic isoform 1 (Fragment) OS=Solanum tuberosum GN=GLUB1 PE=2 SV=1	92	37056	16	4	3	1	364	1	0	0	523.774	1045.53	2	1045.53	-0.0016	0	29.22	0.076	K	HFGLFSPNK	Q			File5354 Spectrum218 scans: 306
10	E131_SOLTU	Glucan endo-1,3-beta-glucosidase, basic isoform 1 (Fragment) OS=Solanum tuberosum GN=GLUB1 PE=2 SV=1	92	37056	16	4	3	1	365	1	0	0	523.774	1045.53	2	1045.53	-0.001	0	26.7	0.14	K	HFGLFSPNK	Q			File5354 Spectrum274 scans: 416
10	E131_SOLTU	Glucan endo-1,3-beta-glucosidase, basic isoform 1 (Fragment) OS=Solanum tuberosum GN=GLUB1 PE=2 SV=1	92	37056	16	4	3	1	366	1	0	0	523.774	1045.53	2	1045.53	-0.0008	0	30.03	0.063	K	HFGLFSPNK	Q			File5354 Spectrum257 scans: 379
10	E131_SOLTU	Glucan endo-1,3-beta-glucosidase, basic isoform 1 (Fragment) OS=Solanum tuberosum GN=GLUB1 PE=2 SV=1	92	37056	16	4	3	1	367	1	0	0	523.774	1045.53	2	1045.53	-0.0007	0	36.08	0.016	K	HFGLFSPNK	Q			File5354 Spectrum232 scans: 338
10	E131_SOLTU	Glucan endo-1,3-beta-glucosidase, basic isoform 1 (Fragment) OS=Solanum tuberosum GN=GLUB1 PE=2 SV=1	92	37056	16	4	3	1	368	1	0	0	523.774	1045.53	2	1045.53	-0.0006	0	30.34	0.058	K	HFGLFSPNK	Q			File5354 Spectrum202 scans: 273
10	E131_SOLTU	Glucan endo-1,3-beta-glucosidase, basic isoform 1 (Fragment) OS=Solanum tuberosum GN=GLUB1 PE=2 SV=1	92	37056	16	4	3	1	369	1	0	0	523.774	1045.53	2	1045.53	-0.0006	0	38.05	0.0099	K	HFGLFSPNK	Q			File5354 Spectrum145 scans: 173
10	E131_SOLTU	Glucan endo-1,3-beta-glucosidase, basic isoform 1 (Fragment) OS=Solanum tuberosum GN=GLUB1 PE=2 SV=1	92	37056	16	4	3	1	370	1	0	0	523.774	1045.53	2	1045.53	-0.0002	0	25.36	0.18	K	HFGLFSPNK	Q			File5354 Spectrum120 scans: 137
10	E131_SOLTU	Glucan endo-1,3-beta-glucosidase, basic isoform 1 (Fragment) OS=Solanum tuberosum GN=GLUB1 PE=2 SV=1	92	37056	16	4	3	1	371	1	0	0	523.774	1045.53	2	1045.53	0	0	35.09	0.02	K	HFGLFSPNK	Q			File5354 Spectrum169 scans: 210
10	E131_SOLTU	Glucan endo-1,3-beta-glucosidase, basic isoform 1 (Fragment) OS=Solanum tuberosum GN=GLUB1 PE=2 SV=1	92	37056	16	4	3	1	611	1	0	0	467.588	1399.74	3	1399.72	0.0176	1	16.15	1.3	K	HFGLFSPNKQPK	Y	Deamidated (NQ)	0.000000000200.0	File5354 Spectrum65 scans: 73
10	E131_SOLTU	Glucan endo-1,3-beta-glucosidase, basic isoform 1 (Fragment) OS=Solanum tuberosum GN=GLUB1 PE=2 SV=1	92	37056	16	4	3	1	612	8	0	0	467.589	1399.74	3	1399.72	0.0194	1	10.23	5.3	K	HFGLFSPNKQPK	Y	Deamidated (NQ)	0.000000020000.0	File5354 Spectrum266 scans: 399
10	E131_SOLTU	Glucan endo-1,3-beta-glucosidase, basic isoform 1 (Fragment) OS=Solanum tuberosum GN=GLUB1 PE=2 SV=1	92	37056	16	4	3	1	613	1	0	0	467.589	1399.75	3	1399.72	0.0202	1	16.05	1.3	K	HFGLFSPNKQPK	Y	Deamidated (NQ)	0.000000020000.0	File5354 Spectrum229 scans: 331
10	E131_SOLTU	Glucan endo-1,3-beta-glucosidase, basic isoform 1 (Fragment) OS=Solanum tuberosum GN=GLUB1 PE=2 SV=1	92	37056	16	4	3	1	1072	6	1	1	918.481	1834.95	2	1834.94	0.0115	1	10.68	5.3	R	NDVRWFTDPIVGFLR	D	Deamidated (NQ)	0.200000000000000.0	File5354 Spectrum1401 scans: 1692
10	E131_SOLTU	Glucan endo-1,3-beta-glucosidase, basic isoform 1 (Fragment) OS=Solanum tuberosum GN=GLUB1 PE=2 SV=1	92	37056	16	4	3	1	1075	6	1	1	918.482	1834.95	2	1834.94	0.0127	1	5.79	16	R	NDVRWFTDPIVGFLR	D	Deamidated (NQ)	0.200000000000000.0	File5354 Spectrum1248 scans: 1524
10	E131_SOLTU	Glucan endo-1,3-beta-glucosidase, basic isoform 1 (Fragment) OS=Solanum tuberosum GN=GLUB1 PE=2 SV=1	92	37056	16	4	3	1	1076	9	1	1	918.482	1834.95	2	1834.94	0.0131	1	3.29	30	R	NDVRWFTDPIVGFLR	D	Deamidated (NQ)	0.200000000000000.0	File5354 Spectrum1194 scans: 1465
10	E131_SOLTU	Glucan endo-1,3-beta-glucosidase, basic isoform 1 (Fragment) OS=Solanum tuberosum GN=GLUB1 PE=2 SV=1	92	37056	16	4	3	1	1077	7	1	1	918.482	1834.95	2	1834.94	0.0133	1	2.92	32	R	NDVRWFTDPIVGFLR	D	Deamidated (NQ)	0.200000000000000.0	File5354 Spectrum1296 scans: 1577
11	NLTP1_PRUAR	Non-specific lipid-transfer protein 1 OS=Prunus armeniaca PE=1 SV=2	88	9629	3	2	2	1	204	1	1	1	475.741	949.468	2	949.469	-0.0014	0	59.24	4.7e-05	K	CGVNIPYK	I			File5354 Spectrum523 scans: 727
11	NLTP1_PRUAR	Non-specific lipid-transfer protein 1 OS=Prunus armeniaca PE=1 SV=2	88	9629	3	2	2	1	205	1	1	1	475.742	949.468	2	949.469	-0.0006	0	56.86	9.5e-05	K	CGVNIPYK	I			File5354 Spectrum577 scans: 786
11	NLTP1_PRUAR	Non-specific lipid-transfer protein 1 OS=Prunus armeniaca PE=1 SV=2	88	9629	3	2	2	1	1097	10	1	1	947.993	1893.97	2	1893.99	-0.0188	0	1.53	44	K	QLSGSISGVNPNNAAALPGK	C			File5354 Spectrum6 scans: 7
12	INVA_VIGRR	Acid beta-fructofuranosidase OS=Vigna radiata var. radiata GN=INVA PE=1 SV=1	73	72407	5	2	3	2	90	1	0	0	361.203	720.391	2	720.392	-0.0006	0	36.3	0.01	K	AIYGAAR	L			File5354 Spectrum432 scans: 627
12	INVA_VIGRR	Acid beta-fructofuranosidase OS=Vigna radiata var. radiata GN=INVA PE=1 SV=1	73	72407	5	2	3	2	91	2	0	0	361.203	720.392	2	720.392	0	0	8.34	6.4	K	AIYGAAR	L			File5354 Spectrum493 scans: 694
12	INVA_VIGRR	Acid beta-fructofuranosidase OS=Vigna radiata var. radiata GN=INVA PE=1 SV=1	73	72407	5	2	3	2	416	1	0	0	550.795	1099.58	2	1099.58	-0.0012	0	64.83	1.1e-05	K	GWASVQSIPR	T			File5354 Spectrum673 scans: 892
12	INVA_VIGRR	Acid beta-fructofuranosidase OS=Vigna radiata var. radiata GN=INVA PE=1 SV=1	73	72407	5	2	3	2	1624	9	1	1	809.704	2426.09	3	2426.14	-0.0473	1	4.22	16	K	VWQMNSAFIRPFPFNPDQKS	-	2 Deamidated (NQ); Oxidation (M)	0.00030000000000200200.0	File5354 Spectrum654 scans: 871
12	INVA_VIGRR	Acid beta-fructofuranosidase OS=Vigna radiata var. radiata GN=INVA PE=1 SV=1	73	72407	5	2	3	2	1626	2	1	1	1215.04	2428.07	2	2428.1	-0.0383	1	4.12	11	K	VWQMNSAFIRPFPFNPDQKS	-	4 Deamidated (NQ); Oxidation (M)	0.00232000000000200200.0	File5354 Spectrum810 scans: 1042
13	CHIB_VITVI	Basic endochitinase OS=Vitis vinifera GN=CHIT1B PE=2 SV=1	59	34376	23	4	4	2	11	1	0	0	314.178	626.342	2	626.343	-0.001	0	15.36	0.26	R	IGFYK	R			File5354 Spectrum664 scans: 882
13	CHIB_VITVI	Basic endochitinase OS=Vitis vinifera GN=CHIT1B PE=2 SV=1	59	34376	23	4	4	2	12	1	0	0	314.178	626.342	2	626.343	-0.0008	0	9.86	0.93	R	IGFYK	R			File5354 Spectrum865 scans: 1103
13	CHIB_VITVI	Basic endochitinase OS=Vitis vinifera GN=CHIT1B PE=2 SV=1	59	34376	23	4	4	2	13	1	0	0	314.178	626.342	2	626.343	-0.0008	0	7.49	1.6	R	IGFYK	R			File5354 Spectrum913 scans: 1156
13	CHIB_VITVI	Basic endochitinase OS=Vitis vinifera GN=CHIT1B PE=2 SV=1	59	34376	23	4	4	2	14	2	0	0	314.178	626.342	2	626.343	-0.0006	0	7.2	1.7	R	IGFYK	R			File5354 Spectrum967 scans: 1215
13	CHIB_VITVI	Basic endochitinase OS=Vitis vinifera GN=CHIT1B PE=2 SV=1	59	34376	23	4	4	2	15	1	0	0	314.178	626.342	2	626.343	-0.0005	0	16.31	0.21	R	IGFYK	R			File5354 Spectrum763 scans: 991
13	CHIB_VITVI	Basic endochitinase OS=Vitis vinifera GN=CHIT1B PE=2 SV=1	59	34376	23	4	4	2	16	1	0	0	314.178	626.342	2	626.343	-0.0005	0	6.8	1.9	R	IGFYK	R			File5354 Spectrum1089 scans: 1349
13	CHIB_VITVI	Basic endochitinase OS=Vitis vinifera GN=CHIT1B PE=2 SV=1	59	34376	23	4	4	2	17	1	0	0	314.178	626.342	2	626.343	-0.0003	0	17.91	0.15	R	IGFYK	R			File5354 Spectrum713 scans: 936
13	CHIB_VITVI	Basic endochitinase OS=Vitis vinifera GN=CHIT1B PE=2 SV=1	59	34376	23	4	4	2	18	1	0	0	314.178	626.342	2	626.343	-0.0003	0	9.13	1.1	R	IGFYK	R			File5354 Spectrum815 scans: 1048
13	CHIB_VITVI	Basic endochitinase OS=Vitis vinifera GN=CHIT1B PE=2 SV=1	59	34376	23	4	4	2	19	2	0	0	314.179	626.343	2	626.343	-0.0002	0	11.91	0.58	R	IGFYK	R			File5354 Spectrum562 scans: 770
13	CHIB_VITVI	Basic endochitinase OS=Vitis vinifera GN=CHIT1B PE=2 SV=1	59	34376	23	4	4	2	20	1	0	0	314.179	626.343	2	626.343	-0.0002	0	7.02	1.8	R	IGFYK	R			File5354 Spectrum1017 scans: 1270
13	CHIB_VITVI	Basic endochitinase OS=Vitis vinifera GN=CHIT1B PE=2 SV=1	59	34376	23	4	4	2	21	1	0	0	314.179	626.343	2	626.343	0	0	19.69	0.097	R	IGFYK	R			File5354 Spectrum512 scans: 715
13	CHIB_VITVI	Basic endochitinase OS=Vitis vinifera GN=CHIT1B PE=2 SV=1	59	34376	23	4	4	2	23	1	0	0	314.179	626.343	2	626.343	0	0	19.74	0.096	R	IGFYK	R			File5354 Spectrum612 scans: 825
13	CHIB_VITVI	Basic endochitinase OS=Vitis vinifera GN=CHIT1B PE=2 SV=1	59	34376	23	4	4	2	24	1	0	0	314.179	626.343	2	626.343	0.0001	0	22.86	0.047	R	IGFYK	R			File5354 Spectrum462 scans: 660
13	CHIB_VITVI	Basic endochitinase OS=Vitis vinifera GN=CHIT1B PE=2 SV=1	59	34376	23	4	4	2	41	1	0	0	343.685	685.355	2	685.355	-0.0003	1	15.78	0.27	R	KYYGR	G			File5354 Spectrum392 scans: 576
13	CHIB_VITVI	Basic endochitinase OS=Vitis vinifera GN=CHIT1B PE=2 SV=1	59	34376	23	4	4	2	43	1	0	0	343.685	685.355	2	685.355	0	1	16.81	0.21	R	KYYGR	G			File5354 Spectrum355 scans: 533
13	CHIB_VITVI	Basic endochitinase OS=Vitis vinifera GN=CHIT1B PE=2 SV=1	59	34376	23	4	4	2	45	1	0	0	343.685	685.355	2	685.355	0.0001	1	16.49	0.23	R	KYYGR	G			File5354 Spectrum427 scans: 621
13	CHIB_VITVI	Basic endochitinase OS=Vitis vinifera GN=CHIT1B PE=2 SV=1	59	34376	23	4	4	2	47	10	0	0	343.685	685.355	2	685.355	0.0002	1	3.47	4.6	R	KYYGR	G			File5354 Spectrum494 scans: 695
13	CHIB_VITVI	Basic endochitinase OS=Vitis vinifera GN=CHIT1B PE=2 SV=1	59	34376	23	4	4	2	48	1	0	0	343.685	685.355	2	685.355	0.0003	1	18.05	0.16	R	KYYGR	G			File5354 Spectrum320 scans: 487
13	CHIB_VITVI	Basic endochitinase OS=Vitis vinifera GN=CHIT1B PE=2 SV=1	59	34376	23	4	4	2	50	1	0	0	343.685	685.355	2	685.355	0.0006	1	10.31	0.95	R	KYYGR	G			File5354 Spectrum286 scans: 446
13	CHIB_VITVI	Basic endochitinase OS=Vitis vinifera GN=CHIT1B PE=2 SV=1	59	34376	23	4	4	2	105	1	0	0	392.229	782.443	2	782.444	-0.0005	1	43.95	0.00088	R	IGFYKR	Y			File5354 Spectrum433 scans: 628
13	CHIB_VITVI	Basic endochitinase OS=Vitis vinifera GN=CHIT1B PE=2 SV=1	59	34376	23	4	4	2	106	1	0	0	392.229	782.443	2	782.444	-0.0005	1	31.42	0.016	R	IGFYKR	Y			File5354 Spectrum536 scans: 741
13	CHIB_VITVI	Basic endochitinase OS=Vitis vinifera GN=CHIT1B PE=2 SV=1	59	34376	23	4	4	2	107	1	0	0	392.229	782.443	2	782.444	-0.0004	1	36.16	0.0053	R	IGFYKR	Y			File5354 Spectrum483 scans: 683
13	CHIB_VITVI	Basic endochitinase OS=Vitis vinifera GN=CHIT1B PE=2 SV=1	59	34376	23	4	4	2	2115	5	1	1	1216.89	3647.65	3	3647.69	-0.039	2	1.89	26	K	RYCDILRVSYGNNLDCNNQRPFGSGLLLDTI	-	5 Deamidated (NQ)	0.0000000000022000222000000000000.0	File5354 Spectrum988 scans: 1238
14	TLP_ACTDE	Thaumatin-like protein OS=Actinidia deliciosa GN=tlp PE=1 SV=2	58	25175	1	1	1	1	618	1	1	1	711.318	1420.62	2	1420.62	-0.0002	0	58.46	2.9e-05	R	APGGCNNPCTVFK	T			File5354 Spectrum500 scans: 701
15	CHIA_SOLCI	Acidic endochitinase pcht28 OS=Solanum chilense PE=2 SV=1	57	27950	1	1	1	1	1960	1	1	1	983.48	2947.42	3	2947.42	0	0	56.62	0.00017	R	VPGYGVITNIINGGLECNMGPNTAVESR	I	Oxidation (M)	0.0000000000000000003000000000.0	File5354 Spectrum1173 scans: 1442
16	RL8_TOBAC	60S ribosomal protein L8 OS=Nicotiana tabacum GN=RPL8 PE=2 SV=1	50	28437	8	2	1	1	425	1	1	1	559.78	1117.55	2	1117.57	-0.0207	1	40.55	0.004	R	RMIGQVAGGGR	T	Deamidated (NQ); Oxidation (M)	0.03002000000.0	File5354 Spectrum395 scans: 579
16	RL8_TOBAC	60S ribosomal protein L8 OS=Nicotiana tabacum GN=RPL8 PE=2 SV=1	50	28437	8	2	1	1	427	2	1	1	559.78	1117.55	2	1117.57	-0.02	1	28.71	0.062	R	RMIGQVAGGGR	T	Deamidated (NQ); Oxidation (M)	0.03002000000.0	File5354 Spectrum358 scans: 536
16	RL8_TOBAC	60S ribosomal protein L8 OS=Nicotiana tabacum GN=RPL8 PE=2 SV=1	50	28437	8	2	1	1	428	1	1	1	559.781	1117.55	2	1117.57	-0.0196	1	38.67	0.0063	R	RMIGQVAGGGR	T	Deamidated (NQ); Oxidation (M)	0.03002000000.0	File5354 Spectrum322 scans: 489
16	RL8_TOBAC	60S ribosomal protein L8 OS=Nicotiana tabacum GN=RPL8 PE=2 SV=1	50	28437	8	2	1	1	429	2	1	1	559.781	1117.55	2	1117.57	-0.0195	1	20.34	0.43	R	RMIGQVAGGGR	T	Deamidated (NQ); Oxidation (M)	0.03002000000.0	File5354 Spectrum290 scans: 450
16	RL8_TOBAC	60S ribosomal protein L8 OS=Nicotiana tabacum GN=RPL8 PE=2 SV=1	50	28437	8	2	1	1	431	5	1	1	373.523	1117.55	3	1117.57	-0.0185	1	14.73	1.5	R	RMIGQVAGGGR	T	Deamidated (NQ); Oxidation (M)	0.03002000000.0	File5354 Spectrum393 scans: 577
16	RL8_TOBAC	60S ribosomal protein L8 OS=Nicotiana tabacum GN=RPL8 PE=2 SV=1	50	28437	8	2	1	1	433	1	1	1	373.524	1117.55	3	1117.57	-0.0175	1	19.4	0.51	R	RMIGQVAGGGR	T	Deamidated (NQ); Oxidation (M)	0.03002000000.0	File5354 Spectrum356 scans: 534
16	RL8_TOBAC	60S ribosomal protein L8 OS=Nicotiana tabacum GN=RPL8 PE=2 SV=1	50	28437	8	2	1	1	434	1	1	1	373.524	1117.55	3	1117.57	-0.0169	1	19.37	0.51	R	RMIGQVAGGGR	T	Deamidated (NQ); Oxidation (M)	0.03002000000.0	File5354 Spectrum285 scans: 445
16	RL8_TOBAC	60S ribosomal protein L8 OS=Nicotiana tabacum GN=RPL8 PE=2 SV=1	50	28437	8	2	1	1	435	1	1	1	373.524	1117.55	3	1117.57	-0.0167	1	19.78	0.46	R	RMIGQVAGGGR	T	Deamidated (NQ); Oxidation (M)	0.03002000000.0	File5354 Spectrum321 scans: 488
17	BG1_ARATH	Probable glucan endo-1,3-beta-glucosidase BG1 OS=Arabidopsis thaliana GN=BG1 PE=2 SV=1	47	37688	24	5	2	1	274	1	1	1	497.265	992.516	2	992.518	-0.002	0	28.69	0.069	R	IYNNNLIK	H	2 Deamidated (NQ)	0.00022000.0	File5354 Spectrum855 scans: 1092
17	BG1_ARATH	Probable glucan endo-1,3-beta-glucosidase BG1 OS=Arabidopsis thaliana GN=BG1 PE=2 SV=1	47	37688	24	5	2	1	276	2	1	1	497.265	992.516	2	992.518	-0.0019	0	23.66	0.21	R	IYNNNLIK	H	2 Deamidated (NQ)	0.00022000.0	File5354 Spectrum1254 scans: 1531
17	BG1_ARATH	Probable glucan endo-1,3-beta-glucosidase BG1 OS=Arabidopsis thaliana GN=BG1 PE=2 SV=1	47	37688	24	5	2	1	277	1	1	1	497.265	992.516	2	992.518	-0.0017	0	32.94	0.024	R	IYNNNLIK	H	2 Deamidated (NQ)	0.00022000.0	File5354 Spectrum903 scans: 1145
17	BG1_ARATH	Probable glucan endo-1,3-beta-glucosidase BG1 OS=Arabidopsis thaliana GN=BG1 PE=2 SV=1	47	37688	24	5	2	1	278	1	1	1	497.265	992.516	2	992.518	-0.0017	0	34.84	0.015	R	IYNNNLIK	H	2 Deamidated (NQ)	0.00022000.0	File5354 Spectrum1105 scans: 1367
17	BG1_ARATH	Probable glucan endo-1,3-beta-glucosidase BG1 OS=Arabidopsis thaliana GN=BG1 PE=2 SV=1	47	37688	24	5	2	1	279	5	1	1	497.265	992.516	2	992.518	-0.0015	0	9.7	5	R	IYNNNLIK	H	2 Deamidated (NQ)	0.00022000.0	File5354 Spectrum862 scans: 1100
17	BG1_ARATH	Probable glucan endo-1,3-beta-glucosidase BG1 OS=Arabidopsis thaliana GN=BG1 PE=2 SV=1	47	37688	24	5	2	1	280	1	1	1	497.266	992.517	2	992.518	-0.0012	0	28.3	0.069	R	IYNNNLIK	H	2 Deamidated (NQ)	0.00022000.0	File5354 Spectrum1305 scans: 1587
17	BG1_ARATH	Probable glucan endo-1,3-beta-glucosidase BG1 OS=Arabidopsis thaliana GN=BG1 PE=2 SV=1	47	37688	24	5	2	1	281	1	1	1	497.266	992.517	2	992.518	-0.0012	0	27.53	0.083	R	IYNNNLIK	H	2 Deamidated (NQ)	0.00022000.0	File5354 Spectrum953 scans: 1200
17	BG1_ARATH	Probable glucan endo-1,3-beta-glucosidase BG1 OS=Arabidopsis thaliana GN=BG1 PE=2 SV=1	47	37688	24	5	2	1	282	8	1	1	497.266	992.517	2	992.518	-0.0012	0	11.5	3.3	R	IYNNNLIK	H	2 Deamidated (NQ)	0.00022000.0	File5354 Spectrum968 scans: 1216
17	BG1_ARATH	Probable glucan endo-1,3-beta-glucosidase BG1 OS=Arabidopsis thaliana GN=BG1 PE=2 SV=1	47	37688	24	5	2	1	283	9	1	1	497.266	992.517	2	992.518	-0.0011	0	10.84	3.9	R	IYNNNLIK	H	2 Deamidated (NQ)	0.00022000.0	File5354 Spectrum2438 scans: 2833
17	BG1_ARATH	Probable glucan endo-1,3-beta-glucosidase BG1 OS=Arabidopsis thaliana GN=BG1 PE=2 SV=1	47	37688	24	5	2	1	284	1	1	1	497.266	992.517	2	992.518	-0.0011	0	27.43	0.085	R	IYNNNLIK	H	2 Deamidated (NQ)	0.00022000.0	File5354 Spectrum1204 scans: 1476
17	BG1_ARATH	Probable glucan endo-1,3-beta-glucosidase BG1 OS=Arabidopsis thaliana GN=BG1 PE=2 SV=1	47	37688	24	5	2	1	285	1	1	1	497.266	992.517	2	992.518	-0.0011	0	31.4	0.034	R	IYNNNLIK	H	2 Deamidated (NQ)	0.00022000.0	File5354 Spectrum1354 scans: 1641
17	BG1_ARATH	Probable glucan endo-1,3-beta-glucosidase BG1 OS=Arabidopsis thaliana GN=BG1 PE=2 SV=1	47	37688	24	5	2	1	286	1	1	1	497.266	992.517	2	992.518	-0.001	0	28.45	0.067	R	IYNNNLIK	H	2 Deamidated (NQ)	0.00022000.0	File5354 Spectrum1004 scans: 1256
17	BG1_ARATH	Probable glucan endo-1,3-beta-glucosidase BG1 OS=Arabidopsis thaliana GN=BG1 PE=2 SV=1	47	37688	24	5	2	1	287	1	1	1	497.266	992.517	2	992.518	-0.0009	0	28.3	0.07	R	IYNNNLIK	H	2 Deamidated (NQ)	0.00022000.0	File5354 Spectrum1404 scans: 1696
17	BG1_ARATH	Probable glucan endo-1,3-beta-glucosidase BG1 OS=Arabidopsis thaliana GN=BG1 PE=2 SV=1	47	37688	24	5	2	1	288	1	1	1	497.266	992.517	2	992.518	-0.0009	0	28.31	0.07	R	IYNNNLIK	H	2 Deamidated (NQ)	0.00022000.0	File5354 Spectrum1054 scans: 1311
17	BG1_ARATH	Probable glucan endo-1,3-beta-glucosidase BG1 OS=Arabidopsis thaliana GN=BG1 PE=2 SV=1	47	37688	24	5	2	1	289	1	1	1	497.266	992.517	2	992.518	-0.0009	0	28.7	0.064	R	IYNNNLIK	H	2 Deamidated (NQ)	0.00022000.0	File5354 Spectrum1154 scans: 1421
17	BG1_ARATH	Probable glucan endo-1,3-beta-glucosidase BG1 OS=Arabidopsis thaliana GN=BG1 PE=2 SV=1	47	37688	24	5	2	1	290	1	1	1	497.266	992.517	2	992.518	-0.0009	0	34.62	0.016	R	IYNNNLIK	H	2 Deamidated (NQ)	0.00022000.0	File5354 Spectrum1504 scans: 1806
17	BG1_ARATH	Probable glucan endo-1,3-beta-glucosidase BG1 OS=Arabidopsis thaliana GN=BG1 PE=2 SV=1	47	37688	24	5	2	1	291	4	1	1	497.266	992.517	2	992.518	-0.0008	0	12.74	2.5	R	IYNNNLIK	H	2 Deamidated (NQ)	0.00022000.0	File5354 Spectrum1068 scans: 1326
17	BG1_ARATH	Probable glucan endo-1,3-beta-glucosidase BG1 OS=Arabidopsis thaliana GN=BG1 PE=2 SV=1	47	37688	24	5	2	1	292	1	1	1	497.266	992.517	2	992.518	-0.0007	0	26.36	0.11	R	IYNNNLIK	H	2 Deamidated (NQ)	0.00022000.0	File5354 Spectrum1657 scans: 1974
17	BG1_ARATH	Probable glucan endo-1,3-beta-glucosidase BG1 OS=Arabidopsis thaliana GN=BG1 PE=2 SV=1	47	37688	24	5	2	1	295	1	1	1	497.266	992.517	2	992.518	-0.0004	0	29.46	0.053	R	IYNNNLIK	H	2 Deamidated (NQ)	0.00022000.0	File5354 Spectrum1454 scans: 1751
17	BG1_ARATH	Probable glucan endo-1,3-beta-glucosidase BG1 OS=Arabidopsis thaliana GN=BG1 PE=2 SV=1	47	37688	24	5	2	1	296	1	1	1	497.266	992.517	2	992.518	-0.0004	0	20.1	0.46	R	IYNNNLIK	H	2 Deamidated (NQ)	0.00022000.0	File5354 Spectrum1018 scans: 1271
17	BG1_ARATH	Probable glucan endo-1,3-beta-glucosidase BG1 OS=Arabidopsis thaliana GN=BG1 PE=2 SV=1	47	37688	24	5	2	1	297	1	1	1	497.266	992.518	2	992.518	0	0	28.97	0.059	R	IYNNNLIK	H	2 Deamidated (NQ)	0.00022000.0	File5354 Spectrum1610 scans: 1922
17	BG1_ARATH	Probable glucan endo-1,3-beta-glucosidase BG1 OS=Arabidopsis thaliana GN=BG1 PE=2 SV=1	47	37688	24	5	2	1	298	3	1	1	497.266	992.518	2	992.518	0.0002	0	22.13	0.29	R	IYNNNLIK	H	2 Deamidated (NQ)	0.00022000.0	File5354 Spectrum1716 scans: 2039
17	BG1_ARATH	Probable glucan endo-1,3-beta-glucosidase BG1 OS=Arabidopsis thaliana GN=BG1 PE=2 SV=1	47	37688	24	5	2	1	299	3	1	1	497.267	992.518	2	992.518	0.0005	0	20.03	0.46	R	IYNNNLIK	H	2 Deamidated (NQ)	0.00202000.0	File5354 Spectrum1554 scans: 1861
17	BG1_ARATH	Probable glucan endo-1,3-beta-glucosidase BG1 OS=Arabidopsis thaliana GN=BG1 PE=2 SV=1	47	37688	24	5	2	1	1383	2	1	1	522.497	2085.96	4	2085.96	0.0025	0	5.32	16	K	ISDSYAQFLVPAMENIDR	A	2 Deamidated (NQ); Oxidation (M)	0.000000200000302000.0	File5354 Spectrum461 scans: 658
18	GDL65_ARATH	GDSL esterase/lipase At4g18970 OS=Arabidopsis thaliana GN=At4g18970 PE=2 SV=1	45	40086	1	1	1	1	474	1	1	1	575.303	1148.59	2	1148.59	-0.0027	0	45.22	0.0015	R	GVNYASAAAGIR	E			File5354 Spectrum207 scans: 283
19	CHI1_TOBAC	Endochitinase A OS=Nicotiana tabacum GN=CHN48 PE=1 SV=2	41	36160	2	1	1	1	1973	1	1	1	1001.82	3002.45	3	3002.49	-0.0414	2	16.8	1.5	R	LPGFGVITNIINGGLECGRGTDSRVQDR	I	2 Deamidated (NQ)	0.0000000020020000000000000000.0	File5354 Spectrum1170 scans: 1438
19	CHI1_TOBAC	Endochitinase A OS=Nicotiana tabacum GN=CHN48 PE=1 SV=2	41	36160	2	1	1	1	1974	1	1	1	1001.82	3002.45	3	3002.49	-0.0372	2	41.36	0.0052	R	LPGFGVITNIINGGLECGRGTDSRVQDR	I	2 Deamidated (NQ)	0.0000000020020000000000000000.0	File5354 Spectrum1099 scans: 1360
20	ZAR1_ARATH	Receptor protein kinase-like protein ZAR1 OS=Arabidopsis thaliana GN=ZAR1 PE=1 SV=1	38	79284	1	1	1	1	151	1	1	1	435.774	869.533	2	869.533	-0.0007	0	37.52	0.0033	R	VVSLSIPR	K			File5354 Spectrum563 scans: 771
21	PER2_ORYSI	Peroxidase 2 OS=Oryza sativa subsp. indica GN=PRX112 PE=3 SV=2	37	33070	1	1	1	1	338	1	1	1	503.272	1004.53	2	1004.53	-0.0007	0	36.96	0.012	R	GFNVVDNIK	T			File5354 Spectrum699 scans: 920
22	ATM_ARATH	Serine/threonine-protein kinase ATM OS=Arabidopsis thaliana GN=ATM PE=2 SV=1	35	439399	15	2	3	1	9	7	1	0	312.178	622.341	2	622.344	-0.0027	0	7.28	6.4	R	LAYTR	S			File5354 Spectrum308 scans: 471
22	ATM_ARATH	Serine/threonine-protein kinase ATM OS=Arabidopsis thaliana GN=ATM PE=2 SV=1	35	439399	15	2	3	1	425	2	0	1	559.78	1117.55	2	1117.56	-0.0095	0	27.29	0.086	K	DLMLATNANR	G			File5354 Spectrum395 scans: 579
22	ATM_ARATH	Serine/threonine-protein kinase ATM OS=Arabidopsis thaliana GN=ATM PE=2 SV=1	35	439399	15	2	3	1	426	1	1	1	559.78	1117.55	2	1117.56	-0.0091	0	14.08	1.8	K	DLMLATNANR	G			File5354 Spectrum338 scans: 511
22	ATM_ARATH	Serine/threonine-protein kinase ATM OS=Arabidopsis thaliana GN=ATM PE=2 SV=1	35	439399	15	2	3	1	427	1	0	1	559.78	1117.55	2	1117.56	-0.0087	0	34.08	0.018	K	DLMLATNANR	G			File5354 Spectrum358 scans: 536
22	ATM_ARATH	Serine/threonine-protein kinase ATM OS=Arabidopsis thaliana GN=ATM PE=2 SV=1	35	439399	15	2	3	1	428	2	0	1	559.781	1117.55	2	1117.56	-0.0084	0	29.44	0.053	K	DLMLATNANR	G			File5354 Spectrum322 scans: 489
22	ATM_ARATH	Serine/threonine-protein kinase ATM OS=Arabidopsis thaliana GN=ATM PE=2 SV=1	35	439399	15	2	3	1	429	1	0	1	559.781	1117.55	2	1117.56	-0.0082	0	28.03	0.073	K	DLMLATNANR	G			File5354 Spectrum290 scans: 450
22	ATM_ARATH	Serine/threonine-protein kinase ATM OS=Arabidopsis thaliana GN=ATM PE=2 SV=1	35	439399	15	2	3	1	430	2	1	1	559.781	1117.55	2	1117.56	-0.0082	0	15.74	1.2	K	DLMLATNANR	G			File5354 Spectrum307 scans: 469
22	ATM_ARATH	Serine/threonine-protein kinase ATM OS=Arabidopsis thaliana GN=ATM PE=2 SV=1	35	439399	15	2	3	1	431	4	0	1	373.523	1117.55	3	1117.56	-0.0072	0	15.64	1.2	K	DLMLATNANR	G			File5354 Spectrum393 scans: 577
22	ATM_ARATH	Serine/threonine-protein kinase ATM OS=Arabidopsis thaliana GN=ATM PE=2 SV=1	35	439399	15	2	3	1	433	7	0	1	373.524	1117.55	3	1117.56	-0.0062	0	16.04	1.1	K	DLMLATNANR	G			File5354 Spectrum356 scans: 534
22	ATM_ARATH	Serine/threonine-protein kinase ATM OS=Arabidopsis thaliana GN=ATM PE=2 SV=1	35	439399	15	2	3	1	434	4	0	1	373.524	1117.55	3	1117.56	-0.0057	0	15.74	1.2	K	DLMLATNANR	G			File5354 Spectrum285 scans: 445
22	ATM_ARATH	Serine/threonine-protein kinase ATM OS=Arabidopsis thaliana GN=ATM PE=2 SV=1	35	439399	15	2	3	1	435	9	0	1	373.524	1117.55	3	1117.56	-0.0055	0	11.85	2.9	K	DLMLATNANR	G			File5354 Spectrum321 scans: 488
22	ATM_ARATH	Serine/threonine-protein kinase ATM OS=Arabidopsis thaliana GN=ATM PE=2 SV=1	35	439399	15	2	3	1	1399	10	1	1	737.684	2210.03	3	2210.06	-0.033	1	4.79	22	K	MQLANMAGFKDLMLATNANR	G	Deamidated (NQ)	0.00002000000000000000.0	File5354 Spectrum672 scans: 891
22	ATM_ARATH	Serine/threonine-protein kinase ATM OS=Arabidopsis thaliana GN=ATM PE=2 SV=1	35	439399	15	2	3	1	1409	1	1	1	737.685	2210.03	3	2210.06	-0.0314	1	13.47	3	K	MQLANMAGFKDLMLATNANR	G	Deamidated (NQ)	0.02000000000000000000.0	File5354 Spectrum822 scans: 1056
22	ATM_ARATH	Serine/threonine-protein kinase ATM OS=Arabidopsis thaliana GN=ATM PE=2 SV=1	35	439399	15	2	3	1	1415	5	1	1	737.685	2210.03	3	2210.06	-0.0305	1	6.77	14	K	MQLANMAGFKDLMLATNANR	G	Deamidated (NQ)	0.02000000000000000000.0	File5354 Spectrum923 scans: 1167
22	ATM_ARATH	Serine/threonine-protein kinase ATM OS=Arabidopsis thaliana GN=ATM PE=2 SV=1	35	439399	15	2	3	1	1428	3	1	1	743.016	2226.03	3	2226.06	-0.0326	1	0.57	47	K	MQLANMAGFKDLMLATNANR	G	Deamidated (NQ); Oxidation (M)	0.02000300000000000000.0	File5354 Spectrum633 scans: 848
23	RHVI1_ROSHC	Acid beta-fructofuranosidase 1, vacuolar OS=Rosa hybrid cultivar PE=1 SV=1	31	65562	4	1	2	1	26	1	0	0	316.158	630.301	2	630.301	-0.0006	0	21.72	0.08	R	YYASK	T			File5354 Spectrum344 scans: 520
23	RHVI1_ROSHC	Acid beta-fructofuranosidase 1, vacuolar OS=Rosa hybrid cultivar PE=1 SV=1	31	65562	4	1	2	1	27	1	0	0	316.158	630.301	2	630.301	-0.0004	0	31.17	0.0091	R	YYASK	T			File5354 Spectrum382 scans: 564
23	RHVI1_ROSHC	Acid beta-fructofuranosidase 1, vacuolar OS=Rosa hybrid cultivar PE=1 SV=1	31	65562	4	1	2	1	28	1	0	0	316.158	630.301	2	630.301	-0.0001	0	20.88	0.097	R	YYASK	T			File5354 Spectrum419 scans: 610
23	RHVI1_ROSHC	Acid beta-fructofuranosidase 1, vacuolar OS=Rosa hybrid cultivar PE=1 SV=1	31	65562	4	1	2	1	788	1	1	1	806.373	1610.73	2	1610.72	0.0123	0	10.53	3.5	R	NWMNDPNGPLFYK	G	Oxidation (M)	0.0030000000000.0	File5354 Spectrum600 scans: 811
24	SST_FESAR	Sucrose:sucrose 1-fructosyltransferase OS=Festuca arundinacea GN=1-SST PE=1 SV=1	31	71622	5	1	2	1	26	1	0	0	316.158	630.301	2	630.301	-0.0006	0	21.72	0.08	K	YYASK	S			File5354 Spectrum344 scans: 520
24	SST_FESAR	Sucrose:sucrose 1-fructosyltransferase OS=Festuca arundinacea GN=1-SST PE=1 SV=1	31	71622	5	1	2	1	27	1	0	0	316.158	630.301	2	630.301	-0.0004	0	31.17	0.0091	K	YYASK	S			File5354 Spectrum382 scans: 564
24	SST_FESAR	Sucrose:sucrose 1-fructosyltransferase OS=Festuca arundinacea GN=1-SST PE=1 SV=1	31	71622	5	1	2	1	28	1	0	0	316.158	630.301	2	630.301	-0.0001	0	20.88	0.097	K	YYASK	S			File5354 Spectrum419 scans: 610
24	SST_FESAR	Sucrose:sucrose 1-fructosyltransferase OS=Festuca arundinacea GN=1-SST PE=1 SV=1	31	71622	5	1	2	1	1065	3	1	1	910.485	1818.95	2	1818.95	-0.0005	0	6.45	14	R	MIGSIVPVLDGETFSVR	V			File5354 Spectrum1301 scans: 1582
24	SST_FESAR	Sucrose:sucrose 1-fructosyltransferase OS=Festuca arundinacea GN=1-SST PE=1 SV=1	31	71622	5	1	2	1	1067	3	1	1	910.485	1818.95	2	1818.95	-0.0002	0	6.57	14	R	MIGSIVPVLDGETFSVR	V			File5354 Spectrum1438 scans: 1733
25	TI214_PINKO	Protein TIC 214 OS=Pinus koraiensis GN=TIC214 PE=3 SV=2	30	238765	3	1	3	1	139	7	1	0	425.732	849.45	2	849.438	0.012	0	2.87	26	R	LMGSTGIR	R	Oxidation (M)	0.03000000.0	File5354 Spectrum602 scans: 814
25	TI214_PINKO	Protein TIC 214 OS=Pinus koraiensis GN=TIC214 PE=3 SV=2	30	238765	3	1	3	1	758	1	1	1	803.352	1604.69	2	1604.72	-0.0273	1	30.42	0.018	K	DINAKDSNANDINAK	D	3 Deamidated (NQ)	0.002000020000200.0	File5354 Spectrum548 scans: 754
25	TI214_PINKO	Protein TIC 214 OS=Pinus koraiensis GN=TIC214 PE=3 SV=2	30	238765	3	1	3	1	1593	1	1	1	791.087	2370.24	3	2370.2	0.0386	1	15.74	1.5	R	VFRSLEKPSSPESTHPMNSIK	N			File5354 Spectrum2268 scans: 2646
26	CHIT_AVESA	Endochitinase (Fragments) OS=Avena sativa PE=1 SV=1	28	21829	2	0	1	0	1764	1	1	1	661.336	2641.31	4	2641.31	0.0018	0	27.63	0.14	K	TALWFWMTPQSPKPSSHDVITGR	W			File5354 Spectrum1126 scans: 1390
26	CHIT_AVESA	Endochitinase (Fragments) OS=Avena sativa PE=1 SV=1	28	21829	2	0	1	0	1765	4	1	1	661.339	2641.33	4	2641.31	0.0164	0	2.43	45	K	TALWFWMTPQSPKPSSHDVITGR	W			File5354 Spectrum1279 scans: 1558
27	RR18_PANGI	30S ribosomal protein S18, chloroplastic OS=Panax ginseng GN=rps18 PE=3 SV=1	27	11949	8	0	1	0	855	5	1	1	575.301	1722.88	3	1722.86	0.016	2	9.6	8	K	QFERTESTARTAGLR	A	Deamidated (NQ)	0.200000000000000.0	File5354 Spectrum105 scans: 120
27	RR18_PANGI	30S ribosomal protein S18, chloroplastic OS=Panax ginseng GN=rps18 PE=3 SV=1	27	11949	8	0	1	0	861	1	1	1	575.302	1722.88	3	1722.86	0.0176	2	14.92	2.4	K	QFERTESTARTAGLR	A	Deamidated (NQ)	0.200000000000000.0	File5354 Spectrum134 scans: 156
27	RR18_PANGI	30S ribosomal protein S18, chloroplastic OS=Panax ginseng GN=rps18 PE=3 SV=1	27	11949	8	0	1	0	863	2	1	1	575.302	1722.88	3	1722.86	0.018	2	7.22	14	K	QFERTESTARTAGLR	A	Deamidated (NQ)	0.200000000000000.0	File5354 Spectrum41 scans: 46
27	RR18_PANGI	30S ribosomal protein S18, chloroplastic OS=Panax ginseng GN=rps18 PE=3 SV=1	27	11949	8	0	1	0	865	5	1	1	575.302	1722.88	3	1722.86	0.0184	2	8.58	10	K	QFERTESTARTAGLR	A	Deamidated (NQ)	0.200000000000000.0	File5354 Spectrum73 scans: 83
27	RR18_PANGI	30S ribosomal protein S18, chloroplastic OS=Panax ginseng GN=rps18 PE=3 SV=1	27	11949	8	0	1	0	866	9	1	1	575.302	1722.88	3	1722.86	0.0186	2	6.18	18	K	QFERTESTARTAGLR	A	Deamidated (NQ)	0.200000000000000.0	File5354 Spectrum182 scans: 225
27	RR18_PANGI	30S ribosomal protein S18, chloroplastic OS=Panax ginseng GN=rps18 PE=3 SV=1	27	11949	8	0	1	0	867	1	1	1	575.302	1722.88	3	1722.86	0.0196	2	12.98	3.5	K	QFERTESTARTAGLR	A	Deamidated (NQ)	0.200000000000000.0	File5354 Spectrum238 scans: 349
27	RR18_PANGI	30S ribosomal protein S18, chloroplastic OS=Panax ginseng GN=rps18 PE=3 SV=1	27	11949	8	0	1	0	868	6	1	1	575.302	1722.89	3	1722.86	0.0202	2	6.15	17	K	QFERTESTARTAGLR	A	Deamidated (NQ)	0.200000000000000.0	File5354 Spectrum155 scans: 189
27	RR18_PANGI	30S ribosomal protein S18, chloroplastic OS=Panax ginseng GN=rps18 PE=3 SV=1	27	11949	8	0	1	0	870	1	1	1	575.303	1722.89	3	1722.86	0.0213	2	27.41	0.12	K	QFERTESTARTAGLR	A	Deamidated (NQ)	0.200000000000000.0	File5354 Spectrum221 scans: 315
28	CCN1_ANTMA	G2/mitotic-specific cyclin-1 OS=Antirrhinum majus PE=2 SV=1	23	53070	15	1	2	1	323	7	1	1	502.723	1003.43	2	1003.45	-0.0149	0	7.44	1.8	R	NIVQQQNR	A	5 Deamidated (NQ)	0.20022220.0	File5354 Spectrum534 scans: 739
28	CCN1_ANTMA	G2/mitotic-specific cyclin-1 OS=Antirrhinum majus PE=2 SV=1	23	53070	15	1	2	1	324	4	1	1	502.723	1003.43	2	1003.45	-0.0146	0	8.76	1.3	R	NIVQQQNR	A	5 Deamidated (NQ)	0.20022220.0	File5354 Spectrum639 scans: 854
28	CCN1_ANTMA	G2/mitotic-specific cyclin-1 OS=Antirrhinum majus PE=2 SV=1	23	53070	15	1	2	1	325	2	1	1	502.723	1003.43	2	1003.45	-0.0146	0	10.93	0.81	R	NIVQQQNR	A	5 Deamidated (NQ)	0.20022220.0	File5354 Spectrum426 scans: 620
28	CCN1_ANTMA	G2/mitotic-specific cyclin-1 OS=Antirrhinum majus PE=2 SV=1	23	53070	15	1	2	1	326	2	1	1	502.723	1003.43	2	1003.45	-0.0146	0	16.22	0.24	R	NIVQQQNR	A	5 Deamidated (NQ)	0.20022220.0	File5354 Spectrum430 scans: 624
28	CCN1_ANTMA	G2/mitotic-specific cyclin-1 OS=Antirrhinum majus PE=2 SV=1	23	53070	15	1	2	1	327	6	1	1	502.723	1003.43	2	1003.45	-0.0142	0	8.29	1.5	R	NIVQQQNR	A	5 Deamidated (NQ)	0.20022220.0	File5354 Spectrum485 scans: 685
28	CCN1_ANTMA	G2/mitotic-specific cyclin-1 OS=Antirrhinum majus PE=2 SV=1	23	53070	15	1	2	1	328	8	1	1	502.723	1003.43	2	1003.45	-0.0138	0	8.14	1.5	R	NIVQQQNR	A	5 Deamidated (NQ)	0.20022220.0	File5354 Spectrum284 scans: 444
28	CCN1_ANTMA	G2/mitotic-specific cyclin-1 OS=Antirrhinum majus PE=2 SV=1	23	53070	15	1	2	1	329	1	1	1	502.723	1003.43	2	1003.45	-0.0138	0	18.1	0.15	R	NIVQQQNR	A	5 Deamidated (NQ)	0.20022220.0	File5354 Spectrum293 scans: 453
28	CCN1_ANTMA	G2/mitotic-specific cyclin-1 OS=Antirrhinum majus PE=2 SV=1	23	53070	15	1	2	1	330	7	1	1	502.723	1003.43	2	1003.45	-0.0137	0	9.69	1.1	R	NIVQQQNR	A	5 Deamidated (NQ)	0.20022220.0	File5354 Spectrum391 scans: 575
28	CCN1_ANTMA	G2/mitotic-specific cyclin-1 OS=Antirrhinum majus PE=2 SV=1	23	53070	15	1	2	1	331	1	1	1	502.723	1003.43	2	1003.45	-0.0137	0	16.3	0.23	R	NIVQQQNR	A	5 Deamidated (NQ)	0.20022220.0	File5354 Spectrum397 scans: 581
28	CCN1_ANTMA	G2/mitotic-specific cyclin-1 OS=Antirrhinum majus PE=2 SV=1	23	53070	15	1	2	1	332	1	1	1	502.723	1003.43	2	1003.45	-0.0135	0	13.17	0.48	R	NIVQQQNR	A	5 Deamidated (NQ)	0.20022220.0	File5354 Spectrum584 scans: 794
28	CCN1_ANTMA	G2/mitotic-specific cyclin-1 OS=Antirrhinum majus PE=2 SV=1	23	53070	15	1	2	1	333	1	1	1	502.724	1003.43	2	1003.45	-0.013	0	12.97	0.5	R	NIVQQQNR	A	5 Deamidated (NQ)	0.20022220.0	File5354 Spectrum354 scans: 532
28	CCN1_ANTMA	G2/mitotic-specific cyclin-1 OS=Antirrhinum majus PE=2 SV=1	23	53070	15	1	2	1	334	2	1	1	502.724	1003.43	2	1003.45	-0.013	0	15.52	0.28	R	NIVQQQNR	A	5 Deamidated (NQ)	0.20022220.0	File5354 Spectrum361 scans: 539
28	CCN1_ANTMA	G2/mitotic-specific cyclin-1 OS=Antirrhinum majus PE=2 SV=1	23	53070	15	1	2	1	335	10	1	1	502.724	1003.43	2	1003.45	-0.0126	0	9.01	1.3	R	NIVQQQNR	A	5 Deamidated (NQ)	0.20022220.0	File5354 Spectrum319 scans: 486
28	CCN1_ANTMA	G2/mitotic-specific cyclin-1 OS=Antirrhinum majus PE=2 SV=1	23	53070	15	1	2	1	336	1	1	1	502.724	1003.43	2	1003.45	-0.0126	0	23.22	0.048	R	NIVQQQNR	A	5 Deamidated (NQ)	0.20022220.0	File5354 Spectrum324 scans: 491
28	CCN1_ANTMA	G2/mitotic-specific cyclin-1 OS=Antirrhinum majus PE=2 SV=1	23	53070	15	1	2	1	1570	10	1	1	761.722	2282.14	3	2282.15	-0.0114	2	2.34	42	M	GSRNIVQQQNRAEAAVPGAMK	Q	Acetyl (Protein N-term); Oxidation (M)	1.000000000000000000030.0	File5354 Spectrum2461 scans: 2858

## Sheet: Sheet1
prot_hit_num	prot_acc	prot_desc	prot_score	prot_mass	prot_matches	prot_matches_sig	prot_sequences	prot_sequences_sig	pep_query	pep_rank	pep_isbold	pep_isunique	pep_exp_mz	pep_exp_mr	pep_exp_z	pep_calc_mr	pep_delta	pep_miss	pep_score	pep_expect	pep_res_before	pep_seq	pep_res_after	pep_var_mod	pep_var_mod_pos	pep_scan_title
1	CHIT_PETHY	Acidic endochitinase OS=Petunia hybrida PE=2 SV=1	3524	27933	131	75	3	2	1211	1	1	1	981.01	1960.01	2	1960.01	-0.0037	0	87.13	1.4e-07	R	VPGYGVITNIINGGIECGK	G			File5354 Spectrum1292 scans: 1573
1	CHIT_PETHY	Acidic endochitinase OS=Petunia hybrida PE=2 SV=1	3524	27933	131	75	3	2	1212	1	1	1	981.01	1960.01	2	1960.01	-0.0031	0	23.48	0.33	R	VPGYGVITNIINGGIECGK	G			File5354 Spectrum1273 scans: 1552
1	CHIT_PETHY	Acidic endochitinase OS=Petunia hybrida PE=2 SV=1	3524	27933	131	75	3	2	1213	1	1	1	981.01	1960.01	2	1960.01	-0.0029	0	80.43	6.8e-07	R	VPGYGVITNIINGGIECGK	G			File5354 Spectrum1392 scans: 1683
1	CHIT_PETHY	Acidic endochitinase OS=Petunia hybrida PE=2 SV=1	3524	27933	131	75	3	2	1214	1	1	1	981.01	1960.01	2	1960.01	-0.0026	0	22.83	0.39	R	VPGYGVITNIINGGIECGK	G			File5354 Spectrum2235 scans: 2610
1	CHIT_PETHY	Acidic endochitinase OS=Petunia hybrida PE=2 SV=1	3524	27933	131	75	3	2	1215	1	1	1	981.01	1960.01	2	1960.01	-0.0024	0	86.09	1.8e-07	R	VPGYGVITNIINGGIECGK	G			File5354 Spectrum1242 scans: 1518
1	CHIT_PETHY	Acidic endochitinase OS=Petunia hybrida PE=2 SV=1	3524	27933	131	75	3	2	1216	1	1	1	981.01	1960.01	2	1960.01	-0.0024	0	90.07	7.4e-08	R	VPGYGVITNIINGGIECGK	G			File5354 Spectrum2172 scans: 2541
1	CHIT_PETHY	Acidic endochitinase OS=Petunia hybrida PE=2 SV=1	3524	27933	131	75	3	2	1217	1	1	1	654.343	1960.01	3	1960.01	-0.0023	0	70.71	6.4e-06	R	VPGYGVITNIINGGIECGK	G			File5354 Spectrum1850 scans: 2186
1	CHIT_PETHY	Acidic endochitinase OS=Petunia hybrida PE=2 SV=1	3524	27933	131	75	3	2	1218	1	1	1	981.011	1960.01	2	1960.01	-0.0022	0	84.74	2.5e-07	R	VPGYGVITNIINGGIECGK	G			File5354 Spectrum1342 scans: 1628
1	CHIT_PETHY	Acidic endochitinase OS=Petunia hybrida PE=2 SV=1	3524	27933	131	75	3	2	1219	1	1	1	654.343	1960.01	3	1960.01	-0.0021	0	62.8	3.9e-05	R	VPGYGVITNIINGGIECGK	G			File5354 Spectrum2370 scans: 2758
1	CHIT_PETHY	Acidic endochitinase OS=Petunia hybrida PE=2 SV=1	3524	27933	131	75	3	2	1220	1	1	1	981.011	1960.01	2	1960.01	-0.0021	0	88.45	1.1e-07	R	VPGYGVITNIINGGIECGK	G			File5354 Spectrum2252 scans: 2629
1	CHIT_PETHY	Acidic endochitinase OS=Petunia hybrida PE=2 SV=1	3524	27933	131	75	3	2	1221	1	1	1	981.011	1960.01	2	1960.01	-0.0021	0	76.58	1.7e-06	R	VPGYGVITNIINGGIECGK	G			File5354 Spectrum2372 scans: 2761
1	CHIT_PETHY	Acidic endochitinase OS=Petunia hybrida PE=2 SV=1	3524	27933	131	75	3	2	1222	1	1	1	981.011	1960.01	2	1960.01	-0.002	0	80.65	6.5e-07	R	VPGYGVITNIINGGIECGK	G			File5354 Spectrum2292 scans: 2673
1	CHIT_PETHY	Acidic endochitinase OS=Petunia hybrida PE=2 SV=1	3524	27933	131	75	3	2	1223	1	1	1	981.011	1960.01	2	1960.01	-0.002	0	25.34	0.22	R	VPGYGVITNIINGGIECGK	G			File5354 Spectrum2298 scans: 2679
1	CHIT_PETHY	Acidic endochitinase OS=Petunia hybrida PE=2 SV=1	3524	27933	131	75	3	2	1224	1	1	1	654.343	1960.01	3	1960.01	-0.0019	0	65.72	2e-05	R	VPGYGVITNIINGGIECGK	G			File5354 Spectrum2289 scans: 2669
1	CHIT_PETHY	Acidic endochitinase OS=Petunia hybrida PE=2 SV=1	3524	27933	131	75	3	2	1225	1	1	1	654.343	1960.01	3	1960.01	-0.0019	0	68.7	1e-05	R	VPGYGVITNIINGGIECGK	G			File5354 Spectrum1769 scans: 2097
1	CHIT_PETHY	Acidic endochitinase OS=Petunia hybrida PE=2 SV=1	3524	27933	131	75	3	2	1226	1	1	1	654.343	1960.01	3	1960.01	-0.0019	0	67.18	1.4e-05	R	VPGYGVITNIINGGIECGK	G			File5354 Spectrum2088 scans: 2448
1	CHIT_PETHY	Acidic endochitinase OS=Petunia hybrida PE=2 SV=1	3524	27933	131	75	3	2	1227	1	1	1	981.011	1960.01	2	1960.01	-0.0018	0	93.1	3.7e-08	R	VPGYGVITNIINGGIECGK	G			File5354 Spectrum1534 scans: 1839
1	CHIT_PETHY	Acidic endochitinase OS=Petunia hybrida PE=2 SV=1	3524	27933	131	75	3	2	1228	1	1	1	981.011	1960.01	2	1960.01	-0.0018	0	90.33	7e-08	R	VPGYGVITNIINGGIECGK	G			File5354 Spectrum1765 scans: 2093
1	CHIT_PETHY	Acidic endochitinase OS=Petunia hybrida PE=2 SV=1	3524	27933	131	75	3	2	1229	1	1	1	981.011	1960.01	2	1960.01	-0.0016	0	22.68	0.4	R	VPGYGVITNIINGGIECGK	G			File5354 Spectrum1739 scans: 2064
1	CHIT_PETHY	Acidic endochitinase OS=Petunia hybrida PE=2 SV=1	3524	27933	131	75	3	2	1230	1	1	1	981.011	1960.01	2	1960.01	-0.0016	0	12.76	4	R	VPGYGVITNIINGGIECGK	G			File5354 Spectrum2199 scans: 2570
1	CHIT_PETHY	Acidic endochitinase OS=Petunia hybrida PE=2 SV=1	3524	27933	131	75	3	2	1231	1	1	1	981.011	1960.01	2	1960.01	-0.0015	0	88.61	1e-07	R	VPGYGVITNIINGGIECGK	G			File5354 Spectrum1433 scans: 1728
1	CHIT_PETHY	Acidic endochitinase OS=Petunia hybrida PE=2 SV=1	3524	27933	131	75	3	2	1232	1	1	1	981.011	1960.01	2	1960.01	-0.0015	0	86.01	1.9e-07	R	VPGYGVITNIINGGIECGK	G			File5354 Spectrum2332 scans: 2717
1	CHIT_PETHY	Acidic endochitinase OS=Petunia hybrida PE=2 SV=1	3524	27933	131	75	3	2	1233	1	1	1	981.011	1960.01	2	1960.01	-0.0015	0	14.76	2.5	R	VPGYGVITNIINGGIECGK	G			File5354 Spectrum2036 scans: 2391
1	CHIT_PETHY	Acidic endochitinase OS=Petunia hybrida PE=2 SV=1	3524	27933	131	75	3	2	1234	1	1	1	654.343	1960.01	3	1960.01	-0.0014	0	53.6	0.00033	R	VPGYGVITNIINGGIECGK	G			File5354 Spectrum2448 scans: 2844
1	CHIT_PETHY	Acidic endochitinase OS=Petunia hybrida PE=2 SV=1	3524	27933	131	75	3	2	1235	1	1	1	654.343	1960.01	3	1960.01	-0.0014	0	62.67	4.1e-05	R	VPGYGVITNIINGGIECGK	G			File5354 Spectrum1393 scans: 1684
1	CHIT_PETHY	Acidic endochitinase OS=Petunia hybrida PE=2 SV=1	3524	27933	131	75	3	2	1236	1	1	1	654.343	1960.01	3	1960.01	-0.0014	0	63.53	3.3e-05	R	VPGYGVITNIINGGIECGK	G			File5354 Spectrum1293 scans: 1574
1	CHIT_PETHY	Acidic endochitinase OS=Petunia hybrida PE=2 SV=1	3524	27933	131	75	3	2	1237	1	1	1	654.343	1960.01	3	1960.01	-0.0014	0	72.11	4.6e-06	R	VPGYGVITNIINGGIECGK	G			File5354 Spectrum2249 scans: 2625
1	CHIT_PETHY	Acidic endochitinase OS=Petunia hybrida PE=2 SV=1	3524	27933	131	75	3	2	1238	1	1	1	654.343	1960.01	3	1960.01	-0.0014	0	65.26	2.2e-05	R	VPGYGVITNIINGGIECGK	G			File5354 Spectrum2209 scans: 2581
1	CHIT_PETHY	Acidic endochitinase OS=Petunia hybrida PE=2 SV=1	3524	27933	131	75	3	2	1239	1	1	1	981.011	1960.01	2	1960.01	-0.0013	0	95.11	2.3e-08	R	VPGYGVITNIINGGIECGK	G			File5354 Spectrum1624 scans: 1938
1	CHIT_PETHY	Acidic endochitinase OS=Petunia hybrida PE=2 SV=1	3524	27933	131	75	3	2	1240	1	1	1	981.011	1960.01	2	1960.01	-0.0013	0	89.57	8.2e-08	R	VPGYGVITNIINGGIECGK	G			File5354 Spectrum2412 scans: 2805
1	CHIT_PETHY	Acidic endochitinase OS=Petunia hybrida PE=2 SV=1	3524	27933	131	75	3	2	1241	1	1	1	981.011	1960.01	2	1960.01	-0.0013	0	109.74	7.9e-10	R	VPGYGVITNIINGGIECGK	G			File5354 Spectrum2212 scans: 2585
1	CHIT_PETHY	Acidic endochitinase OS=Petunia hybrida PE=2 SV=1	3524	27933	131	75	3	2	1242	1	1	1	981.011	1960.01	2	1960.01	-0.0011	0	19.05	0.91	R	VPGYGVITNIINGGIECGK	G			File5354 Spectrum2457 scans: 2854
1	CHIT_PETHY	Acidic endochitinase OS=Petunia hybrida PE=2 SV=1	3524	27933	131	75	3	2	1243	1	1	1	981.011	1960.01	2	1960.01	-0.0011	0	79.29	8.6e-07	R	VPGYGVITNIINGGIECGK	G			File5354 Spectrum2452 scans: 2849
1	CHIT_PETHY	Acidic endochitinase OS=Petunia hybrida PE=2 SV=1	3524	27933	131	75	3	2	1244	1	1	1	654.343	1960.01	3	1960.01	-0.001	0	62.52	4.1e-05	R	VPGYGVITNIINGGIECGK	G			File5354 Spectrum2329 scans: 2713
1	CHIT_PETHY	Acidic endochitinase OS=Petunia hybrida PE=2 SV=1	3524	27933	131	75	3	2	1245	1	1	1	654.343	1960.01	3	1960.01	-0.001	0	65.15	2.2e-05	R	VPGYGVITNIINGGIECGK	G			File5354 Spectrum2009 scans: 2361
1	CHIT_PETHY	Acidic endochitinase OS=Petunia hybrida PE=2 SV=1	3524	27933	131	75	3	2	1246	1	1	1	654.343	1960.01	3	1960.01	-0.001	0	70.57	6.4e-06	R	VPGYGVITNIINGGIECGK	G			File5354 Spectrum2170 scans: 2538
1	CHIT_PETHY	Acidic endochitinase OS=Petunia hybrida PE=2 SV=1	3524	27933	131	75	3	2	1247	1	1	1	981.011	1960.01	2	1960.01	-0.001	0	86.62	1.6e-07	R	VPGYGVITNIINGGIECGK	G			File5354 Spectrum1892 scans: 2233
1	CHIT_PETHY	Acidic endochitinase OS=Petunia hybrida PE=2 SV=1	3524	27933	131	75	3	2	1248	1	1	1	981.011	1960.01	2	1960.01	-0.001	0	14.11	2.8	R	VPGYGVITNIINGGIECGK	G			File5354 Spectrum1522 scans: 1826
1	CHIT_PETHY	Acidic endochitinase OS=Petunia hybrida PE=2 SV=1	3524	27933	131	75	3	2	1249	1	1	1	981.011	1960.01	2	1960.01	-0.001	0	20.93	0.59	R	VPGYGVITNIINGGIECGK	G			File5354 Spectrum1899 scans: 2240
1	CHIT_PETHY	Acidic endochitinase OS=Petunia hybrida PE=2 SV=1	3524	27933	131	75	3	2	1250	1	1	1	981.011	1960.01	2	1960.01	-0.0009	0	11.19	5.6	R	VPGYGVITNIINGGIECGK	G			File5354 Spectrum2155 scans: 2522
1	CHIT_PETHY	Acidic endochitinase OS=Petunia hybrida PE=2 SV=1	3524	27933	131	75	3	2	1251	1	1	1	981.011	1960.01	2	1960.01	-0.0009	0	26.69	0.16	R	VPGYGVITNIINGGIECGK	G			File5354 Spectrum1633 scans: 1948
1	CHIT_PETHY	Acidic endochitinase OS=Petunia hybrida PE=2 SV=1	3524	27933	131	75	3	2	1252	1	1	1	981.011	1960.01	2	1960.01	-0.0009	0	17.73	1.2	R	VPGYGVITNIINGGIECGK	G			File5354 Spectrum2075 scans: 2434
1	CHIT_PETHY	Acidic endochitinase OS=Petunia hybrida PE=2 SV=1	3524	27933	131	75	3	2	1253	1	1	1	981.011	1960.01	2	1960.01	-0.0008	0	89.91	7.5e-08	R	VPGYGVITNIINGGIECGK	G			File5354 Spectrum2052 scans: 2409
1	CHIT_PETHY	Acidic endochitinase OS=Petunia hybrida PE=2 SV=1	3524	27933	131	75	3	2	1254	1	1	1	981.011	1960.01	2	1960.01	-0.0008	0	14.56	2.6	R	VPGYGVITNIINGGIECGK	G			File5354 Spectrum1572 scans: 1881
1	CHIT_PETHY	Acidic endochitinase OS=Petunia hybrida PE=2 SV=1	3524	27933	131	75	3	2	1255	1	1	1	981.011	1960.01	2	1960.01	-0.0008	0	98.4	1.1e-08	R	VPGYGVITNIINGGIECGK	G			File5354 Spectrum2092 scans: 2453
1	CHIT_PETHY	Acidic endochitinase OS=Petunia hybrida PE=2 SV=1	3524	27933	131	75	3	2	1256	1	1	1	981.011	1960.01	2	1960.01	-0.0007	0	84.81	2.4e-07	R	VPGYGVITNIINGGIECGK	G			File5354 Spectrum1812 scans: 2145
1	CHIT_PETHY	Acidic endochitinase OS=Petunia hybrida PE=2 SV=1	3524	27933	131	75	3	2	1257	1	1	1	981.011	1960.01	2	1960.01	-0.0007	0	101.21	5.5e-09	R	VPGYGVITNIINGGIECGK	G			File5354 Spectrum2132 scans: 2497
1	CHIT_PETHY	Acidic endochitinase OS=Petunia hybrida PE=2 SV=1	3524	27933	131	75	3	2	1258	1	1	1	981.011	1960.01	2	1960.01	-0.0007	0	84.78	2.4e-07	R	VPGYGVITNIINGGIECGK	G			File5354 Spectrum1852 scans: 2189
1	CHIT_PETHY	Acidic endochitinase OS=Petunia hybrida PE=2 SV=1	3524	27933	131	75	3	2	1259	1	1	1	981.011	1960.01	2	1960.01	-0.0007	0	11.42	5.3	R	VPGYGVITNIINGGIECGK	G			File5354 Spectrum1820 scans: 2153
1	CHIT_PETHY	Acidic endochitinase OS=Petunia hybrida PE=2 SV=1	3524	27933	131	75	3	2	1260	1	1	1	981.011	1960.01	2	1960.01	-0.0007	0	20.49	0.65	R	VPGYGVITNIINGGIECGK	G			File5354 Spectrum2117 scans: 2480
1	CHIT_PETHY	Acidic endochitinase OS=Petunia hybrida PE=2 SV=1	3524	27933	131	75	3	2	1261	1	1	1	981.011	1960.01	2	1960.01	-0.0005	0	99.13	8.8e-09	R	VPGYGVITNIINGGIECGK	G			File5354 Spectrum1584 scans: 1894
1	CHIT_PETHY	Acidic endochitinase OS=Petunia hybrida PE=2 SV=1	3524	27933	131	75	3	2	1262	1	1	1	981.011	1960.01	2	1960.01	-0.0004	0	80.94	5.8e-07	R	VPGYGVITNIINGGIECGK	G			File5354 Spectrum1972 scans: 2321
1	CHIT_PETHY	Acidic endochitinase OS=Petunia hybrida PE=2 SV=1	3524	27933	131	75	3	2	1263	1	1	1	981.011	1960.01	2	1960.01	-0.0004	0	15.79	1.9	R	VPGYGVITNIINGGIECGK	G			File5354 Spectrum1690 scans: 2010
1	CHIT_PETHY	Acidic endochitinase OS=Petunia hybrida PE=2 SV=1	3524	27933	131	75	3	2	1264	1	1	1	654.343	1960.01	3	1960.01	-0.0003	0	58.15	0.00011	R	VPGYGVITNIINGGIECGK	G			File5354 Spectrum1343 scans: 1629
1	CHIT_PETHY	Acidic endochitinase OS=Petunia hybrida PE=2 SV=1	3524	27933	131	75	3	2	1265	1	1	1	981.012	1960.01	2	1960.01	-0.0002	0	90.53	6.4e-08	R	VPGYGVITNIINGGIECGK	G			File5354 Spectrum2012 scans: 2365
1	CHIT_PETHY	Acidic endochitinase OS=Petunia hybrida PE=2 SV=1	3524	27933	131	75	3	2	1266	1	1	1	654.343	1960.01	3	1960.01	-0.0001	0	69.54	8e-06	R	VPGYGVITNIINGGIECGK	G			File5354 Spectrum1435 scans: 1730
1	CHIT_PETHY	Acidic endochitinase OS=Petunia hybrida PE=2 SV=1	3524	27933	131	75	3	2	1267	1	1	1	654.343	1960.01	3	1960.01	-0.0001	0	65.23	2.2e-05	R	VPGYGVITNIINGGIECGK	G			File5354 Spectrum1625 scans: 1939
1	CHIT_PETHY	Acidic endochitinase OS=Petunia hybrida PE=2 SV=1	3524	27933	131	75	3	2	1268	1	1	1	654.343	1960.01	3	1960.01	-0.0001	0	61.52	5.1e-05	R	VPGYGVITNIINGGIECGK	G			File5354 Spectrum2050 scans: 2406
1	CHIT_PETHY	Acidic endochitinase OS=Petunia hybrida PE=2 SV=1	3524	27933	131	75	3	2	1269	1	1	1	981.012	1960.01	2	1960.01	0	0	81.22	5.4e-07	R	VPGYGVITNIINGGIECGK	G			File5354 Spectrum1725 scans: 2049
1	CHIT_PETHY	Acidic endochitinase OS=Petunia hybrida PE=2 SV=1	3524	27933	131	75	3	2	1270	1	1	1	981.012	1960.01	2	1960.01	0	0	89.01	9.1e-08	R	VPGYGVITNIINGGIECGK	G			File5354 Spectrum1932 scans: 2277
1	CHIT_PETHY	Acidic endochitinase OS=Petunia hybrida PE=2 SV=1	3524	27933	131	75	3	2	1271	1	1	1	654.344	1960.01	3	1960.01	0.0001	0	58.79	9.5e-05	R	VPGYGVITNIINGGIECGK	G			File5354 Spectrum1535 scans: 1840
1	CHIT_PETHY	Acidic endochitinase OS=Petunia hybrida PE=2 SV=1	3524	27933	131	75	3	2	1272	1	1	1	654.344	1960.01	3	1960.01	0.0001	0	69.64	7.8e-06	R	VPGYGVITNIINGGIECGK	G			File5354 Spectrum1585 scans: 1895
1	CHIT_PETHY	Acidic endochitinase OS=Petunia hybrida PE=2 SV=1	3524	27933	131	75	3	2	1273	1	1	1	654.344	1960.01	3	1960.01	0.0001	0	55.14	0.00022	R	VPGYGVITNIINGGIECGK	G			File5354 Spectrum1929 scans: 2273
1	CHIT_PETHY	Acidic endochitinase OS=Petunia hybrida PE=2 SV=1	3524	27933	131	75	3	2	1274	1	1	1	981.012	1960.01	2	1960.01	0.0001	0	10.13	7	R	VPGYGVITNIINGGIECGK	G			File5354 Spectrum1986 scans: 2336
1	CHIT_PETHY	Acidic endochitinase OS=Petunia hybrida PE=2 SV=1	3524	27933	131	75	3	2	1275	1	1	1	981.012	1960.01	2	1960.01	0.0003	0	90.65	6.2e-08	R	VPGYGVITNIINGGIECGK	G			File5354 Spectrum1483 scans: 1783
1	CHIT_PETHY	Acidic endochitinase OS=Petunia hybrida PE=2 SV=1	3524	27933	131	75	3	2	1276	1	1	1	981.012	1960.01	2	1960.01	0.0003	0	80.01	7.1e-07	R	VPGYGVITNIINGGIECGK	G			File5354 Spectrum1674 scans: 1993
1	CHIT_PETHY	Acidic endochitinase OS=Petunia hybrida PE=2 SV=1	3524	27933	131	75	3	2	1277	1	1	1	654.344	1960.01	3	1960.01	0.0008	0	67.39	1.3e-05	R	VPGYGVITNIINGGIECGK	G			File5354 Spectrum1731 scans: 2055
1	CHIT_PETHY	Acidic endochitinase OS=Petunia hybrida PE=2 SV=1	3524	27933	131	75	3	2	1278	1	1	1	654.344	1960.01	3	1960.01	0.0008	0	67.26	1.3e-05	R	VPGYGVITNIINGGIECGK	G			File5354 Spectrum1890 scans: 2230
1	CHIT_PETHY	Acidic endochitinase OS=Petunia hybrida PE=2 SV=1	3524	27933	131	75	3	2	1279	1	1	1	654.344	1960.01	3	1960.01	0.001	0	67.85	1.2e-05	R	VPGYGVITNIINGGIECGK	G			File5354 Spectrum1809 scans: 2141
1	CHIT_PETHY	Acidic endochitinase OS=Petunia hybrida PE=2 SV=1	3524	27933	131	75	3	2	1280	1	1	1	654.344	1960.01	3	1960.01	0.001	0	53.97	0.00029	R	VPGYGVITNIINGGIECGK	G			File5354 Spectrum2129 scans: 2493
1	CHIT_PETHY	Acidic endochitinase OS=Petunia hybrida PE=2 SV=1	3524	27933	131	75	3	2	1281	1	1	1	654.344	1960.01	3	1960.01	0.0015	0	56.14	0.00018	R	VPGYGVITNIINGGIECGK	G			File5354 Spectrum1485 scans: 1785
1	CHIT_PETHY	Acidic endochitinase OS=Petunia hybrida PE=2 SV=1	3524	27933	131	75	3	2	1282	1	1	1	654.344	1960.01	3	1960.01	0.0017	0	56.87	0.00015	R	VPGYGVITNIINGGIECGK	G			File5354 Spectrum1675 scans: 1994
1	CHIT_PETHY	Acidic endochitinase OS=Petunia hybrida PE=2 SV=1	3524	27933	131	75	3	2	1283	1	1	1	654.344	1960.01	3	1960.01	0.0019	0	82.19	4.4e-07	R	VPGYGVITNIINGGIECGK	G			File5354 Spectrum1970 scans: 2318
1	CHIT_PETHY	Acidic endochitinase OS=Petunia hybrida PE=2 SV=1	3524	27933	131	75	3	2	1284	1	1	1	981.502	1960.99	2	1960.99	-0.003	0	111.44	5.5e-10	R	VPGYGVITNIINGGIECGK	G	Deamidated (NQ)	0.0000000000020000000.0	File5354 Spectrum1192 scans: 1463
1	CHIT_PETHY	Acidic endochitinase OS=Petunia hybrida PE=2 SV=1	3524	27933	131	75	3	2	1285	1	1	1	981.502	1960.99	2	1960.99	-0.0028	0	47.26	0.0015	R	VPGYGVITNIINGGIECGK	G	Deamidated (NQ)	0.0000000000020000000.0	File5354 Spectrum1223 scans: 1497
1	CHIT_PETHY	Acidic endochitinase OS=Petunia hybrida PE=2 SV=1	3524	27933	131	75	3	2	1286	1	1	1	654.671	1960.99	3	1960.99	-0.0007	0	60.13	7.5e-05	R	VPGYGVITNIINGGIECGK	G	Deamidated (NQ)	0.0000000000020000000.0	File5354 Spectrum1193 scans: 1464
1	CHIT_PETHY	Acidic endochitinase OS=Petunia hybrida PE=2 SV=1	3524	27933	131	75	3	2	1287	1	1	1	654.673	1961	3	1960.99	0.0057	0	75.54	2.1e-06	R	VPGYGVITNIINGGIECGK	G	Deamidated (NQ)	0.0000000000020000000.0	File5354 Spectrum1243 scans: 1519
1	CHIT_PETHY	Acidic endochitinase OS=Petunia hybrida PE=2 SV=1	3524	27933	131	75	3	2	1288	1	1	1	981.507	1961	2	1960.99	0.0067	0	32.59	0.042	R	VPGYGVITNIINGGIECGK	G	Deamidated (NQ)	0.0000000000020000000.0	File5354 Spectrum1325 scans: 1609
1	CHIT_PETHY	Acidic endochitinase OS=Petunia hybrida PE=2 SV=1	3524	27933	131	75	3	2	1289	1	1	1	981.507	1961	2	1960.99	0.0069	0	39.02	0.0094	R	VPGYGVITNIINGGIECGK	G	Deamidated (NQ)	0.0000000000020000000.0	File5354 Spectrum1374 scans: 1663
1	CHIT_PETHY	Acidic endochitinase OS=Petunia hybrida PE=2 SV=1	3524	27933	131	75	3	2	1290	1	1	1	981.508	1961	2	1960.99	0.0088	0	47.88	0.0013	R	VPGYGVITNIINGGIECGK	G	Deamidated (NQ)	0.0000000000020000000.0	File5354 Spectrum1423 scans: 1717
1	CHIT_PETHY	Acidic endochitinase OS=Petunia hybrida PE=2 SV=1	3524	27933	131	75	3	2	1291	1	1	1	981.508	1961	2	1960.99	0.0094	0	50.93	0.00065	R	VPGYGVITNIINGGIECGK	G	Deamidated (NQ)	0.0000000000020000000.0	File5354 Spectrum1473 scans: 1772
1	CHIT_PETHY	Acidic endochitinase OS=Petunia hybrida PE=2 SV=1	3524	27933	131	75	3	2	1292	1	1	1	981.51	1961.01	2	1960.99	0.013	0	54.38	0.00028	R	VPGYGVITNIINGGIECGK	G	Deamidated (NQ)	0.0000000000020000000.0	File5354 Spectrum1781 scans: 2110
1	CHIT_PETHY	Acidic endochitinase OS=Petunia hybrida PE=2 SV=1	3524	27933	131	75	3	2	1293	1	1	1	981.512	1961.01	2	1960.99	0.0158	0	47.68	0.0013	R	VPGYGVITNIINGGIECGK	G	Deamidated (NQ)	0.0000000000020000000.0	File5354 Spectrum1860 scans: 2197
1	CHIT_PETHY	Acidic endochitinase OS=Petunia hybrida PE=2 SV=1	3524	27933	131	75	3	2	1294	1	1	1	654.679	1961.02	3	1960.99	0.0233	0	59.98	7.8e-05	R	VPGYGVITNIINGGIECGK	G	Deamidated (NQ)	0.0000000000020000000.0	File5354 Spectrum2408 scans: 2800
1	CHIT_PETHY	Acidic endochitinase OS=Petunia hybrida PE=2 SV=1	3524	27933	131	75	3	2	1295	1	1	1	982.004	1961.99	2	1961.98	0.0158	0	61.92	5.1e-05	R	VPGYGVITNIINGGIECGK	G	2 Deamidated (NQ)	0.0000000020020000000.0	File5354 Spectrum2399 scans: 2790
1	CHIT_PETHY	Acidic endochitinase OS=Petunia hybrida PE=2 SV=1	3524	27933	131	75	3	2	1296	1	1	1	982.005	1961.99	2	1961.98	0.0175	0	34.17	0.031	R	VPGYGVITNIINGGIECGK	G	2 Deamidated (NQ)	0.0000000020020000000.0	File5354 Spectrum98 scans: 112
1	CHIT_PETHY	Acidic endochitinase OS=Petunia hybrida PE=2 SV=1	3524	27933	131	75	3	2	1297	1	1	1	982.005	1961.99	2	1961.98	0.018	0	70.88	6.6e-06	R	VPGYGVITNIINGGIECGK	G	2 Deamidated (NQ)	0.0000000020020000000.0	File5354 Spectrum2349 scans: 2735
1	CHIT_PETHY	Acidic endochitinase OS=Petunia hybrida PE=2 SV=1	3524	27933	131	75	3	2	1787	1	1	1	1389.14	2776.26	2	2776.23	0.0318	0	15.84	1.3	R	FYTYDAFIAAANSFPGFGTTGDDTAR	K	Deamidated (NQ)	0.00000000000200000000000000.0	File5354 Spectrum2327 scans: 2711
1	CHIT_PETHY	Acidic endochitinase OS=Petunia hybrida PE=2 SV=1	3524	27933	131	75	3	2	1789	7	1	1	1389.14	2776.26	2	2776.23	0.0325	0	3.76	21	R	FYTYDAFIAAANSFPGFGTTGDDTAR	K	Deamidated (NQ)	0.00000000000200000000000000.0	File5354 Spectrum2287 scans: 2667
1	CHIT_PETHY	Acidic endochitinase OS=Petunia hybrida PE=2 SV=1	3524	27933	131	75	3	2	1790	1	1	1	1389.14	2776.26	2	2776.23	0.0325	0	11.46	3.5	R	FYTYDAFIAAANSFPGFGTTGDDTAR	K	Deamidated (NQ)	0.00000000000200000000000000.0	File5354 Spectrum2291 scans: 2671
1	CHIT_PETHY	Acidic endochitinase OS=Petunia hybrida PE=2 SV=1	3524	27933	131	75	3	2	1793	10	1	1	1389.14	2776.26	2	2776.23	0.033	0	4.33	18	R	FYTYDAFIAAANSFPGFGTTGDDTAR	K	Deamidated (NQ)	0.00000000000200000000000000.0	File5354 Spectrum2167 scans: 2535
1	CHIT_PETHY	Acidic endochitinase OS=Petunia hybrida PE=2 SV=1	3524	27933	131	75	3	2	1794	1	1	1	1389.14	2776.26	2	2776.23	0.033	0	9.6	5.4	R	FYTYDAFIAAANSFPGFGTTGDDTAR	K	Deamidated (NQ)	0.00000000000200000000000000.0	File5354 Spectrum2171 scans: 2539
1	CHIT_PETHY	Acidic endochitinase OS=Petunia hybrida PE=2 SV=1	3524	27933	131	75	3	2	1795	3	1	1	1389.14	2776.26	2	2776.23	0.0332	0	5.56	14	R	FYTYDAFIAAANSFPGFGTTGDDTAR	K	Deamidated (NQ)	0.00000000000200000000000000.0	File5354 Spectrum2247 scans: 2623
1	CHIT_PETHY	Acidic endochitinase OS=Petunia hybrida PE=2 SV=1	3524	27933	131	75	3	2	1797	1	1	1	1389.14	2776.26	2	2776.23	0.0335	0	14.91	1.6	R	FYTYDAFIAAANSFPGFGTTGDDTAR	K	Deamidated (NQ)	0.00000000000200000000000000.0	File5354 Spectrum2085 scans: 2445
1	CHIT_PETHY	Acidic endochitinase OS=Petunia hybrida PE=2 SV=1	3524	27933	131	75	3	2	1798	1	1	1	1389.14	2776.26	2	2776.23	0.0335	0	9.81	5.1	R	FYTYDAFIAAANSFPGFGTTGDDTAR	K	Deamidated (NQ)	0.00000000000200000000000000.0	File5354 Spectrum2089 scans: 2449
1	CHIT_PETHY	Acidic endochitinase OS=Petunia hybrida PE=2 SV=1	3524	27933	131	75	3	2	1799	1	1	1	1389.14	2776.26	2	2776.23	0.034	0	6.39	11	R	FYTYDAFIAAANSFPGFGTTGDDTAR	K	Deamidated (NQ)	0.00000000000200000000000000.0	File5354 Spectrum2447 scans: 2843
1	CHIT_PETHY	Acidic endochitinase OS=Petunia hybrida PE=2 SV=1	3524	27933	131	75	3	2	1802	1	1	1	1389.14	2776.26	2	2776.23	0.0342	0	15.45	1.4	R	FYTYDAFIAAANSFPGFGTTGDDTAR	K	Deamidated (NQ)	0.00000000000200000000000000.0	File5354 Spectrum1768 scans: 2096
1	CHIT_PETHY	Acidic endochitinase OS=Petunia hybrida PE=2 SV=1	3524	27933	131	75	3	2	1805	1	1	1	1389.14	2776.26	2	2776.23	0.0345	0	9.23	5.9	R	FYTYDAFIAAANSFPGFGTTGDDTAR	K	Deamidated (NQ)	0.00000000000200000000000000.0	File5354 Spectrum1634 scans: 1949
1	CHIT_PETHY	Acidic endochitinase OS=Petunia hybrida PE=2 SV=1	3524	27933	131	75	3	2	1807	1	1	1	1389.14	2776.26	2	2776.23	0.0345	0	9.66	5.4	R	FYTYDAFIAAANSFPGFGTTGDDTAR	K	Deamidated (NQ)	0.00000000000200000000000000.0	File5354 Spectrum2049 scans: 2405
1	CHIT_PETHY	Acidic endochitinase OS=Petunia hybrida PE=2 SV=1	3524	27933	131	75	3	2	1809	1	1	1	1389.14	2776.26	2	2776.23	0.0347	0	10.03	5	R	FYTYDAFIAAANSFPGFGTTGDDTAR	K	Deamidated (NQ)	0.00000000000200000000000000.0	File5354 Spectrum2407 scans: 2799
1	CHIT_PETHY	Acidic endochitinase OS=Petunia hybrida PE=2 SV=1	3524	27933	131	75	3	2	1810	1	1	1	1389.14	2776.26	2	2776.23	0.0347	0	9.69	5.4	R	FYTYDAFIAAANSFPGFGTTGDDTAR	K	Deamidated (NQ)	0.00000000000200000000000000.0	File5354 Spectrum1708 scans: 2030
1	CHIT_PETHY	Acidic endochitinase OS=Petunia hybrida PE=2 SV=1	3524	27933	131	75	3	2	1813	1	1	1	1389.14	2776.26	2	2776.23	0.0349	0	13.13	2.4	R	FYTYDAFIAAANSFPGFGTTGDDTAR	K	Deamidated (NQ)	0.00000000000200000000000000.0	File5354 Spectrum2207 scans: 2579
1	CHIT_PETHY	Acidic endochitinase OS=Petunia hybrida PE=2 SV=1	3524	27933	131	75	3	2	1814	1	1	1	1389.14	2776.26	2	2776.23	0.0349	0	12.14	3.1	R	FYTYDAFIAAANSFPGFGTTGDDTAR	K	Deamidated (NQ)	0.00000000000200000000000000.0	File5354 Spectrum2367 scans: 2755
1	CHIT_PETHY	Acidic endochitinase OS=Petunia hybrida PE=2 SV=1	3524	27933	131	75	3	2	1815	1	1	1	1389.14	2776.26	2	2776.23	0.0349	0	9.89	5.1	R	FYTYDAFIAAANSFPGFGTTGDDTAR	K	Deamidated (NQ)	0.00000000000200000000000000.0	File5354 Spectrum2211 scans: 2583
1	CHIT_PETHY	Acidic endochitinase OS=Petunia hybrida PE=2 SV=1	3524	27933	131	75	3	2	1816	1	1	1	1389.14	2776.26	2	2776.23	0.0352	0	14.57	1.8	R	FYTYDAFIAAANSFPGFGTTGDDTAR	K	Deamidated (NQ)	0.00000000000200000000000000.0	File5354 Spectrum1927 scans: 2271
1	CHIT_PETHY	Acidic endochitinase OS=Petunia hybrida PE=2 SV=1	3524	27933	131	75	3	2	1820	1	1	1	1389.14	2776.26	2	2776.23	0.0357	0	23.25	0.24	R	FYTYDAFIAAANSFPGFGTTGDDTAR	K	Deamidated (NQ)	0.00000000000200000000000000.0	File5354 Spectrum2005 scans: 2357
1	CHIT_PETHY	Acidic endochitinase OS=Petunia hybrida PE=2 SV=1	3524	27933	131	75	3	2	1822	1	1	1	1389.14	2776.27	2	2776.23	0.0359	0	6.08	13	R	FYTYDAFIAAANSFPGFGTTGDDTAR	K	Deamidated (NQ)	0.00000000000200000000000000.0	File5354 Spectrum1887 scans: 2227
1	CHIT_PETHY	Acidic endochitinase OS=Petunia hybrida PE=2 SV=1	3524	27933	131	75	3	2	1823	2	1	1	1389.14	2776.27	2	2776.23	0.0362	0	4.02	20	R	FYTYDAFIAAANSFPGFGTTGDDTAR	K	Deamidated (NQ)	0.00000000000200000000000000.0	File5354 Spectrum1914 scans: 2257
1	CHIT_PETHY	Acidic endochitinase OS=Petunia hybrida PE=2 SV=1	3524	27933	131	75	3	2	1824	6	1	1	1389.14	2776.27	2	2776.23	0.0364	0	1.73	34	R	FYTYDAFIAAANSFPGFGTTGDDTAR	K	Deamidated (NQ)	0.00000000000200000000000000.0	File5354 Spectrum2126 scans: 2490
1	CHIT_PETHY	Acidic endochitinase OS=Petunia hybrida PE=2 SV=1	3524	27933	131	75	3	2	1825	1	1	1	1389.14	2776.27	2	2776.23	0.0364	0	9.38	5.8	R	FYTYDAFIAAANSFPGFGTTGDDTAR	K	Deamidated (NQ)	0.00000000000200000000000000.0	File5354 Spectrum2130 scans: 2494
1	CHIT_PETHY	Acidic endochitinase OS=Petunia hybrida PE=2 SV=1	3524	27933	131	75	3	2	1827	1	1	1	1389.14	2776.27	2	2776.23	0.0367	0	9.88	5.2	R	FYTYDAFIAAANSFPGFGTTGDDTAR	K	Deamidated (NQ)	0.00000000000200000000000000.0	File5354 Spectrum1874 scans: 2213
1	CHIT_PETHY	Acidic endochitinase OS=Petunia hybrida PE=2 SV=1	3524	27933	131	75	3	2	1829	5	1	1	1389.14	2776.27	2	2776.23	0.0369	0	0.4	47	R	FYTYDAFIAAANSFPGFGTTGDDTAR	K	Deamidated (NQ)	0.00000000000200000000000000.0	File5354 Spectrum1728 scans: 2052
1	CHIT_PETHY	Acidic endochitinase OS=Petunia hybrida PE=2 SV=1	3524	27933	131	75	3	2	1831	5	1	1	1389.14	2776.27	2	2776.23	0.0371	0	1.24	38	R	FYTYDAFIAAANSFPGFGTTGDDTAR	K	Deamidated (NQ)	0.00000000000200000000000000.0	File5354 Spectrum1807 scans: 2139
1	CHIT_PETHY	Acidic endochitinase OS=Petunia hybrida PE=2 SV=1	3524	27933	131	75	3	2	1833	7	1	1	926.429	2776.27	3	2776.23	0.0372	0	1.05	40	R	FYTYDAFIAAANSFPGFGTTGDDTAR	K	Deamidated (NQ)	0.00000000000200000000000000.0	File5354 Spectrum1766 scans: 2094
1	CHIT_PETHY	Acidic endochitinase OS=Petunia hybrida PE=2 SV=1	3524	27933	131	75	3	2	1834	1	1	1	926.429	2776.27	3	2776.23	0.0372	0	10.77	4.3	R	FYTYDAFIAAANSFPGFGTTGDDTAR	K	Deamidated (NQ)	0.00000000000200000000000000.0	File5354 Spectrum2322 scans: 2706
1	CHIT_PETHY	Acidic endochitinase OS=Petunia hybrida PE=2 SV=1	3524	27933	131	75	3	2	1837	4	1	1	926.429	2776.27	3	2776.23	0.0374	0	6.22	12	R	FYTYDAFIAAANSFPGFGTTGDDTAR	K	Deamidated (NQ)	0.00000000000200000000000000.0	File5354 Spectrum2362 scans: 2750
1	CHIT_PETHY	Acidic endochitinase OS=Petunia hybrida PE=2 SV=1	3524	27933	131	75	3	2	1838	1	1	1	1389.14	2776.27	2	2776.23	0.0374	0	9.31	6	R	FYTYDAFIAAANSFPGFGTTGDDTAR	K	Deamidated (NQ)	0.00000000000200000000000000.0	File5354 Spectrum1792 scans: 2123
1	CHIT_PETHY	Acidic endochitinase OS=Petunia hybrida PE=2 SV=1	3524	27933	131	75	3	2	1840	4	1	1	926.43	2776.27	3	2776.23	0.0378	0	4.69	17	R	FYTYDAFIAAANSFPGFGTTGDDTAR	K	Deamidated (NQ)	0.00000000000200000000000000.0	File5354 Spectrum2043 scans: 2399
1	CHIT_PETHY	Acidic endochitinase OS=Petunia hybrida PE=2 SV=1	3524	27933	131	75	3	2	1842	1	1	1	926.43	2776.27	3	2776.23	0.0379	0	8.98	6.5	R	FYTYDAFIAAANSFPGFGTTGDDTAR	K	Deamidated (NQ)	0.00000000000200000000000000.0	File5354 Spectrum2442 scans: 2838
1	CHIT_PETHY	Acidic endochitinase OS=Petunia hybrida PE=2 SV=1	3524	27933	131	75	3	2	1845	1	1	1	1389.14	2776.27	2	2776.23	0.0381	0	4.09	20	R	FYTYDAFIAAANSFPGFGTTGDDTAR	K	Deamidated (NQ)	0.00000000000200000000000000.0	File5354 Spectrum1832 scans: 2167
1	CHIT_PETHY	Acidic endochitinase OS=Petunia hybrida PE=2 SV=1	3524	27933	131	75	3	2	1850	3	1	1	926.43	2776.27	3	2776.23	0.0385	0	5.61	14	R	FYTYDAFIAAANSFPGFGTTGDDTAR	K	Deamidated (NQ)	0.00000000000200000000000000.0	File5354 Spectrum2402 scans: 2794
1	CHIT_PETHY	Acidic endochitinase OS=Petunia hybrida PE=2 SV=1	3524	27933	131	75	3	2	1853	1	1	1	1389.14	2776.27	2	2776.23	0.0389	0	11.55	3.7	R	FYTYDAFIAAANSFPGFGTTGDDTAR	K	Deamidated (NQ)	0.00000000000200000000000000.0	File5354 Spectrum1681 scans: 2000
1	CHIT_PETHY	Acidic endochitinase OS=Petunia hybrida PE=2 SV=1	3524	27933	131	75	3	2	1855	2	1	1	1389.14	2776.27	2	2776.23	0.0391	0	5.52	15	R	FYTYDAFIAAANSFPGFGTTGDDTAR	K	Deamidated (NQ)	0.00000000000200000000000000.0	File5354 Spectrum1967 scans: 2315
1	CHIT_PETHY	Acidic endochitinase OS=Petunia hybrida PE=2 SV=1	3524	27933	131	75	3	2	1856	3	1	1	926.43	2776.27	3	2776.23	0.0392	0	4.96	17	R	FYTYDAFIAAANSFPGFGTTGDDTAR	K	Deamidated (NQ)	0.00000000000200000000000000.0	File5354 Spectrum2123 scans: 2487
1	CHIT_PETHY	Acidic endochitinase OS=Petunia hybrida PE=2 SV=1	3524	27933	131	75	3	2	1859	7	1	1	926.43	2776.27	3	2776.23	0.0398	0	2.96	27	R	FYTYDAFIAAANSFPGFGTTGDDTAR	K	Deamidated (NQ)	0.00000000000200000000000000.0	File5354 Spectrum1924 scans: 2268
1	CHIT_PETHY	Acidic endochitinase OS=Petunia hybrida PE=2 SV=1	3524	27933	131	75	3	2	1967	1	1	1	996.163	2985.47	3	2985.51	-0.0424	2	64.71	2.5e-05	R	VPGYGVITNIINGGIECGKGQNARVEDR	I			File5354 Spectrum1110 scans: 1372
1	CHIT_PETHY	Acidic endochitinase OS=Petunia hybrida PE=2 SV=1	3524	27933	131	75	3	2	1968	1	1	1	996.491	2986.45	3	2986.49	-0.0411	2	66.52	1.7e-05	R	VPGYGVITNIINGGIECGKGQNARVEDR	I	Deamidated (NQ)	0.0000000000000000000002000000.0	File5354 Spectrum1160 scans: 1427
1	CHIT_PETHY	Acidic endochitinase OS=Petunia hybrida PE=2 SV=1	3524	27933	131	75	3	2	1969	1	1	1	996.821	2987.44	3	2987.48	-0.0352	2	83.33	3.5e-07	R	VPGYGVITNIINGGIECGKGQNARVEDR	I	2 Deamidated (NQ)	0.0000000000020000000002000000.0	File5354 Spectrum1043 scans: 1299
1	CHIT_PETHY	Acidic endochitinase OS=Petunia hybrida PE=2 SV=1	3524	27933	131	75	3	2	1970	1	1	1	996.825	2987.45	3	2987.48	-0.0231	2	60.25	7.3e-05	R	VPGYGVITNIINGGIECGKGQNARVEDR	I	2 Deamidated (NQ)	0.0000000020000000000002000000.0	File5354 Spectrum1216 scans: 1489
1	CHIT_PETHY	Acidic endochitinase OS=Petunia hybrida PE=2 SV=1	3524	27933	131	75	3	2	1971	1	1	1	748.122	2988.46	4	2988.46	-0.0002	2	13.78	3.2	R	VPGYGVITNIINGGIECGKGQNARVEDR	I	3 Deamidated (NQ)	0.0000000020000000000022000000.0	File5354 Spectrum1130 scans: 1394
1	CHIT_PETHY	Acidic endochitinase OS=Petunia hybrida PE=2 SV=1	3524	27933	131	75	3	2	1972	1	1	1	997.497	2989.47	3	2989.45	0.0228	2	41.69	0.0054	R	VPGYGVITNIINGGIECGKGQNARVEDR	I	4 Deamidated (NQ)	0.0000000020020000000022000000.0	File5354 Spectrum1370 scans: 1658
2	CHI1_GOSHI	Endochitinase 1 OS=Gossypium hirsutum PE=3 SV=1	3377	35613	103	74	3	3	11	1	1	0	314.178	626.342	2	626.343	-0.001	0	15.36	0.26	R	IGFYK	R			File5354 Spectrum664 scans: 882
2	CHI1_GOSHI	Endochitinase 1 OS=Gossypium hirsutum PE=3 SV=1	3377	35613	103	74	3	3	12	1	1	0	314.178	626.342	2	626.343	-0.0008	0	9.86	0.93	R	IGFYK	R			File5354 Spectrum865 scans: 1103
2	CHI1_GOSHI	Endochitinase 1 OS=Gossypium hirsutum PE=3 SV=1	3377	35613	103	74	3	3	13	1	1	0	314.178	626.342	2	626.343	-0.0008	0	7.49	1.6	R	IGFYK	R			File5354 Spectrum913 scans: 1156
2	CHI1_GOSHI	Endochitinase 1 OS=Gossypium hirsutum PE=3 SV=1	3377	35613	103	74	3	3	14	2	1	0	314.178	626.342	2	626.343	-0.0006	0	7.2	1.7	R	IGFYK	R			File5354 Spectrum967 scans: 1215
2	CHI1_GOSHI	Endochitinase 1 OS=Gossypium hirsutum PE=3 SV=1	3377	35613	103	74	3	3	15	1	1	0	314.178	626.342	2	626.343	-0.0005	0	16.31	0.21	R	IGFYK	R			File5354 Spectrum763 scans: 991
2	CHI1_GOSHI	Endochitinase 1 OS=Gossypium hirsutum PE=3 SV=1	3377	35613	103	74	3	3	16	1	1	0	314.178	626.342	2	626.343	-0.0005	0	6.8	1.9	R	IGFYK	R			File5354 Spectrum1089 scans: 1349
2	CHI1_GOSHI	Endochitinase 1 OS=Gossypium hirsutum PE=3 SV=1	3377	35613	103	74	3	3	17	1	1	0	314.178	626.342	2	626.343	-0.0003	0	17.91	0.15	R	IGFYK	R			File5354 Spectrum713 scans: 936
2	CHI1_GOSHI	Endochitinase 1 OS=Gossypium hirsutum PE=3 SV=1	3377	35613	103	74	3	3	18	1	1	0	314.178	626.342	2	626.343	-0.0003	0	9.13	1.1	R	IGFYK	R			File5354 Spectrum815 scans: 1048
2	CHI1_GOSHI	Endochitinase 1 OS=Gossypium hirsutum PE=3 SV=1	3377	35613	103	74	3	3	19	2	1	0	314.179	626.343	2	626.343	-0.0002	0	11.91	0.58	R	IGFYK	R			File5354 Spectrum562 scans: 770
2	CHI1_GOSHI	Endochitinase 1 OS=Gossypium hirsutum PE=3 SV=1	3377	35613	103	74	3	3	20	1	1	0	314.179	626.343	2	626.343	-0.0002	0	7.02	1.8	R	IGFYK	R			File5354 Spectrum1017 scans: 1270
2	CHI1_GOSHI	Endochitinase 1 OS=Gossypium hirsutum PE=3 SV=1	3377	35613	103	74	3	3	21	1	1	0	314.179	626.343	2	626.343	0	0	19.69	0.097	R	IGFYK	R			File5354 Spectrum512 scans: 715
2	CHI1_GOSHI	Endochitinase 1 OS=Gossypium hirsutum PE=3 SV=1	3377	35613	103	74	3	3	23	1	1	0	314.179	626.343	2	626.343	0	0	19.74	0.096	R	IGFYK	R			File5354 Spectrum612 scans: 825
2	CHI1_GOSHI	Endochitinase 1 OS=Gossypium hirsutum PE=3 SV=1	3377	35613	103	74	3	3	24	1	1	0	314.179	626.343	2	626.343	0.0001	0	22.86	0.047	R	IGFYK	R			File5354 Spectrum462 scans: 660
2	CHI1_GOSHI	Endochitinase 1 OS=Gossypium hirsutum PE=3 SV=1	3377	35613	103	74	3	3	105	1	1	0	392.229	782.443	2	782.444	-0.0005	1	43.95	0.00088	R	IGFYKR	Y			File5354 Spectrum433 scans: 628
2	CHI1_GOSHI	Endochitinase 1 OS=Gossypium hirsutum PE=3 SV=1	3377	35613	103	74	3	3	106	1	1	0	392.229	782.443	2	782.444	-0.0005	1	31.42	0.016	R	IGFYKR	Y			File5354 Spectrum536 scans: 741
2	CHI1_GOSHI	Endochitinase 1 OS=Gossypium hirsutum PE=3 SV=1	3377	35613	103	74	3	3	107	1	1	0	392.229	782.443	2	782.444	-0.0004	1	36.16	0.0053	R	IGFYKR	Y			File5354 Spectrum483 scans: 683
2	CHI1_GOSHI	Endochitinase 1 OS=Gossypium hirsutum PE=3 SV=1	3377	35613	103	74	3	3	1211	1	0	1	981.01	1960.01	2	1960.01	-0.0037	0	87.13	1.4e-07	R	VPGYGVITNIINGGLECGK	G			File5354 Spectrum1292 scans: 1573
2	CHI1_GOSHI	Endochitinase 1 OS=Gossypium hirsutum PE=3 SV=1	3377	35613	103	74	3	3	1212	1	0	1	981.01	1960.01	2	1960.01	-0.0031	0	23.48	0.33	R	VPGYGVITNIINGGLECGK	G			File5354 Spectrum1273 scans: 1552
2	CHI1_GOSHI	Endochitinase 1 OS=Gossypium hirsutum PE=3 SV=1	3377	35613	103	74	3	3	1213	1	0	1	981.01	1960.01	2	1960.01	-0.0029	0	80.43	6.8e-07	R	VPGYGVITNIINGGLECGK	G			File5354 Spectrum1392 scans: 1683
2	CHI1_GOSHI	Endochitinase 1 OS=Gossypium hirsutum PE=3 SV=1	3377	35613	103	74	3	3	1214	1	0	1	981.01	1960.01	2	1960.01	-0.0026	0	22.83	0.39	R	VPGYGVITNIINGGLECGK	G			File5354 Spectrum2235 scans: 2610
2	CHI1_GOSHI	Endochitinase 1 OS=Gossypium hirsutum PE=3 SV=1	3377	35613	103	74	3	3	1215	1	0	1	981.01	1960.01	2	1960.01	-0.0024	0	86.09	1.8e-07	R	VPGYGVITNIINGGLECGK	G			File5354 Spectrum1242 scans: 1518
2	CHI1_GOSHI	Endochitinase 1 OS=Gossypium hirsutum PE=3 SV=1	3377	35613	103	74	3	3	1216	1	0	1	981.01	1960.01	2	1960.01	-0.0024	0	90.07	7.4e-08	R	VPGYGVITNIINGGLECGK	G			File5354 Spectrum2172 scans: 2541
2	CHI1_GOSHI	Endochitinase 1 OS=Gossypium hirsutum PE=3 SV=1	3377	35613	103	74	3	3	1217	1	0	1	654.343	1960.01	3	1960.01	-0.0023	0	70.71	6.4e-06	R	VPGYGVITNIINGGLECGK	G			File5354 Spectrum1850 scans: 2186
2	CHI1_GOSHI	Endochitinase 1 OS=Gossypium hirsutum PE=3 SV=1	3377	35613	103	74	3	3	1218	1	0	1	981.011	1960.01	2	1960.01	-0.0022	0	84.74	2.5e-07	R	VPGYGVITNIINGGLECGK	G			File5354 Spectrum1342 scans: 1628
2	CHI1_GOSHI	Endochitinase 1 OS=Gossypium hirsutum PE=3 SV=1	3377	35613	103	74	3	3	1219	1	0	1	654.343	1960.01	3	1960.01	-0.0021	0	62.8	3.9e-05	R	VPGYGVITNIINGGLECGK	G			File5354 Spectrum2370 scans: 2758
2	CHI1_GOSHI	Endochitinase 1 OS=Gossypium hirsutum PE=3 SV=1	3377	35613	103	74	3	3	1220	1	0	1	981.011	1960.01	2	1960.01	-0.0021	0	88.45	1.1e-07	R	VPGYGVITNIINGGLECGK	G			File5354 Spectrum2252 scans: 2629
2	CHI1_GOSHI	Endochitinase 1 OS=Gossypium hirsutum PE=3 SV=1	3377	35613	103	74	3	3	1221	1	0	1	981.011	1960.01	2	1960.01	-0.0021	0	76.58	1.7e-06	R	VPGYGVITNIINGGLECGK	G			File5354 Spectrum2372 scans: 2761
2	CHI1_GOSHI	Endochitinase 1 OS=Gossypium hirsutum PE=3 SV=1	3377	35613	103	74	3	3	1222	1	0	1	981.011	1960.01	2	1960.01	-0.002	0	80.65	6.5e-07	R	VPGYGVITNIINGGLECGK	G			File5354 Spectrum2292 scans: 2673
2	CHI1_GOSHI	Endochitinase 1 OS=Gossypium hirsutum PE=3 SV=1	3377	35613	103	74	3	3	1223	1	0	1	981.011	1960.01	2	1960.01	-0.002	0	25.34	0.22	R	VPGYGVITNIINGGLECGK	G			File5354 Spectrum2298 scans: 2679
2	CHI1_GOSHI	Endochitinase 1 OS=Gossypium hirsutum PE=3 SV=1	3377	35613	103	74	3	3	1224	1	0	1	654.343	1960.01	3	1960.01	-0.0019	0	65.72	2e-05	R	VPGYGVITNIINGGLECGK	G			File5354 Spectrum2289 scans: 2669
2	CHI1_GOSHI	Endochitinase 1 OS=Gossypium hirsutum PE=3 SV=1	3377	35613	103	74	3	3	1225	1	0	1	654.343	1960.01	3	1960.01	-0.0019	0	68.7	1e-05	R	VPGYGVITNIINGGLECGK	G			File5354 Spectrum1769 scans: 2097
2	CHI1_GOSHI	Endochitinase 1 OS=Gossypium hirsutum PE=3 SV=1	3377	35613	103	74	3	3	1226	1	0	1	654.343	1960.01	3	1960.01	-0.0019	0	67.18	1.4e-05	R	VPGYGVITNIINGGLECGK	G			File5354 Spectrum2088 scans: 2448
2	CHI1_GOSHI	Endochitinase 1 OS=Gossypium hirsutum PE=3 SV=1	3377	35613	103	74	3	3	1227	1	0	1	981.011	1960.01	2	1960.01	-0.0018	0	93.1	3.7e-08	R	VPGYGVITNIINGGLECGK	G			File5354 Spectrum1534 scans: 1839
2	CHI1_GOSHI	Endochitinase 1 OS=Gossypium hirsutum PE=3 SV=1	3377	35613	103	74	3	3	1228	1	0	1	981.011	1960.01	2	1960.01	-0.0018	0	90.33	7e-08	R	VPGYGVITNIINGGLECGK	G			File5354 Spectrum1765 scans: 2093
2	CHI1_GOSHI	Endochitinase 1 OS=Gossypium hirsutum PE=3 SV=1	3377	35613	103	74	3	3	1229	1	0	1	981.011	1960.01	2	1960.01	-0.0016	0	22.68	0.4	R	VPGYGVITNIINGGLECGK	G			File5354 Spectrum1739 scans: 2064
2	CHI1_GOSHI	Endochitinase 1 OS=Gossypium hirsutum PE=3 SV=1	3377	35613	103	74	3	3	1230	1	0	1	981.011	1960.01	2	1960.01	-0.0016	0	12.76	4	R	VPGYGVITNIINGGLECGK	G			File5354 Spectrum2199 scans: 2570
2	CHI1_GOSHI	Endochitinase 1 OS=Gossypium hirsutum PE=3 SV=1	3377	35613	103	74	3	3	1231	1	0	1	981.011	1960.01	2	1960.01	-0.0015	0	88.61	1e-07	R	VPGYGVITNIINGGLECGK	G			File5354 Spectrum1433 scans: 1728
2	CHI1_GOSHI	Endochitinase 1 OS=Gossypium hirsutum PE=3 SV=1	3377	35613	103	74	3	3	1232	1	0	1	981.011	1960.01	2	1960.01	-0.0015	0	86.01	1.9e-07	R	VPGYGVITNIINGGLECGK	G			File5354 Spectrum2332 scans: 2717
2	CHI1_GOSHI	Endochitinase 1 OS=Gossypium hirsutum PE=3 SV=1	3377	35613	103	74	3	3	1233	1	0	1	981.011	1960.01	2	1960.01	-0.0015	0	14.76	2.5	R	VPGYGVITNIINGGLECGK	G			File5354 Spectrum2036 scans: 2391
2	CHI1_GOSHI	Endochitinase 1 OS=Gossypium hirsutum PE=3 SV=1	3377	35613	103	74	3	3	1234	1	0	1	654.343	1960.01	3	1960.01	-0.0014	0	53.6	0.00033	R	VPGYGVITNIINGGLECGK	G			File5354 Spectrum2448 scans: 2844
2	CHI1_GOSHI	Endochitinase 1 OS=Gossypium hirsutum PE=3 SV=1	3377	35613	103	74	3	3	1235	1	0	1	654.343	1960.01	3	1960.01	-0.0014	0	62.67	4.1e-05	R	VPGYGVITNIINGGLECGK	G			File5354 Spectrum1393 scans: 1684
2	CHI1_GOSHI	Endochitinase 1 OS=Gossypium hirsutum PE=3 SV=1	3377	35613	103	74	3	3	1236	1	0	1	654.343	1960.01	3	1960.01	-0.0014	0	63.53	3.3e-05	R	VPGYGVITNIINGGLECGK	G			File5354 Spectrum1293 scans: 1574
2	CHI1_GOSHI	Endochitinase 1 OS=Gossypium hirsutum PE=3 SV=1	3377	35613	103	74	3	3	1237	1	0	1	654.343	1960.01	3	1960.01	-0.0014	0	72.11	4.6e-06	R	VPGYGVITNIINGGLECGK	G			File5354 Spectrum2249 scans: 2625
2	CHI1_GOSHI	Endochitinase 1 OS=Gossypium hirsutum PE=3 SV=1	3377	35613	103	74	3	3	1238	1	0	1	654.343	1960.01	3	1960.01	-0.0014	0	65.26	2.2e-05	R	VPGYGVITNIINGGLECGK	G			File5354 Spectrum2209 scans: 2581
2	CHI1_GOSHI	Endochitinase 1 OS=Gossypium hirsutum PE=3 SV=1	3377	35613	103	74	3	3	1239	1	0	1	981.011	1960.01	2	1960.01	-0.0013	0	95.11	2.3e-08	R	VPGYGVITNIINGGLECGK	G			File5354 Spectrum1624 scans: 1938
2	CHI1_GOSHI	Endochitinase 1 OS=Gossypium hirsutum PE=3 SV=1	3377	35613	103	74	3	3	1240	1	0	1	981.011	1960.01	2	1960.01	-0.0013	0	89.57	8.2e-08	R	VPGYGVITNIINGGLECGK	G			File5354 Spectrum2412 scans: 2805
2	CHI1_GOSHI	Endochitinase 1 OS=Gossypium hirsutum PE=3 SV=1	3377	35613	103	74	3	3	1241	1	0	1	981.011	1960.01	2	1960.01	-0.0013	0	109.74	7.9e-10	R	VPGYGVITNIINGGLECGK	G			File5354 Spectrum2212 scans: 2585
2	CHI1_GOSHI	Endochitinase 1 OS=Gossypium hirsutum PE=3 SV=1	3377	35613	103	74	3	3	1242	1	0	1	981.011	1960.01	2	1960.01	-0.0011	0	19.05	0.91	R	VPGYGVITNIINGGLECGK	G			File5354 Spectrum2457 scans: 2854
2	CHI1_GOSHI	Endochitinase 1 OS=Gossypium hirsutum PE=3 SV=1	3377	35613	103	74	3	3	1243	1	0	1	981.011	1960.01	2	1960.01	-0.0011	0	79.29	8.6e-07	R	VPGYGVITNIINGGLECGK	G			File5354 Spectrum2452 scans: 2849
2	CHI1_GOSHI	Endochitinase 1 OS=Gossypium hirsutum PE=3 SV=1	3377	35613	103	74	3	3	1244	1	0	1	654.343	1960.01	3	1960.01	-0.001	0	62.52	4.1e-05	R	VPGYGVITNIINGGLECGK	G			File5354 Spectrum2329 scans: 2713
2	CHI1_GOSHI	Endochitinase 1 OS=Gossypium hirsutum PE=3 SV=1	3377	35613	103	74	3	3	1245	1	0	1	654.343	1960.01	3	1960.01	-0.001	0	65.15	2.2e-05	R	VPGYGVITNIINGGLECGK	G			File5354 Spectrum2009 scans: 2361
2	CHI1_GOSHI	Endochitinase 1 OS=Gossypium hirsutum PE=3 SV=1	3377	35613	103	74	3	3	1246	1	0	1	654.343	1960.01	3	1960.01	-0.001	0	70.57	6.4e-06	R	VPGYGVITNIINGGLECGK	G			File5354 Spectrum2170 scans: 2538
2	CHI1_GOSHI	Endochitinase 1 OS=Gossypium hirsutum PE=3 SV=1	3377	35613	103	74	3	3	1247	1	0	1	981.011	1960.01	2	1960.01	-0.001	0	86.62	1.6e-07	R	VPGYGVITNIINGGLECGK	G			File5354 Spectrum1892 scans: 2233
2	CHI1_GOSHI	Endochitinase 1 OS=Gossypium hirsutum PE=3 SV=1	3377	35613	103	74	3	3	1248	1	0	1	981.011	1960.01	2	1960.01	-0.001	0	14.11	2.8	R	VPGYGVITNIINGGLECGK	G			File5354 Spectrum1522 scans: 1826
2	CHI1_GOSHI	Endochitinase 1 OS=Gossypium hirsutum PE=3 SV=1	3377	35613	103	74	3	3	1249	1	0	1	981.011	1960.01	2	1960.01	-0.001	0	20.93	0.59	R	VPGYGVITNIINGGLECGK	G			File5354 Spectrum1899 scans: 2240
2	CHI1_GOSHI	Endochitinase 1 OS=Gossypium hirsutum PE=3 SV=1	3377	35613	103	74	3	3	1250	1	0	1	981.011	1960.01	2	1960.01	-0.0009	0	11.19	5.6	R	VPGYGVITNIINGGLECGK	G			File5354 Spectrum2155 scans: 2522
2	CHI1_GOSHI	Endochitinase 1 OS=Gossypium hirsutum PE=3 SV=1	3377	35613	103	74	3	3	1251	1	0	1	981.011	1960.01	2	1960.01	-0.0009	0	26.69	0.16	R	VPGYGVITNIINGGLECGK	G			File5354 Spectrum1633 scans: 1948
2	CHI1_GOSHI	Endochitinase 1 OS=Gossypium hirsutum PE=3 SV=1	3377	35613	103	74	3	3	1252	1	0	1	981.011	1960.01	2	1960.01	-0.0009	0	17.73	1.2	R	VPGYGVITNIINGGLECGK	G			File5354 Spectrum2075 scans: 2434
2	CHI1_GOSHI	Endochitinase 1 OS=Gossypium hirsutum PE=3 SV=1	3377	35613	103	74	3	3	1253	1	0	1	981.011	1960.01	2	1960.01	-0.0008	0	89.91	7.5e-08	R	VPGYGVITNIINGGLECGK	G			File5354 Spectrum2052 scans: 2409
2	CHI1_GOSHI	Endochitinase 1 OS=Gossypium hirsutum PE=3 SV=1	3377	35613	103	74	3	3	1254	1	0	1	981.011	1960.01	2	1960.01	-0.0008	0	14.56	2.6	R	VPGYGVITNIINGGLECGK	G			File5354 Spectrum1572 scans: 1881
2	CHI1_GOSHI	Endochitinase 1 OS=Gossypium hirsutum PE=3 SV=1	3377	35613	103	74	3	3	1255	1	0	1	981.011	1960.01	2	1960.01	-0.0008	0	98.4	1.1e-08	R	VPGYGVITNIINGGLECGK	G			File5354 Spectrum2092 scans: 2453
2	CHI1_GOSHI	Endochitinase 1 OS=Gossypium hirsutum PE=3 SV=1	3377	35613	103	74	3	3	1256	1	0	1	981.011	1960.01	2	1960.01	-0.0007	0	84.81	2.4e-07	R	VPGYGVITNIINGGLECGK	G			File5354 Spectrum1812 scans: 2145
2	CHI1_GOSHI	Endochitinase 1 OS=Gossypium hirsutum PE=3 SV=1	3377	35613	103	74	3	3	1257	1	0	1	981.011	1960.01	2	1960.01	-0.0007	0	101.21	5.5e-09	R	VPGYGVITNIINGGLECGK	G			File5354 Spectrum2132 scans: 2497
2	CHI1_GOSHI	Endochitinase 1 OS=Gossypium hirsutum PE=3 SV=1	3377	35613	103	74	3	3	1258	1	0	1	981.011	1960.01	2	1960.01	-0.0007	0	84.78	2.4e-07	R	VPGYGVITNIINGGLECGK	G			File5354 Spectrum1852 scans: 2189
2	CHI1_GOSHI	Endochitinase 1 OS=Gossypium hirsutum PE=3 SV=1	3377	35613	103	74	3	3	1259	1	0	1	981.011	1960.01	2	1960.01	-0.0007	0	11.42	5.3	R	VPGYGVITNIINGGLECGK	G			File5354 Spectrum1820 scans: 2153
2	CHI1_GOSHI	Endochitinase 1 OS=Gossypium hirsutum PE=3 SV=1	3377	35613	103	74	3	3	1260	1	0	1	981.011	1960.01	2	1960.01	-0.0007	0	20.49	0.65	R	VPGYGVITNIINGGLECGK	G			File5354 Spectrum2117 scans: 2480
2	CHI1_GOSHI	Endochitinase 1 OS=Gossypium hirsutum PE=3 SV=1	3377	35613	103	74	3	3	1261	1	0	1	981.011	1960.01	2	1960.01	-0.0005	0	99.13	8.8e-09	R	VPGYGVITNIINGGLECGK	G			File5354 Spectrum1584 scans: 1894
2	CHI1_GOSHI	Endochitinase 1 OS=Gossypium hirsutum PE=3 SV=1	3377	35613	103	74	3	3	1262	1	0	1	981.011	1960.01	2	1960.01	-0.0004	0	80.94	5.8e-07	R	VPGYGVITNIINGGLECGK	G			File5354 Spectrum1972 scans: 2321
2	CHI1_GOSHI	Endochitinase 1 OS=Gossypium hirsutum PE=3 SV=1	3377	35613	103	74	3	3	1263	1	0	1	981.011	1960.01	2	1960.01	-0.0004	0	15.79	1.9	R	VPGYGVITNIINGGLECGK	G			File5354 Spectrum1690 scans: 2010
2	CHI1_GOSHI	Endochitinase 1 OS=Gossypium hirsutum PE=3 SV=1	3377	35613	103	74	3	3	1264	1	0	1	654.343	1960.01	3	1960.01	-0.0003	0	58.15	0.00011	R	VPGYGVITNIINGGLECGK	G			File5354 Spectrum1343 scans: 1629
2	CHI1_GOSHI	Endochitinase 1 OS=Gossypium hirsutum PE=3 SV=1	3377	35613	103	74	3	3	1265	1	0	1	981.012	1960.01	2	1960.01	-0.0002	0	90.53	6.4e-08	R	VPGYGVITNIINGGLECGK	G			File5354 Spectrum2012 scans: 2365
2	CHI1_GOSHI	Endochitinase 1 OS=Gossypium hirsutum PE=3 SV=1	3377	35613	103	74	3	3	1266	1	0	1	654.343	1960.01	3	1960.01	-0.0001	0	69.54	8e-06	R	VPGYGVITNIINGGLECGK	G			File5354 Spectrum1435 scans: 1730
2	CHI1_GOSHI	Endochitinase 1 OS=Gossypium hirsutum PE=3 SV=1	3377	35613	103	74	3	3	1267	1	0	1	654.343	1960.01	3	1960.01	-0.0001	0	65.23	2.2e-05	R	VPGYGVITNIINGGLECGK	G			File5354 Spectrum1625 scans: 1939
2	CHI1_GOSHI	Endochitinase 1 OS=Gossypium hirsutum PE=3 SV=1	3377	35613	103	74	3	3	1268	1	0	1	654.343	1960.01	3	1960.01	-0.0001	0	61.52	5.1e-05	R	VPGYGVITNIINGGLECGK	G			File5354 Spectrum2050 scans: 2406
2	CHI1_GOSHI	Endochitinase 1 OS=Gossypium hirsutum PE=3 SV=1	3377	35613	103	74	3	3	1269	1	0	1	981.012	1960.01	2	1960.01	0	0	81.22	5.4e-07	R	VPGYGVITNIINGGLECGK	G			File5354 Spectrum1725 scans: 2049
2	CHI1_GOSHI	Endochitinase 1 OS=Gossypium hirsutum PE=3 SV=1	3377	35613	103	74	3	3	1270	1	0	1	981.012	1960.01	2	1960.01	0	0	89.01	9.1e-08	R	VPGYGVITNIINGGLECGK	G			File5354 Spectrum1932 scans: 2277
2	CHI1_GOSHI	Endochitinase 1 OS=Gossypium hirsutum PE=3 SV=1	3377	35613	103	74	3	3	1271	1	0	1	654.344	1960.01	3	1960.01	0.0001	0	58.79	9.5e-05	R	VPGYGVITNIINGGLECGK	G			File5354 Spectrum1535 scans: 1840
2	CHI1_GOSHI	Endochitinase 1 OS=Gossypium hirsutum PE=3 SV=1	3377	35613	103	74	3	3	1272	1	0	1	654.344	1960.01	3	1960.01	0.0001	0	69.64	7.8e-06	R	VPGYGVITNIINGGLECGK	G			File5354 Spectrum1585 scans: 1895
2	CHI1_GOSHI	Endochitinase 1 OS=Gossypium hirsutum PE=3 SV=1	3377	35613	103	74	3	3	1273	1	0	1	654.344	1960.01	3	1960.01	0.0001	0	55.14	0.00022	R	VPGYGVITNIINGGLECGK	G			File5354 Spectrum1929 scans: 2273
2	CHI1_GOSHI	Endochitinase 1 OS=Gossypium hirsutum PE=3 SV=1	3377	35613	103	74	3	3	1274	1	0	1	981.012	1960.01	2	1960.01	0.0001	0	10.13	7	R	VPGYGVITNIINGGLECGK	G			File5354 Spectrum1986 scans: 2336
2	CHI1_GOSHI	Endochitinase 1 OS=Gossypium hirsutum PE=3 SV=1	3377	35613	103	74	3	3	1275	1	0	1	981.012	1960.01	2	1960.01	0.0003	0	90.65	6.2e-08	R	VPGYGVITNIINGGLECGK	G			File5354 Spectrum1483 scans: 1783
2	CHI1_GOSHI	Endochitinase 1 OS=Gossypium hirsutum PE=3 SV=1	3377	35613	103	74	3	3	1276	1	0	1	981.012	1960.01	2	1960.01	0.0003	0	80.01	7.1e-07	R	VPGYGVITNIINGGLECGK	G			File5354 Spectrum1674 scans: 1993
2	CHI1_GOSHI	Endochitinase 1 OS=Gossypium hirsutum PE=3 SV=1	3377	35613	103	74	3	3	1277	1	0	1	654.344	1960.01	3	1960.01	0.0008	0	67.39	1.3e-05	R	VPGYGVITNIINGGLECGK	G			File5354 Spectrum1731 scans: 2055
2	CHI1_GOSHI	Endochitinase 1 OS=Gossypium hirsutum PE=3 SV=1	3377	35613	103	74	3	3	1278	1	0	1	654.344	1960.01	3	1960.01	0.0008	0	67.26	1.3e-05	R	VPGYGVITNIINGGLECGK	G			File5354 Spectrum1890 scans: 2230
2	CHI1_GOSHI	Endochitinase 1 OS=Gossypium hirsutum PE=3 SV=1	3377	35613	103	74	3	3	1279	1	0	1	654.344	1960.01	3	1960.01	0.001	0	67.85	1.2e-05	R	VPGYGVITNIINGGLECGK	G			File5354 Spectrum1809 scans: 2141
2	CHI1_GOSHI	Endochitinase 1 OS=Gossypium hirsutum PE=3 SV=1	3377	35613	103	74	3	3	1280	1	0	1	654.344	1960.01	3	1960.01	0.001	0	53.97	0.00029	R	VPGYGVITNIINGGLECGK	G			File5354 Spectrum2129 scans: 2493
2	CHI1_GOSHI	Endochitinase 1 OS=Gossypium hirsutum PE=3 SV=1	3377	35613	103	74	3	3	1281	1	0	1	654.344	1960.01	3	1960.01	0.0015	0	56.14	0.00018	R	VPGYGVITNIINGGLECGK	G			File5354 Spectrum1485 scans: 1785
2	CHI1_GOSHI	Endochitinase 1 OS=Gossypium hirsutum PE=3 SV=1	3377	35613	103	74	3	3	1282	1	0	1	654.344	1960.01	3	1960.01	0.0017	0	56.87	0.00015	R	VPGYGVITNIINGGLECGK	G			File5354 Spectrum1675 scans: 1994
2	CHI1_GOSHI	Endochitinase 1 OS=Gossypium hirsutum PE=3 SV=1	3377	35613	103	74	3	3	1283	1	0	1	654.344	1960.01	3	1960.01	0.0019	0	82.19	4.4e-07	R	VPGYGVITNIINGGLECGK	G			File5354 Spectrum1970 scans: 2318
2	CHI1_GOSHI	Endochitinase 1 OS=Gossypium hirsutum PE=3 SV=1	3377	35613	103	74	3	3	1284	1	0	1	981.502	1960.99	2	1960.99	-0.003	0	111.44	5.5e-10	R	VPGYGVITNIINGGLECGK	G	Deamidated (NQ)	0.0000000000020000000.0	File5354 Spectrum1192 scans: 1463
2	CHI1_GOSHI	Endochitinase 1 OS=Gossypium hirsutum PE=3 SV=1	3377	35613	103	74	3	3	1285	1	0	1	981.502	1960.99	2	1960.99	-0.0028	0	47.26	0.0015	R	VPGYGVITNIINGGLECGK	G	Deamidated (NQ)	0.0000000000020000000.0	File5354 Spectrum1223 scans: 1497
2	CHI1_GOSHI	Endochitinase 1 OS=Gossypium hirsutum PE=3 SV=1	3377	35613	103	74	3	3	1286	1	0	1	654.671	1960.99	3	1960.99	-0.0007	0	60.13	7.5e-05	R	VPGYGVITNIINGGLECGK	G	Deamidated (NQ)	0.0000000000020000000.0	File5354 Spectrum1193 scans: 1464
2	CHI1_GOSHI	Endochitinase 1 OS=Gossypium hirsutum PE=3 SV=1	3377	35613	103	74	3	3	1287	1	0	1	654.673	1961	3	1960.99	0.0057	0	75.54	2.1e-06	R	VPGYGVITNIINGGLECGK	G	Deamidated (NQ)	0.0000000000020000000.0	File5354 Spectrum1243 scans: 1519
2	CHI1_GOSHI	Endochitinase 1 OS=Gossypium hirsutum PE=3 SV=1	3377	35613	103	74	3	3	1288	1	0	1	981.507	1961	2	1960.99	0.0067	0	32.59	0.042	R	VPGYGVITNIINGGLECGK	G	Deamidated (NQ)	0.0000000000020000000.0	File5354 Spectrum1325 scans: 1609
2	CHI1_GOSHI	Endochitinase 1 OS=Gossypium hirsutum PE=3 SV=1	3377	35613	103	74	3	3	1289	1	0	1	981.507	1961	2	1960.99	0.0069	0	39.02	0.0094	R	VPGYGVITNIINGGLECGK	G	Deamidated (NQ)	0.0000000000020000000.0	File5354 Spectrum1374 scans: 1663
2	CHI1_GOSHI	Endochitinase 1 OS=Gossypium hirsutum PE=3 SV=1	3377	35613	103	74	3	3	1290	1	0	1	981.508	1961	2	1960.99	0.0088	0	47.88	0.0013	R	VPGYGVITNIINGGLECGK	G	Deamidated (NQ)	0.0000000000020000000.0	File5354 Spectrum1423 scans: 1717
2	CHI1_GOSHI	Endochitinase 1 OS=Gossypium hirsutum PE=3 SV=1	3377	35613	103	74	3	3	1291	1	0	1	981.508	1961	2	1960.99	0.0094	0	50.93	0.00065	R	VPGYGVITNIINGGLECGK	G	Deamidated (NQ)	0.0000000000020000000.0	File5354 Spectrum1473 scans: 1772
2	CHI1_GOSHI	Endochitinase 1 OS=Gossypium hirsutum PE=3 SV=1	3377	35613	103	74	3	3	1292	1	0	1	981.51	1961.01	2	1960.99	0.013	0	54.38	0.00028	R	VPGYGVITNIINGGLECGK	G	Deamidated (NQ)	0.0000000000020000000.0	File5354 Spectrum1781 scans: 2110
2	CHI1_GOSHI	Endochitinase 1 OS=Gossypium hirsutum PE=3 SV=1	3377	35613	103	74	3	3	1293	1	0	1	981.512	1961.01	2	1960.99	0.0158	0	47.68	0.0013	R	VPGYGVITNIINGGLECGK	G	Deamidated (NQ)	0.0000000000020000000.0	File5354 Spectrum1860 scans: 2197
2	CHI1_GOSHI	Endochitinase 1 OS=Gossypium hirsutum PE=3 SV=1	3377	35613	103	74	3	3	1294	1	0	1	654.679	1961.02	3	1960.99	0.0233	0	59.98	7.8e-05	R	VPGYGVITNIINGGLECGK	G	Deamidated (NQ)	0.0000000000020000000.0	File5354 Spectrum2408 scans: 2800
2	CHI1_GOSHI	Endochitinase 1 OS=Gossypium hirsutum PE=3 SV=1	3377	35613	103	74	3	3	1295	1	0	1	982.004	1961.99	2	1961.98	0.0158	0	61.92	5.1e-05	R	VPGYGVITNIINGGLECGK	G	2 Deamidated (NQ)	0.0000000020020000000.0	File5354 Spectrum2399 scans: 2790
2	CHI1_GOSHI	Endochitinase 1 OS=Gossypium hirsutum PE=3 SV=1	3377	35613	103	74	3	3	1296	1	0	1	982.005	1961.99	2	1961.98	0.0175	0	34.17	0.031	R	VPGYGVITNIINGGLECGK	G	2 Deamidated (NQ)	0.0000000020020000000.0	File5354 Spectrum98 scans: 112
2	CHI1_GOSHI	Endochitinase 1 OS=Gossypium hirsutum PE=3 SV=1	3377	35613	103	74	3	3	1297	1	0	1	982.005	1961.99	2	1961.98	0.018	0	70.88	6.6e-06	R	VPGYGVITNIINGGLECGK	G	2 Deamidated (NQ)	0.0000000020020000000.0	File5354 Spectrum2349 scans: 2735
3	INVA_SOLLC	Acid beta-fructofuranosidase OS=Solanum lycopersicum GN=TIV1 PE=2 SV=1	1754	70338	55	49	4	3	6	1	1	0	311.184	620.353	2	620.353	-0.0004	0	18.42	0.35	R	IYPTK	A			File5354 Spectrum443 scans: 639
3	INVA_SOLLC	Acid beta-fructofuranosidase OS=Solanum lycopersicum GN=TIV1 PE=2 SV=1	1754	70338	55	49	4	3	7	1	1	0	311.184	620.353	2	620.353	-0.0003	0	21.76	0.16	R	IYPTK	A			File5354 Spectrum402 scans: 588
3	INVA_SOLLC	Acid beta-fructofuranosidase OS=Solanum lycopersicum GN=TIV1 PE=2 SV=1	1754	70338	55	49	4	3	8	1	1	0	311.184	620.354	2	620.353	0.0001	0	14.2	0.94	R	IYPTK	A			File5354 Spectrum366 scans: 545
3	INVA_SOLLC	Acid beta-fructofuranosidase OS=Solanum lycopersicum GN=TIV1 PE=2 SV=1	1754	70338	55	49	4	3	26	1	1	0	316.158	630.301	2	630.301	-0.0006	0	21.72	0.08	K	YYASK	T			File5354 Spectrum344 scans: 520
3	INVA_SOLLC	Acid beta-fructofuranosidase OS=Solanum lycopersicum GN=TIV1 PE=2 SV=1	1754	70338	55	49	4	3	27	1	1	0	316.158	630.301	2	630.301	-0.0004	0	31.17	0.0091	K	YYASK	T			File5354 Spectrum382 scans: 564
3	INVA_SOLLC	Acid beta-fructofuranosidase OS=Solanum lycopersicum GN=TIV1 PE=2 SV=1	1754	70338	55	49	4	3	28	1	1	0	316.158	630.301	2	630.301	-0.0001	0	20.88	0.097	K	YYASK	T			File5354 Spectrum419 scans: 610
3	INVA_SOLLC	Acid beta-fructofuranosidase OS=Solanum lycopersicum GN=TIV1 PE=2 SV=1	1754	70338	55	49	4	3	416	1	1	0	550.795	1099.58	2	1099.58	-0.0012	0	64.83	1.1e-05	K	GWASVQSIPR	T			File5354 Spectrum673 scans: 892
3	INVA_SOLLC	Acid beta-fructofuranosidase OS=Solanum lycopersicum GN=TIV1 PE=2 SV=1	1754	70338	55	49	4	3	872	1	1	1	576.64	1726.9	3	1726.9	-0.0031	0	47.56	0.0011	R	LLVDHSIVESFAQGGR	T			File5354 Spectrum1253 scans: 1530
3	INVA_SOLLC	Acid beta-fructofuranosidase OS=Solanum lycopersicum GN=TIV1 PE=2 SV=1	1754	70338	55	49	4	3	873	1	1	1	576.64	1726.9	3	1726.9	-0.0026	0	66.4	1.4e-05	R	LLVDHSIVESFAQGGR	T			File5354 Spectrum2394 scans: 2785
3	INVA_SOLLC	Acid beta-fructofuranosidase OS=Solanum lycopersicum GN=TIV1 PE=2 SV=1	1754	70338	55	49	4	3	874	1	1	1	864.456	1726.9	2	1726.9	-0.0024	0	134.55	2.1e-12	R	LLVDHSIVESFAQGGR	T			File5354 Spectrum1258 scans: 1535
3	INVA_SOLLC	Acid beta-fructofuranosidase OS=Solanum lycopersicum GN=TIV1 PE=2 SV=1	1754	70338	55	49	4	3	875	1	1	1	576.64	1726.9	3	1726.9	-0.0022	0	40.29	0.0057	R	LLVDHSIVESFAQGGR	T			File5354 Spectrum2434 scans: 2829
3	INVA_SOLLC	Acid beta-fructofuranosidase OS=Solanum lycopersicum GN=TIV1 PE=2 SV=1	1754	70338	55	49	4	3	876	1	1	1	576.64	1726.9	3	1726.9	-0.0022	0	50.76	0.00051	R	LLVDHSIVESFAQGGR	T			File5354 Spectrum956 scans: 1203
3	INVA_SOLLC	Acid beta-fructofuranosidase OS=Solanum lycopersicum GN=TIV1 PE=2 SV=1	1754	70338	55	49	4	3	877	1	1	1	576.64	1726.9	3	1726.9	-0.002	0	43.4	0.0028	R	LLVDHSIVESFAQGGR	T			File5354 Spectrum1353 scans: 1640
3	INVA_SOLLC	Acid beta-fructofuranosidase OS=Solanum lycopersicum GN=TIV1 PE=2 SV=1	1754	70338	55	49	4	3	878	1	1	1	576.64	1726.9	3	1726.9	-0.002	0	47.46	0.0011	R	LLVDHSIVESFAQGGR	T			File5354 Spectrum1303 scans: 1585
3	INVA_SOLLC	Acid beta-fructofuranosidase OS=Solanum lycopersicum GN=TIV1 PE=2 SV=1	1754	70338	55	49	4	3	879	1	1	1	576.64	1726.9	3	1726.9	-0.0018	0	46.25	0.0014	R	LLVDHSIVESFAQGGR	T			File5354 Spectrum2234 scans: 2609
3	INVA_SOLLC	Acid beta-fructofuranosidase OS=Solanum lycopersicum GN=TIV1 PE=2 SV=1	1754	70338	55	49	4	3	880	1	1	1	576.64	1726.9	3	1726.9	-0.0016	0	44.61	0.0021	R	LLVDHSIVESFAQGGR	T			File5354 Spectrum2315 scans: 2698
3	INVA_SOLLC	Acid beta-fructofuranosidase OS=Solanum lycopersicum GN=TIV1 PE=2 SV=1	1754	70338	55	49	4	3	881	1	1	1	576.64	1726.9	3	1726.9	-0.0016	0	12.22	3.6	R	LLVDHSIVESFAQGGR	T			File5354 Spectrum979 scans: 1228
3	INVA_SOLLC	Acid beta-fructofuranosidase OS=Solanum lycopersicum GN=TIV1 PE=2 SV=1	1754	70338	55	49	4	3	882	1	1	1	576.64	1726.9	3	1726.9	-0.0016	0	49.59	0.00066	R	LLVDHSIVESFAQGGR	T			File5354 Spectrum1104 scans: 1366
3	INVA_SOLLC	Acid beta-fructofuranosidase OS=Solanum lycopersicum GN=TIV1 PE=2 SV=1	1754	70338	55	49	4	3	883	1	1	1	576.64	1726.9	3	1726.9	-0.0016	0	47.82	0.001	R	LLVDHSIVESFAQGGR	T			File5354 Spectrum1503 scans: 1805
3	INVA_SOLLC	Acid beta-fructofuranosidase OS=Solanum lycopersicum GN=TIV1 PE=2 SV=1	1754	70338	55	49	4	3	884	1	1	1	864.457	1726.9	2	1726.9	-0.0016	0	116.06	1.5e-10	R	LLVDHSIVESFAQGGR	T			File5354 Spectrum1421 scans: 1714
3	INVA_SOLLC	Acid beta-fructofuranosidase OS=Solanum lycopersicum GN=TIV1 PE=2 SV=1	1754	70338	55	49	4	3	885	1	1	1	576.64	1726.9	3	1726.9	-0.0015	0	39.32	0.0071	R	LLVDHSIVESFAQGGR	T			File5354 Spectrum2274 scans: 2653
3	INVA_SOLLC	Acid beta-fructofuranosidase OS=Solanum lycopersicum GN=TIV1 PE=2 SV=1	1754	70338	55	49	4	3	886	1	1	1	576.64	1726.9	3	1726.9	-0.0015	0	49.97	0.00061	R	LLVDHSIVESFAQGGR	T			File5354 Spectrum1153 scans: 1420
3	INVA_SOLLC	Acid beta-fructofuranosidase OS=Solanum lycopersicum GN=TIV1 PE=2 SV=1	1754	70338	55	49	4	3	887	1	1	1	576.64	1726.9	3	1726.9	-0.0015	0	47.08	0.0012	R	LLVDHSIVESFAQGGR	T			File5354 Spectrum1203 scans: 1475
3	INVA_SOLLC	Acid beta-fructofuranosidase OS=Solanum lycopersicum GN=TIV1 PE=2 SV=1	1754	70338	55	49	4	3	888	1	1	1	864.457	1726.9	2	1726.9	-0.0013	0	121.01	4.8e-11	R	LLVDHSIVESFAQGGR	T			File5354 Spectrum1359 scans: 1646
3	INVA_SOLLC	Acid beta-fructofuranosidase OS=Solanum lycopersicum GN=TIV1 PE=2 SV=1	1754	70338	55	49	4	3	889	1	1	1	576.64	1726.9	3	1726.9	-0.0013	0	43.91	0.0025	R	LLVDHSIVESFAQGGR	T			File5354 Spectrum1053 scans: 1310
3	INVA_SOLLC	Acid beta-fructofuranosidase OS=Solanum lycopersicum GN=TIV1 PE=2 SV=1	1754	70338	55	49	4	3	890	1	1	1	576.64	1726.9	3	1726.9	-0.0013	0	37.29	0.011	R	LLVDHSIVESFAQGGR	T			File5354 Spectrum1403 scans: 1695
3	INVA_SOLLC	Acid beta-fructofuranosidase OS=Solanum lycopersicum GN=TIV1 PE=2 SV=1	1754	70338	55	49	4	3	891	1	1	1	576.64	1726.9	3	1726.9	-0.0013	0	43.66	0.0026	R	LLVDHSIVESFAQGGR	T			File5354 Spectrum2078 scans: 2437
3	INVA_SOLLC	Acid beta-fructofuranosidase OS=Solanum lycopersicum GN=TIV1 PE=2 SV=1	1754	70338	55	49	4	3	892	1	1	1	576.64	1726.9	3	1726.9	-0.0013	0	38.2	0.0092	R	LLVDHSIVESFAQGGR	T			File5354 Spectrum2120 scans: 2483
3	INVA_SOLLC	Acid beta-fructofuranosidase OS=Solanum lycopersicum GN=TIV1 PE=2 SV=1	1754	70338	55	49	4	3	893	1	1	1	576.64	1726.9	3	1726.9	-0.0011	0	51.99	0.00038	R	LLVDHSIVESFAQGGR	T			File5354 Spectrum2354 scans: 2741
3	INVA_SOLLC	Acid beta-fructofuranosidase OS=Solanum lycopersicum GN=TIV1 PE=2 SV=1	1754	70338	55	49	4	3	894	1	1	1	576.64	1726.9	3	1726.9	-0.0011	0	61.21	4.6e-05	R	LLVDHSIVESFAQGGR	T			File5354 Spectrum1003 scans: 1255
3	INVA_SOLLC	Acid beta-fructofuranosidase OS=Solanum lycopersicum GN=TIV1 PE=2 SV=1	1754	70338	55	49	4	3	895	1	1	1	576.64	1726.9	3	1726.9	-0.0011	0	45.43	0.0017	R	LLVDHSIVESFAQGGR	T			File5354 Spectrum2035 scans: 2390
3	INVA_SOLLC	Acid beta-fructofuranosidase OS=Solanum lycopersicum GN=TIV1 PE=2 SV=1	1754	70338	55	49	4	3	896	1	1	1	576.64	1726.9	3	1726.9	-0.0011	0	46.5	0.0014	R	LLVDHSIVESFAQGGR	T			File5354 Spectrum2156 scans: 2523
3	INVA_SOLLC	Acid beta-fructofuranosidase OS=Solanum lycopersicum GN=TIV1 PE=2 SV=1	1754	70338	55	49	4	3	897	1	1	1	864.457	1726.9	2	1726.9	-0.0008	0	41.02	0.0048	R	LLVDHSIVESFAQGGR	T			File5354 Spectrum1069 scans: 1327
3	INVA_SOLLC	Acid beta-fructofuranosidase OS=Solanum lycopersicum GN=TIV1 PE=2 SV=1	1754	70338	55	49	4	3	898	1	1	1	576.64	1726.9	3	1726.9	-0.0007	0	44.52	0.0021	R	LLVDHSIVESFAQGGR	T			File5354 Spectrum1453 scans: 1750
3	INVA_SOLLC	Acid beta-fructofuranosidase OS=Solanum lycopersicum GN=TIV1 PE=2 SV=1	1754	70338	55	49	4	3	899	1	1	1	576.64	1726.9	3	1726.9	-0.0007	0	52.16	0.00037	R	LLVDHSIVESFAQGGR	T			File5354 Spectrum2195 scans: 2566
3	INVA_SOLLC	Acid beta-fructofuranosidase OS=Solanum lycopersicum GN=TIV1 PE=2 SV=1	1754	70338	55	49	4	3	900	1	1	1	864.457	1726.9	2	1726.9	-0.0007	0	90.97	4.8e-08	R	LLVDHSIVESFAQGGR	T			File5354 Spectrum1309 scans: 1591
3	INVA_SOLLC	Acid beta-fructofuranosidase OS=Solanum lycopersicum GN=TIV1 PE=2 SV=1	1754	70338	55	49	4	3	901	1	1	1	864.457	1726.9	2	1726.9	-0.0006	0	115.8	1.6e-10	R	LLVDHSIVESFAQGGR	T			File5354 Spectrum1206 scans: 1478
3	INVA_SOLLC	Acid beta-fructofuranosidase OS=Solanum lycopersicum GN=TIV1 PE=2 SV=1	1754	70338	55	49	4	3	902	1	1	1	576.64	1726.9	3	1726.9	-0.0006	0	32.7	0.032	R	LLVDHSIVESFAQGGR	T			File5354 Spectrum1606 scans: 1918
3	INVA_SOLLC	Acid beta-fructofuranosidase OS=Solanum lycopersicum GN=TIV1 PE=2 SV=1	1754	70338	55	49	4	3	903	1	1	1	576.64	1726.9	3	1726.9	-0.0006	0	44.9	0.002	R	LLVDHSIVESFAQGGR	T			File5354 Spectrum1747 scans: 2073
3	INVA_SOLLC	Acid beta-fructofuranosidase OS=Solanum lycopersicum GN=TIV1 PE=2 SV=1	1754	70338	55	49	4	3	904	1	1	1	864.457	1726.9	2	1726.9	-0.0005	0	115.98	1.5e-10	R	LLVDHSIVESFAQGGR	T			File5354 Spectrum1056 scans: 1313
3	INVA_SOLLC	Acid beta-fructofuranosidase OS=Solanum lycopersicum GN=TIV1 PE=2 SV=1	1754	70338	55	49	4	3	905	1	1	1	864.457	1726.9	2	1726.9	-0.0005	0	127.36	1.1e-11	R	LLVDHSIVESFAQGGR	T			File5354 Spectrum1107 scans: 1369
3	INVA_SOLLC	Acid beta-fructofuranosidase OS=Solanum lycopersicum GN=TIV1 PE=2 SV=1	1754	70338	55	49	4	3	906	1	1	1	576.641	1726.9	3	1726.9	-0.0004	0	36.34	0.014	R	LLVDHSIVESFAQGGR	T			File5354 Spectrum1647 scans: 1963
3	INVA_SOLLC	Acid beta-fructofuranosidase OS=Solanum lycopersicum GN=TIV1 PE=2 SV=1	1754	70338	55	49	4	3	907	1	1	1	576.641	1726.9	3	1726.9	-0.0004	0	41.59	0.0042	R	LLVDHSIVESFAQGGR	T			File5354 Spectrum1918 scans: 2261
3	INVA_SOLLC	Acid beta-fructofuranosidase OS=Solanum lycopersicum GN=TIV1 PE=2 SV=1	1754	70338	55	49	4	3	908	1	1	1	864.457	1726.9	2	1726.9	-0.0004	0	39.47	0.0068	R	LLVDHSIVESFAQGGR	T			File5354 Spectrum1166 scans: 1434
3	INVA_SOLLC	Acid beta-fructofuranosidase OS=Solanum lycopersicum GN=TIV1 PE=2 SV=1	1754	70338	55	49	4	3	909	1	1	1	864.457	1726.9	2	1726.9	-0.0002	0	127	1.2e-11	R	LLVDHSIVESFAQGGR	T			File5354 Spectrum1007 scans: 1259
3	INVA_SOLLC	Acid beta-fructofuranosidase OS=Solanum lycopersicum GN=TIV1 PE=2 SV=1	1754	70338	55	49	4	3	910	1	1	1	864.457	1726.9	2	1726.9	-0.0002	0	54.82	0.0002	R	LLVDHSIVESFAQGGR	T			File5354 Spectrum986 scans: 1236
3	INVA_SOLLC	Acid beta-fructofuranosidase OS=Solanum lycopersicum GN=TIV1 PE=2 SV=1	1754	70338	55	49	4	3	911	1	1	1	576.641	1726.9	3	1726.9	-0.0002	0	39.08	0.0074	R	LLVDHSIVESFAQGGR	T			File5354 Spectrum1958 scans: 2305
3	INVA_SOLLC	Acid beta-fructofuranosidase OS=Solanum lycopersicum GN=TIV1 PE=2 SV=1	1754	70338	55	49	4	3	912	1	1	1	576.641	1726.9	3	1726.9	-0.0002	0	41.17	0.0046	R	LLVDHSIVESFAQGGR	T			File5354 Spectrum1877 scans: 2216
3	INVA_SOLLC	Acid beta-fructofuranosidase OS=Solanum lycopersicum GN=TIV1 PE=2 SV=1	1754	70338	55	49	4	3	913	1	1	1	576.641	1726.9	3	1726.9	0	0	35.05	0.019	R	LLVDHSIVESFAQGGR	T			File5354 Spectrum1695 scans: 2016
3	INVA_SOLLC	Acid beta-fructofuranosidase OS=Solanum lycopersicum GN=TIV1 PE=2 SV=1	1754	70338	55	49	4	3	914	1	1	1	864.457	1726.9	2	1726.9	0	0	127.33	1.1e-11	R	LLVDHSIVESFAQGGR	T			File5354 Spectrum1158 scans: 1425
3	INVA_SOLLC	Acid beta-fructofuranosidase OS=Solanum lycopersicum GN=TIV1 PE=2 SV=1	1754	70338	55	49	4	3	915	1	1	1	864.457	1726.9	2	1726.9	0.0003	0	115.95	1.5e-10	R	LLVDHSIVESFAQGGR	T			File5354 Spectrum959 scans: 1206
3	INVA_SOLLC	Acid beta-fructofuranosidase OS=Solanum lycopersicum GN=TIV1 PE=2 SV=1	1754	70338	55	49	4	3	916	1	1	1	576.641	1726.9	3	1726.9	0.0004	0	50.93	0.00049	R	LLVDHSIVESFAQGGR	T			File5354 Spectrum1995 scans: 2346
3	INVA_SOLLC	Acid beta-fructofuranosidase OS=Solanum lycopersicum GN=TIV1 PE=2 SV=1	1754	70338	55	49	4	3	917	1	1	1	576.641	1726.9	3	1726.9	0.0007	0	43.48	0.0027	R	LLVDHSIVESFAQGGR	T			File5354 Spectrum1793 scans: 2124
3	INVA_SOLLC	Acid beta-fructofuranosidase OS=Solanum lycopersicum GN=TIV1 PE=2 SV=1	1754	70338	55	49	4	3	918	1	1	1	576.641	1726.9	3	1726.9	0.0009	0	42.28	0.0036	R	LLVDHSIVESFAQGGR	T			File5354 Spectrum1839 scans: 2174
3	INVA_SOLLC	Acid beta-fructofuranosidase OS=Solanum lycopersicum GN=TIV1 PE=2 SV=1	1754	70338	55	49	4	3	919	1	1	1	576.641	1726.9	3	1726.9	0.0011	0	40.94	0.0049	R	LLVDHSIVESFAQGGR	T			File5354 Spectrum1553 scans: 1860
4	INV1_MAIZE	Beta-fructofuranosidase 1 OS=Zea mays GN=IVR1 PE=3 SV=1	1754	72173	53	49	4	3	26	1	0	0	316.158	630.301	2	630.301	-0.0006	0	21.72	0.08	K	YYASK	T			File5354 Spectrum344 scans: 520
4	INV1_MAIZE	Beta-fructofuranosidase 1 OS=Zea mays GN=IVR1 PE=3 SV=1	1754	72173	53	49	4	3	27	1	0	0	316.158	630.301	2	630.301	-0.0004	0	31.17	0.0091	K	YYASK	T			File5354 Spectrum382 scans: 564
4	INV1_MAIZE	Beta-fructofuranosidase 1 OS=Zea mays GN=IVR1 PE=3 SV=1	1754	72173	53	49	4	3	28	1	0	0	316.158	630.301	2	630.301	-0.0001	0	20.88	0.097	K	YYASK	T			File5354 Spectrum419 scans: 610
4	INV1_MAIZE	Beta-fructofuranosidase 1 OS=Zea mays GN=IVR1 PE=3 SV=1	1754	72173	53	49	4	3	222	9	1	1	480.255	958.496	2	958.483	0.0132	1	6.92	11	R	GRAAAGAEQK	R	Deamidated (NQ)	0.0000000020.0	File5354 Spectrum1083 scans: 1343
4	INV1_MAIZE	Beta-fructofuranosidase 1 OS=Zea mays GN=IVR1 PE=3 SV=1	1754	72173	53	49	4	3	416	1	0	0	550.795	1099.58	2	1099.58	-0.0012	0	64.83	1.1e-05	K	GWASVQSIPR	T			File5354 Spectrum673 scans: 892
4	INV1_MAIZE	Beta-fructofuranosidase 1 OS=Zea mays GN=IVR1 PE=3 SV=1	1754	72173	53	49	4	3	872	1	0	0	576.64	1726.9	3	1726.9	-0.0031	0	47.56	0.0011	R	ILVDHSIVESFAQGGR	T			File5354 Spectrum1253 scans: 1530
4	INV1_MAIZE	Beta-fructofuranosidase 1 OS=Zea mays GN=IVR1 PE=3 SV=1	1754	72173	53	49	4	3	873	1	0	0	576.64	1726.9	3	1726.9	-0.0026	0	66.4	1.4e-05	R	ILVDHSIVESFAQGGR	T			File5354 Spectrum2394 scans: 2785
4	INV1_MAIZE	Beta-fructofuranosidase 1 OS=Zea mays GN=IVR1 PE=3 SV=1	1754	72173	53	49	4	3	874	1	0	0	864.456	1726.9	2	1726.9	-0.0024	0	134.55	2.1e-12	R	ILVDHSIVESFAQGGR	T			File5354 Spectrum1258 scans: 1535
4	INV1_MAIZE	Beta-fructofuranosidase 1 OS=Zea mays GN=IVR1 PE=3 SV=1	1754	72173	53	49	4	3	875	1	0	0	576.64	1726.9	3	1726.9	-0.0022	0	40.29	0.0057	R	ILVDHSIVESFAQGGR	T			File5354 Spectrum2434 scans: 2829
4	INV1_MAIZE	Beta-fructofuranosidase 1 OS=Zea mays GN=IVR1 PE=3 SV=1	1754	72173	53	49	4	3	876	1	0	0	576.64	1726.9	3	1726.9	-0.0022	0	50.76	0.00051	R	ILVDHSIVESFAQGGR	T			File5354 Spectrum956 scans: 1203
4	INV1_MAIZE	Beta-fructofuranosidase 1 OS=Zea mays GN=IVR1 PE=3 SV=1	1754	72173	53	49	4	3	877	1	0	0	576.64	1726.9	3	1726.9	-0.002	0	43.4	0.0028	R	ILVDHSIVESFAQGGR	T			File5354 Spectrum1353 scans: 1640
4	INV1_MAIZE	Beta-fructofuranosidase 1 OS=Zea mays GN=IVR1 PE=3 SV=1	1754	72173	53	49	4	3	878	1	0	0	576.64	1726.9	3	1726.9	-0.002	0	47.46	0.0011	R	ILVDHSIVESFAQGGR	T			File5354 Spectrum1303 scans: 1585
4	INV1_MAIZE	Beta-fructofuranosidase 1 OS=Zea mays GN=IVR1 PE=3 SV=1	1754	72173	53	49	4	3	879	1	0	0	576.64	1726.9	3	1726.9	-0.0018	0	46.25	0.0014	R	ILVDHSIVESFAQGGR	T			File5354 Spectrum2234 scans: 2609
4	INV1_MAIZE	Beta-fructofuranosidase 1 OS=Zea mays GN=IVR1 PE=3 SV=1	1754	72173	53	49	4	3	880	1	0	0	576.64	1726.9	3	1726.9	-0.0016	0	44.61	0.0021	R	ILVDHSIVESFAQGGR	T			File5354 Spectrum2315 scans: 2698
4	INV1_MAIZE	Beta-fructofuranosidase 1 OS=Zea mays GN=IVR1 PE=3 SV=1	1754	72173	53	49	4	3	881	1	0	0	576.64	1726.9	3	1726.9	-0.0016	0	12.22	3.6	R	ILVDHSIVESFAQGGR	T			File5354 Spectrum979 scans: 1228
4	INV1_MAIZE	Beta-fructofuranosidase 1 OS=Zea mays GN=IVR1 PE=3 SV=1	1754	72173	53	49	4	3	882	1	0	0	576.64	1726.9	3	1726.9	-0.0016	0	49.59	0.00066	R	ILVDHSIVESFAQGGR	T			File5354 Spectrum1104 scans: 1366
4	INV1_MAIZE	Beta-fructofuranosidase 1 OS=Zea mays GN=IVR1 PE=3 SV=1	1754	72173	53	49	4	3	883	1	0	0	576.64	1726.9	3	1726.9	-0.0016	0	47.82	0.001	R	ILVDHSIVESFAQGGR	T			File5354 Spectrum1503 scans: 1805
4	INV1_MAIZE	Beta-fructofuranosidase 1 OS=Zea mays GN=IVR1 PE=3 SV=1	1754	72173	53	49	4	3	884	1	0	0	864.457	1726.9	2	1726.9	-0.0016	0	116.06	1.5e-10	R	ILVDHSIVESFAQGGR	T			File5354 Spectrum1421 scans: 1714
4	INV1_MAIZE	Beta-fructofuranosidase 1 OS=Zea mays GN=IVR1 PE=3 SV=1	1754	72173	53	49	4	3	885	1	0	0	576.64	1726.9	3	1726.9	-0.0015	0	39.32	0.0071	R	ILVDHSIVESFAQGGR	T			File5354 Spectrum2274 scans: 2653
4	INV1_MAIZE	Beta-fructofuranosidase 1 OS=Zea mays GN=IVR1 PE=3 SV=1	1754	72173	53	49	4	3	886	1	0	0	576.64	1726.9	3	1726.9	-0.0015	0	49.97	0.00061	R	ILVDHSIVESFAQGGR	T			File5354 Spectrum1153 scans: 1420
4	INV1_MAIZE	Beta-fructofuranosidase 1 OS=Zea mays GN=IVR1 PE=3 SV=1	1754	72173	53	49	4	3	887	1	0	0	576.64	1726.9	3	1726.9	-0.0015	0	47.08	0.0012	R	ILVDHSIVESFAQGGR	T			File5354 Spectrum1203 scans: 1475
4	INV1_MAIZE	Beta-fructofuranosidase 1 OS=Zea mays GN=IVR1 PE=3 SV=1	1754	72173	53	49	4	3	888	1	0	0	864.457	1726.9	2	1726.9	-0.0013	0	121.01	4.8e-11	R	ILVDHSIVESFAQGGR	T			File5354 Spectrum1359 scans: 1646
4	INV1_MAIZE	Beta-fructofuranosidase 1 OS=Zea mays GN=IVR1 PE=3 SV=1	1754	72173	53	49	4	3	889	1	0	0	576.64	1726.9	3	1726.9	-0.0013	0	43.91	0.0025	R	ILVDHSIVESFAQGGR	T			File5354 Spectrum1053 scans: 1310
4	INV1_MAIZE	Beta-fructofuranosidase 1 OS=Zea mays GN=IVR1 PE=3 SV=1	1754	72173	53	49	4	3	890	1	0	0	576.64	1726.9	3	1726.9	-0.0013	0	37.29	0.011	R	ILVDHSIVESFAQGGR	T			File5354 Spectrum1403 scans: 1695
4	INV1_MAIZE	Beta-fructofuranosidase 1 OS=Zea mays GN=IVR1 PE=3 SV=1	1754	72173	53	49	4	3	891	1	0	0	576.64	1726.9	3	1726.9	-0.0013	0	43.66	0.0026	R	ILVDHSIVESFAQGGR	T			File5354 Spectrum2078 scans: 2437
4	INV1_MAIZE	Beta-fructofuranosidase 1 OS=Zea mays GN=IVR1 PE=3 SV=1	1754	72173	53	49	4	3	892	1	0	0	576.64	1726.9	3	1726.9	-0.0013	0	38.2	0.0092	R	ILVDHSIVESFAQGGR	T			File5354 Spectrum2120 scans: 2483
4	INV1_MAIZE	Beta-fructofuranosidase 1 OS=Zea mays GN=IVR1 PE=3 SV=1	1754	72173	53	49	4	3	893	1	0	0	576.64	1726.9	3	1726.9	-0.0011	0	51.99	0.00038	R	ILVDHSIVESFAQGGR	T			File5354 Spectrum2354 scans: 2741
4	INV1_MAIZE	Beta-fructofuranosidase 1 OS=Zea mays GN=IVR1 PE=3 SV=1	1754	72173	53	49	4	3	894	1	0	0	576.64	1726.9	3	1726.9	-0.0011	0	61.21	4.6e-05	R	ILVDHSIVESFAQGGR	T			File5354 Spectrum1003 scans: 1255
4	INV1_MAIZE	Beta-fructofuranosidase 1 OS=Zea mays GN=IVR1 PE=3 SV=1	1754	72173	53	49	4	3	895	1	0	0	576.64	1726.9	3	1726.9	-0.0011	0	45.43	0.0017	R	ILVDHSIVESFAQGGR	T			File5354 Spectrum2035 scans: 2390
4	INV1_MAIZE	Beta-fructofuranosidase 1 OS=Zea mays GN=IVR1 PE=3 SV=1	1754	72173	53	49	4	3	896	1	0	0	576.64	1726.9	3	1726.9	-0.0011	0	46.5	0.0014	R	ILVDHSIVESFAQGGR	T			File5354 Spectrum2156 scans: 2523
4	INV1_MAIZE	Beta-fructofuranosidase 1 OS=Zea mays GN=IVR1 PE=3 SV=1	1754	72173	53	49	4	3	897	1	0	0	864.457	1726.9	2	1726.9	-0.0008	0	41.02	0.0048	R	ILVDHSIVESFAQGGR	T			File5354 Spectrum1069 scans: 1327
4	INV1_MAIZE	Beta-fructofuranosidase 1 OS=Zea mays GN=IVR1 PE=3 SV=1	1754	72173	53	49	4	3	898	1	0	0	576.64	1726.9	3	1726.9	-0.0007	0	44.52	0.0021	R	ILVDHSIVESFAQGGR	T			File5354 Spectrum1453 scans: 1750
4	INV1_MAIZE	Beta-fructofuranosidase 1 OS=Zea mays GN=IVR1 PE=3 SV=1	1754	72173	53	49	4	3	899	1	0	0	576.64	1726.9	3	1726.9	-0.0007	0	52.16	0.00037	R	ILVDHSIVESFAQGGR	T			File5354 Spectrum2195 scans: 2566
4	INV1_MAIZE	Beta-fructofuranosidase 1 OS=Zea mays GN=IVR1 PE=3 SV=1	1754	72173	53	49	4	3	900	1	0	0	864.457	1726.9	2	1726.9	-0.0007	0	90.97	4.8e-08	R	ILVDHSIVESFAQGGR	T			File5354 Spectrum1309 scans: 1591
4	INV1_MAIZE	Beta-fructofuranosidase 1 OS=Zea mays GN=IVR1 PE=3 SV=1	1754	72173	53	49	4	3	901	1	0	0	864.457	1726.9	2	1726.9	-0.0006	0	115.8	1.6e-10	R	ILVDHSIVESFAQGGR	T			File5354 Spectrum1206 scans: 1478
4	INV1_MAIZE	Beta-fructofuranosidase 1 OS=Zea mays GN=IVR1 PE=3 SV=1	1754	72173	53	49	4	3	902	1	0	0	576.64	1726.9	3	1726.9	-0.0006	0	32.7	0.032	R	ILVDHSIVESFAQGGR	T			File5354 Spectrum1606 scans: 1918
4	INV1_MAIZE	Beta-fructofuranosidase 1 OS=Zea mays GN=IVR1 PE=3 SV=1	1754	72173	53	49	4	3	903	1	0	0	576.64	1726.9	3	1726.9	-0.0006	0	44.9	0.002	R	ILVDHSIVESFAQGGR	T			File5354 Spectrum1747 scans: 2073
4	INV1_MAIZE	Beta-fructofuranosidase 1 OS=Zea mays GN=IVR1 PE=3 SV=1	1754	72173	53	49	4	3	904	1	0	0	864.457	1726.9	2	1726.9	-0.0005	0	115.98	1.5e-10	R	ILVDHSIVESFAQGGR	T			File5354 Spectrum1056 scans: 1313
4	INV1_MAIZE	Beta-fructofuranosidase 1 OS=Zea mays GN=IVR1 PE=3 SV=1	1754	72173	53	49	4	3	905	1	0	0	864.457	1726.9	2	1726.9	-0.0005	0	127.36	1.1e-11	R	ILVDHSIVESFAQGGR	T			File5354 Spectrum1107 scans: 1369
4	INV1_MAIZE	Beta-fructofuranosidase 1 OS=Zea mays GN=IVR1 PE=3 SV=1	1754	72173	53	49	4	3	906	1	0	0	576.641	1726.9	3	1726.9	-0.0004	0	36.34	0.014	R	ILVDHSIVESFAQGGR	T			File5354 Spectrum1647 scans: 1963
4	INV1_MAIZE	Beta-fructofuranosidase 1 OS=Zea mays GN=IVR1 PE=3 SV=1	1754	72173	53	49	4	3	907	1	0	0	576.641	1726.9	3	1726.9	-0.0004	0	41.59	0.0042	R	ILVDHSIVESFAQGGR	T			File5354 Spectrum1918 scans: 2261
4	INV1_MAIZE	Beta-fructofuranosidase 1 OS=Zea mays GN=IVR1 PE=3 SV=1	1754	72173	53	49	4	3	908	1	0	0	864.457	1726.9	2	1726.9	-0.0004	0	39.47	0.0068	R	ILVDHSIVESFAQGGR	T			File5354 Spectrum1166 scans: 1434
4	INV1_MAIZE	Beta-fructofuranosidase 1 OS=Zea mays GN=IVR1 PE=3 SV=1	1754	72173	53	49	4	3	909	1	0	0	864.457	1726.9	2	1726.9	-0.0002	0	127	1.2e-11	R	ILVDHSIVESFAQGGR	T			File5354 Spectrum1007 scans: 1259
4	INV1_MAIZE	Beta-fructofuranosidase 1 OS=Zea mays GN=IVR1 PE=3 SV=1	1754	72173	53	49	4	3	910	1	0	0	864.457	1726.9	2	1726.9	-0.0002	0	54.82	0.0002	R	ILVDHSIVESFAQGGR	T			File5354 Spectrum986 scans: 1236
4	INV1_MAIZE	Beta-fructofuranosidase 1 OS=Zea mays GN=IVR1 PE=3 SV=1	1754	72173	53	49	4	3	911	1	0	0	576.641	1726.9	3	1726.9	-0.0002	0	39.08	0.0074	R	ILVDHSIVESFAQGGR	T			File5354 Spectrum1958 scans: 2305
4	INV1_MAIZE	Beta-fructofuranosidase 1 OS=Zea mays GN=IVR1 PE=3 SV=1	1754	72173	53	49	4	3	912	1	0	0	576.641	1726.9	3	1726.9	-0.0002	0	41.17	0.0046	R	ILVDHSIVESFAQGGR	T			File5354 Spectrum1877 scans: 2216
4	INV1_MAIZE	Beta-fructofuranosidase 1 OS=Zea mays GN=IVR1 PE=3 SV=1	1754	72173	53	49	4	3	913	1	0	0	576.641	1726.9	3	1726.9	0	0	35.05	0.019	R	ILVDHSIVESFAQGGR	T			File5354 Spectrum1695 scans: 2016
4	INV1_MAIZE	Beta-fructofuranosidase 1 OS=Zea mays GN=IVR1 PE=3 SV=1	1754	72173	53	49	4	3	914	1	0	0	864.457	1726.9	2	1726.9	0	0	127.33	1.1e-11	R	ILVDHSIVESFAQGGR	T			File5354 Spectrum1158 scans: 1425
4	INV1_MAIZE	Beta-fructofuranosidase 1 OS=Zea mays GN=IVR1 PE=3 SV=1	1754	72173	53	49	4	3	915	1	0	0	864.457	1726.9	2	1726.9	0.0003	0	115.95	1.5e-10	R	ILVDHSIVESFAQGGR	T			File5354 Spectrum959 scans: 1206
4	INV1_MAIZE	Beta-fructofuranosidase 1 OS=Zea mays GN=IVR1 PE=3 SV=1	1754	72173	53	49	4	3	916	1	0	0	576.641	1726.9	3	1726.9	0.0004	0	50.93	0.00049	R	ILVDHSIVESFAQGGR	T			File5354 Spectrum1995 scans: 2346
4	INV1_MAIZE	Beta-fructofuranosidase 1 OS=Zea mays GN=IVR1 PE=3 SV=1	1754	72173	53	49	4	3	917	1	0	0	576.641	1726.9	3	1726.9	0.0007	0	43.48	0.0027	R	ILVDHSIVESFAQGGR	T			File5354 Spectrum1793 scans: 2124
4	INV1_MAIZE	Beta-fructofuranosidase 1 OS=Zea mays GN=IVR1 PE=3 SV=1	1754	72173	53	49	4	3	918	1	0	0	576.641	1726.9	3	1726.9	0.0009	0	42.28	0.0036	R	ILVDHSIVESFAQGGR	T			File5354 Spectrum1839 scans: 2174
4	INV1_MAIZE	Beta-fructofuranosidase 1 OS=Zea mays GN=IVR1 PE=3 SV=1	1754	72173	53	49	4	3	919	1	0	0	576.641	1726.9	3	1726.9	0.0011	0	40.94	0.0049	R	ILVDHSIVESFAQGGR	T			File5354 Spectrum1553 scans: 1860
5	INVA_VICFA	Acid beta-fructofuranosidase OS=Vicia faba GN=VCINV PE=2 SV=1	1753	72212	56	49	4	3	90	1	1	0	361.203	720.391	2	720.392	-0.0006	0	36.3	0.01	R	AIYGAAR	L			File5354 Spectrum432 scans: 627
5	INVA_VICFA	Acid beta-fructofuranosidase OS=Vicia faba GN=VCINV PE=2 SV=1	1753	72212	56	49	4	3	91	2	1	0	361.203	720.392	2	720.392	0	0	8.34	6.4	R	AIYGAAR	L			File5354 Spectrum493 scans: 694
5	INVA_VICFA	Acid beta-fructofuranosidase OS=Vicia faba GN=VCINV PE=2 SV=1	1753	72212	56	49	4	3	416	1	0	0	550.795	1099.58	2	1099.58	-0.0012	0	64.83	1.1e-05	K	GWASVQSIPR	I			File5354 Spectrum673 scans: 892
5	INVA_VICFA	Acid beta-fructofuranosidase OS=Vicia faba GN=VCINV PE=2 SV=1	1753	72212	56	49	4	3	872	1	0	0	576.64	1726.9	3	1726.9	-0.0031	0	47.56	0.0011	R	ILVDHSIVESFAQGGR	T			File5354 Spectrum1253 scans: 1530
5	INVA_VICFA	Acid beta-fructofuranosidase OS=Vicia faba GN=VCINV PE=2 SV=1	1753	72212	56	49	4	3	873	1	0	0	576.64	1726.9	3	1726.9	-0.0026	0	66.4	1.4e-05	R	ILVDHSIVESFAQGGR	T			File5354 Spectrum2394 scans: 2785
5	INVA_VICFA	Acid beta-fructofuranosidase OS=Vicia faba GN=VCINV PE=2 SV=1	1753	72212	56	49	4	3	874	1	0	0	864.456	1726.9	2	1726.9	-0.0024	0	134.55	2.1e-12	R	ILVDHSIVESFAQGGR	T			File5354 Spectrum1258 scans: 1535
5	INVA_VICFA	Acid beta-fructofuranosidase OS=Vicia faba GN=VCINV PE=2 SV=1	1753	72212	56	49	4	3	875	1	0	0	576.64	1726.9	3	1726.9	-0.0022	0	40.29	0.0057	R	ILVDHSIVESFAQGGR	T			File5354 Spectrum2434 scans: 2829
5	INVA_VICFA	Acid beta-fructofuranosidase OS=Vicia faba GN=VCINV PE=2 SV=1	1753	72212	56	49	4	3	876	1	0	0	576.64	1726.9	3	1726.9	-0.0022	0	50.76	0.00051	R	ILVDHSIVESFAQGGR	T			File5354 Spectrum956 scans: 1203
5	INVA_VICFA	Acid beta-fructofuranosidase OS=Vicia faba GN=VCINV PE=2 SV=1	1753	72212	56	49	4	3	877	1	0	0	576.64	1726.9	3	1726.9	-0.002	0	43.4	0.0028	R	ILVDHSIVESFAQGGR	T			File5354 Spectrum1353 scans: 1640
5	INVA_VICFA	Acid beta-fructofuranosidase OS=Vicia faba GN=VCINV PE=2 SV=1	1753	72212	56	49	4	3	878	1	0	0	576.64	1726.9	3	1726.9	-0.002	0	47.46	0.0011	R	ILVDHSIVESFAQGGR	T			File5354 Spectrum1303 scans: 1585
5	INVA_VICFA	Acid beta-fructofuranosidase OS=Vicia faba GN=VCINV PE=2 SV=1	1753	72212	56	49	4	3	879	1	0	0	576.64	1726.9	3	1726.9	-0.0018	0	46.25	0.0014	R	ILVDHSIVESFAQGGR	T			File5354 Spectrum2234 scans: 2609
5	INVA_VICFA	Acid beta-fructofuranosidase OS=Vicia faba GN=VCINV PE=2 SV=1	1753	72212	56	49	4	3	880	1	0	0	576.64	1726.9	3	1726.9	-0.0016	0	44.61	0.0021	R	ILVDHSIVESFAQGGR	T			File5354 Spectrum2315 scans: 2698
5	INVA_VICFA	Acid beta-fructofuranosidase OS=Vicia faba GN=VCINV PE=2 SV=1	1753	72212	56	49	4	3	881	1	0	0	576.64	1726.9	3	1726.9	-0.0016	0	12.22	3.6	R	ILVDHSIVESFAQGGR	T			File5354 Spectrum979 scans: 1228
5	INVA_VICFA	Acid beta-fructofuranosidase OS=Vicia faba GN=VCINV PE=2 SV=1	1753	72212	56	49	4	3	882	1	0	0	576.64	1726.9	3	1726.9	-0.0016	0	49.59	0.00066	R	ILVDHSIVESFAQGGR	T			File5354 Spectrum1104 scans: 1366
5	INVA_VICFA	Acid beta-fructofuranosidase OS=Vicia faba GN=VCINV PE=2 SV=1	1753	72212	56	49	4	3	883	1	0	0	576.64	1726.9	3	1726.9	-0.0016	0	47.82	0.001	R	ILVDHSIVESFAQGGR	T			File5354 Spectrum1503 scans: 1805
5	INVA_VICFA	Acid beta-fructofuranosidase OS=Vicia faba GN=VCINV PE=2 SV=1	1753	72212	56	49	4	3	884	1	0	0	864.457	1726.9	2	1726.9	-0.0016	0	116.06	1.5e-10	R	ILVDHSIVESFAQGGR	T			File5354 Spectrum1421 scans: 1714
5	INVA_VICFA	Acid beta-fructofuranosidase OS=Vicia faba GN=VCINV PE=2 SV=1	1753	72212	56	49	4	3	885	1	0	0	576.64	1726.9	3	1726.9	-0.0015	0	39.32	0.0071	R	ILVDHSIVESFAQGGR	T			File5354 Spectrum2274 scans: 2653
5	INVA_VICFA	Acid beta-fructofuranosidase OS=Vicia faba GN=VCINV PE=2 SV=1	1753	72212	56	49	4	3	886	1	0	0	576.64	1726.9	3	1726.9	-0.0015	0	49.97	0.00061	R	ILVDHSIVESFAQGGR	T			File5354 Spectrum1153 scans: 1420
5	INVA_VICFA	Acid beta-fructofuranosidase OS=Vicia faba GN=VCINV PE=2 SV=1	1753	72212	56	49	4	3	887	1	0	0	576.64	1726.9	3	1726.9	-0.0015	0	47.08	0.0012	R	ILVDHSIVESFAQGGR	T			File5354 Spectrum1203 scans: 1475
5	INVA_VICFA	Acid beta-fructofuranosidase OS=Vicia faba GN=VCINV PE=2 SV=1	1753	72212	56	49	4	3	888	1	0	0	864.457	1726.9	2	1726.9	-0.0013	0	121.01	4.8e-11	R	ILVDHSIVESFAQGGR	T			File5354 Spectrum1359 scans: 1646
5	INVA_VICFA	Acid beta-fructofuranosidase OS=Vicia faba GN=VCINV PE=2 SV=1	1753	72212	56	49	4	3	889	1	0	0	576.64	1726.9	3	1726.9	-0.0013	0	43.91	0.0025	R	ILVDHSIVESFAQGGR	T			File5354 Spectrum1053 scans: 1310
5	INVA_VICFA	Acid beta-fructofuranosidase OS=Vicia faba GN=VCINV PE=2 SV=1	1753	72212	56	49	4	3	890	1	0	0	576.64	1726.9	3	1726.9	-0.0013	0	37.29	0.011	R	ILVDHSIVESFAQGGR	T			File5354 Spectrum1403 scans: 1695
5	INVA_VICFA	Acid beta-fructofuranosidase OS=Vicia faba GN=VCINV PE=2 SV=1	1753	72212	56	49	4	3	891	1	0	0	576.64	1726.9	3	1726.9	-0.0013	0	43.66	0.0026	R	ILVDHSIVESFAQGGR	T			File5354 Spectrum2078 scans: 2437
5	INVA_VICFA	Acid beta-fructofuranosidase OS=Vicia faba GN=VCINV PE=2 SV=1	1753	72212	56	49	4	3	892	1	0	0	576.64	1726.9	3	1726.9	-0.0013	0	38.2	0.0092	R	ILVDHSIVESFAQGGR	T			File5354 Spectrum2120 scans: 2483
5	INVA_VICFA	Acid beta-fructofuranosidase OS=Vicia faba GN=VCINV PE=2 SV=1	1753	72212	56	49	4	3	893	1	0	0	576.64	1726.9	3	1726.9	-0.0011	0	51.99	0.00038	R	ILVDHSIVESFAQGGR	T			File5354 Spectrum2354 scans: 2741
5	INVA_VICFA	Acid beta-fructofuranosidase OS=Vicia faba GN=VCINV PE=2 SV=1	1753	72212	56	49	4	3	894	1	0	0	576.64	1726.9	3	1726.9	-0.0011	0	61.21	4.6e-05	R	ILVDHSIVESFAQGGR	T			File5354 Spectrum1003 scans: 1255
5	INVA_VICFA	Acid beta-fructofuranosidase OS=Vicia faba GN=VCINV PE=2 SV=1	1753	72212	56	49	4	3	895	1	0	0	576.64	1726.9	3	1726.9	-0.0011	0	45.43	0.0017	R	ILVDHSIVESFAQGGR	T			File5354 Spectrum2035 scans: 2390
5	INVA_VICFA	Acid beta-fructofuranosidase OS=Vicia faba GN=VCINV PE=2 SV=1	1753	72212	56	49	4	3	896	1	0	0	576.64	1726.9	3	1726.9	-0.0011	0	46.5	0.0014	R	ILVDHSIVESFAQGGR	T			File5354 Spectrum2156 scans: 2523
5	INVA_VICFA	Acid beta-fructofuranosidase OS=Vicia faba GN=VCINV PE=2 SV=1	1753	72212	56	49	4	3	897	1	0	0	864.457	1726.9	2	1726.9	-0.0008	0	41.02	0.0048	R	ILVDHSIVESFAQGGR	T			File5354 Spectrum1069 scans: 1327
5	INVA_VICFA	Acid beta-fructofuranosidase OS=Vicia faba GN=VCINV PE=2 SV=1	1753	72212	56	49	4	3	898	1	0	0	576.64	1726.9	3	1726.9	-0.0007	0	44.52	0.0021	R	ILVDHSIVESFAQGGR	T			File5354 Spectrum1453 scans: 1750
5	INVA_VICFA	Acid beta-fructofuranosidase OS=Vicia faba GN=VCINV PE=2 SV=1	1753	72212	56	49	4	3	899	1	0	0	576.64	1726.9	3	1726.9	-0.0007	0	52.16	0.00037	R	ILVDHSIVESFAQGGR	T			File5354 Spectrum2195 scans: 2566
5	INVA_VICFA	Acid beta-fructofuranosidase OS=Vicia faba GN=VCINV PE=2 SV=1	1753	72212	56	49	4	3	900	1	0	0	864.457	1726.9	2	1726.9	-0.0007	0	90.97	4.8e-08	R	ILVDHSIVESFAQGGR	T			File5354 Spectrum1309 scans: 1591
5	INVA_VICFA	Acid beta-fructofuranosidase OS=Vicia faba GN=VCINV PE=2 SV=1	1753	72212	56	49	4	3	901	1	0	0	864.457	1726.9	2	1726.9	-0.0006	0	115.8	1.6e-10	R	ILVDHSIVESFAQGGR	T			File5354 Spectrum1206 scans: 1478
5	INVA_VICFA	Acid beta-fructofuranosidase OS=Vicia faba GN=VCINV PE=2 SV=1	1753	72212	56	49	4	3	902	1	0	0	576.64	1726.9	3	1726.9	-0.0006	0	32.7	0.032	R	ILVDHSIVESFAQGGR	T			File5354 Spectrum1606 scans: 1918
5	INVA_VICFA	Acid beta-fructofuranosidase OS=Vicia faba GN=VCINV PE=2 SV=1	1753	72212	56	49	4	3	903	1	0	0	576.64	1726.9	3	1726.9	-0.0006	0	44.9	0.002	R	ILVDHSIVESFAQGGR	T			File5354 Spectrum1747 scans: 2073
5	INVA_VICFA	Acid beta-fructofuranosidase OS=Vicia faba GN=VCINV PE=2 SV=1	1753	72212	56	49	4	3	904	1	0	0	864.457	1726.9	2	1726.9	-0.0005	0	115.98	1.5e-10	R	ILVDHSIVESFAQGGR	T			File5354 Spectrum1056 scans: 1313
5	INVA_VICFA	Acid beta-fructofuranosidase OS=Vicia faba GN=VCINV PE=2 SV=1	1753	72212	56	49	4	3	905	1	0	0	864.457	1726.9	2	1726.9	-0.0005	0	127.36	1.1e-11	R	ILVDHSIVESFAQGGR	T			File5354 Spectrum1107 scans: 1369
5	INVA_VICFA	Acid beta-fructofuranosidase OS=Vicia faba GN=VCINV PE=2 SV=1	1753	72212	56	49	4	3	906	1	0	0	576.641	1726.9	3	1726.9	-0.0004	0	36.34	0.014	R	ILVDHSIVESFAQGGR	T			File5354 Spectrum1647 scans: 1963
5	INVA_VICFA	Acid beta-fructofuranosidase OS=Vicia faba GN=VCINV PE=2 SV=1	1753	72212	56	49	4	3	907	1	0	0	576.641	1726.9	3	1726.9	-0.0004	0	41.59	0.0042	R	ILVDHSIVESFAQGGR	T			File5354 Spectrum1918 scans: 2261
5	INVA_VICFA	Acid beta-fructofuranosidase OS=Vicia faba GN=VCINV PE=2 SV=1	1753	72212	56	49	4	3	908	1	0	0	864.457	1726.9	2	1726.9	-0.0004	0	39.47	0.0068	R	ILVDHSIVESFAQGGR	T			File5354 Spectrum1166 scans: 1434
5	INVA_VICFA	Acid beta-fructofuranosidase OS=Vicia faba GN=VCINV PE=2 SV=1	1753	72212	56	49	4	3	909	1	0	0	864.457	1726.9	2	1726.9	-0.0002	0	127	1.2e-11	R	ILVDHSIVESFAQGGR	T			File5354 Spectrum1007 scans: 1259
5	INVA_VICFA	Acid beta-fructofuranosidase OS=Vicia faba GN=VCINV PE=2 SV=1	1753	72212	56	49	4	3	910	1	0	0	864.457	1726.9	2	1726.9	-0.0002	0	54.82	0.0002	R	ILVDHSIVESFAQGGR	T			File5354 Spectrum986 scans: 1236
5	INVA_VICFA	Acid beta-fructofuranosidase OS=Vicia faba GN=VCINV PE=2 SV=1	1753	72212	56	49	4	3	911	1	0	0	576.641	1726.9	3	1726.9	-0.0002	0	39.08	0.0074	R	ILVDHSIVESFAQGGR	T			File5354 Spectrum1958 scans: 2305
5	INVA_VICFA	Acid beta-fructofuranosidase OS=Vicia faba GN=VCINV PE=2 SV=1	1753	72212	56	49	4	3	912	1	0	0	576.641	1726.9	3	1726.9	-0.0002	0	41.17	0.0046	R	ILVDHSIVESFAQGGR	T			File5354 Spectrum1877 scans: 2216
5	INVA_VICFA	Acid beta-fructofuranosidase OS=Vicia faba GN=VCINV PE=2 SV=1	1753	72212	56	49	4	3	913	1	0	0	576.641	1726.9	3	1726.9	0	0	35.05	0.019	R	ILVDHSIVESFAQGGR	T			File5354 Spectrum1695 scans: 2016
5	INVA_VICFA	Acid beta-fructofuranosidase OS=Vicia faba GN=VCINV PE=2 SV=1	1753	72212	56	49	4	3	914	1	0	0	864.457	1726.9	2	1726.9	0	0	127.33	1.1e-11	R	ILVDHSIVESFAQGGR	T			File5354 Spectrum1158 scans: 1425
5	INVA_VICFA	Acid beta-fructofuranosidase OS=Vicia faba GN=VCINV PE=2 SV=1	1753	72212	56	49	4	3	915	1	0	0	864.457	1726.9	2	1726.9	0.0003	0	115.95	1.5e-10	R	ILVDHSIVESFAQGGR	T			File5354 Spectrum959 scans: 1206
5	INVA_VICFA	Acid beta-fructofuranosidase OS=Vicia faba GN=VCINV PE=2 SV=1	1753	72212	56	49	4	3	916	1	0	0	576.641	1726.9	3	1726.9	0.0004	0	50.93	0.00049	R	ILVDHSIVESFAQGGR	T			File5354 Spectrum1995 scans: 2346
5	INVA_VICFA	Acid beta-fructofuranosidase OS=Vicia faba GN=VCINV PE=2 SV=1	1753	72212	56	49	4	3	917	1	0	0	576.641	1726.9	3	1726.9	0.0007	0	43.48	0.0027	R	ILVDHSIVESFAQGGR	T			File5354 Spectrum1793 scans: 2124
5	INVA_VICFA	Acid beta-fructofuranosidase OS=Vicia faba GN=VCINV PE=2 SV=1	1753	72212	56	49	4	3	918	1	0	0	576.641	1726.9	3	1726.9	0.0009	0	42.28	0.0036	R	ILVDHSIVESFAQGGR	T			File5354 Spectrum1839 scans: 2174
5	INVA_VICFA	Acid beta-fructofuranosidase OS=Vicia faba GN=VCINV PE=2 SV=1	1753	72212	56	49	4	3	919	1	0	0	576.641	1726.9	3	1726.9	0.0011	0	40.94	0.0049	R	ILVDHSIVESFAQGGR	T			File5354 Spectrum1553 scans: 1860
5	INVA_VICFA	Acid beta-fructofuranosidase OS=Vicia faba GN=VCINV PE=2 SV=1	1753	72212	56	49	4	3	1787	5	0	1	1389.14	2776.26	2	2776.23	0.0354	0	2.43	28	K	DMLLNAVPGTGMWECVDFFPVSMK	S	Deamidated (NQ); 2 Oxidation (M)	0.030020000000000000000030.0	File5354 Spectrum2327 scans: 2711
5	INVA_VICFA	Acid beta-fructofuranosidase OS=Vicia faba GN=VCINV PE=2 SV=1	1753	72212	56	49	4	3	1818	9	1	1	695.073	2776.26	4	2776.23	0.0389	0	4.54	18	K	DMLLNAVPGTGMWECVDFFPVSMK	S	Deamidated (NQ); 2 Oxidation (M)	0.030020000000000000000030.0	File5354 Spectrum2118 scans: 2481
5	INVA_VICFA	Acid beta-fructofuranosidase OS=Vicia faba GN=VCINV PE=2 SV=1	1753	72212	56	49	4	3	1833	6	0	1	926.429	2776.27	3	2776.23	0.0408	0	1.49	36	K	DMLLNAVPGTGMWECVDFFPVSMK	S	Deamidated (NQ); 2 Oxidation (M)	0.000020000003000000000030.0	File5354 Spectrum1766 scans: 2094
5	INVA_VICFA	Acid beta-fructofuranosidase OS=Vicia faba GN=VCINV PE=2 SV=1	1753	72212	56	49	4	3	1842	8	0	1	926.43	2776.27	3	2776.23	0.0415	0	6.01	13	K	DMLLNAVPGTGMWECVDFFPVSMK	S	Deamidated (NQ); 2 Oxidation (M)	0.030020000000000000000030.0	File5354 Spectrum2442 scans: 2838
5	INVA_VICFA	Acid beta-fructofuranosidase OS=Vicia faba GN=VCINV PE=2 SV=1	1753	72212	56	49	4	3	1863	4	1	1	926.431	2776.27	3	2776.23	0.0457	0	1.95	34	K	DMLLNAVPGTGMWECVDFFPVSMK	S	Deamidated (NQ); 2 Oxidation (M)	0.030020000000000000000030.0	File5354 Spectrum1963 scans: 2311
6	GFT_ASPOF	6(G)-fructosyltransferase OS=Asparagus officinalis GN=FT1 PE=1 SV=1	1709	68443	49	47	2	1	764	9	1	1	535.966	1604.88	3	1604.9	-0.0245	0	6.58	8.2	M	ATSLQAPILGSRPPR	R	Acetyl (Protein N-term)	1.000000000000000.0	File5354 Spectrum774 scans: 1003
6	GFT_ASPOF	6(G)-fructosyltransferase OS=Asparagus officinalis GN=FT1 PE=1 SV=1	1709	68443	49	47	2	1	872	1	0	0	576.64	1726.9	3	1726.9	-0.0031	0	47.56	0.0011	R	ILVDHSIVESFAQGGR	T			File5354 Spectrum1253 scans: 1530
6	GFT_ASPOF	6(G)-fructosyltransferase OS=Asparagus officinalis GN=FT1 PE=1 SV=1	1709	68443	49	47	2	1	873	1	0	0	576.64	1726.9	3	1726.9	-0.0026	0	66.4	1.4e-05	R	ILVDHSIVESFAQGGR	T			File5354 Spectrum2394 scans: 2785
6	GFT_ASPOF	6(G)-fructosyltransferase OS=Asparagus officinalis GN=FT1 PE=1 SV=1	1709	68443	49	47	2	1	874	1	0	0	864.456	1726.9	2	1726.9	-0.0024	0	134.55	2.1e-12	R	ILVDHSIVESFAQGGR	T			File5354 Spectrum1258 scans: 1535
6	GFT_ASPOF	6(G)-fructosyltransferase OS=Asparagus officinalis GN=FT1 PE=1 SV=1	1709	68443	49	47	2	1	875	1	0	0	576.64	1726.9	3	1726.9	-0.0022	0	40.29	0.0057	R	ILVDHSIVESFAQGGR	T			File5354 Spectrum2434 scans: 2829
6	GFT_ASPOF	6(G)-fructosyltransferase OS=Asparagus officinalis GN=FT1 PE=1 SV=1	1709	68443	49	47	2	1	876	1	0	0	576.64	1726.9	3	1726.9	-0.0022	0	50.76	0.00051	R	ILVDHSIVESFAQGGR	T			File5354 Spectrum956 scans: 1203
6	GFT_ASPOF	6(G)-fructosyltransferase OS=Asparagus officinalis GN=FT1 PE=1 SV=1	1709	68443	49	47	2	1	877	1	0	0	576.64	1726.9	3	1726.9	-0.002	0	43.4	0.0028	R	ILVDHSIVESFAQGGR	T			File5354 Spectrum1353 scans: 1640
6	GFT_ASPOF	6(G)-fructosyltransferase OS=Asparagus officinalis GN=FT1 PE=1 SV=1	1709	68443	49	47	2	1	878	1	0	0	576.64	1726.9	3	1726.9	-0.002	0	47.46	0.0011	R	ILVDHSIVESFAQGGR	T			File5354 Spectrum1303 scans: 1585
6	GFT_ASPOF	6(G)-fructosyltransferase OS=Asparagus officinalis GN=FT1 PE=1 SV=1	1709	68443	49	47	2	1	879	1	0	0	576.64	1726.9	3	1726.9	-0.0018	0	46.25	0.0014	R	ILVDHSIVESFAQGGR	T			File5354 Spectrum2234 scans: 2609
6	GFT_ASPOF	6(G)-fructosyltransferase OS=Asparagus officinalis GN=FT1 PE=1 SV=1	1709	68443	49	47	2	1	880	1	0	0	576.64	1726.9	3	1726.9	-0.0016	0	44.61	0.0021	R	ILVDHSIVESFAQGGR	T			File5354 Spectrum2315 scans: 2698
6	GFT_ASPOF	6(G)-fructosyltransferase OS=Asparagus officinalis GN=FT1 PE=1 SV=1	1709	68443	49	47	2	1	881	1	0	0	576.64	1726.9	3	1726.9	-0.0016	0	12.22	3.6	R	ILVDHSIVESFAQGGR	T			File5354 Spectrum979 scans: 1228
6	GFT_ASPOF	6(G)-fructosyltransferase OS=Asparagus officinalis GN=FT1 PE=1 SV=1	1709	68443	49	47	2	1	882	1	0	0	576.64	1726.9	3	1726.9	-0.0016	0	49.59	0.00066	R	ILVDHSIVESFAQGGR	T			File5354 Spectrum1104 scans: 1366
6	GFT_ASPOF	6(G)-fructosyltransferase OS=Asparagus officinalis GN=FT1 PE=1 SV=1	1709	68443	49	47	2	1	883	1	0	0	576.64	1726.9	3	1726.9	-0.0016	0	47.82	0.001	R	ILVDHSIVESFAQGGR	T			File5354 Spectrum1503 scans: 1805
6	GFT_ASPOF	6(G)-fructosyltransferase OS=Asparagus officinalis GN=FT1 PE=1 SV=1	1709	68443	49	47	2	1	884	1	0	0	864.457	1726.9	2	1726.9	-0.0016	0	116.06	1.5e-10	R	ILVDHSIVESFAQGGR	T			File5354 Spectrum1421 scans: 1714
6	GFT_ASPOF	6(G)-fructosyltransferase OS=Asparagus officinalis GN=FT1 PE=1 SV=1	1709	68443	49	47	2	1	885	1	0	0	576.64	1726.9	3	1726.9	-0.0015	0	39.32	0.0071	R	ILVDHSIVESFAQGGR	T			File5354 Spectrum2274 scans: 2653
6	GFT_ASPOF	6(G)-fructosyltransferase OS=Asparagus officinalis GN=FT1 PE=1 SV=1	1709	68443	49	47	2	1	886	1	0	0	576.64	1726.9	3	1726.9	-0.0015	0	49.97	0.00061	R	ILVDHSIVESFAQGGR	T			File5354 Spectrum1153 scans: 1420
6	GFT_ASPOF	6(G)-fructosyltransferase OS=Asparagus officinalis GN=FT1 PE=1 SV=1	1709	68443	49	47	2	1	887	1	0	0	576.64	1726.9	3	1726.9	-0.0015	0	47.08	0.0012	R	ILVDHSIVESFAQGGR	T			File5354 Spectrum1203 scans: 1475
6	GFT_ASPOF	6(G)-fructosyltransferase OS=Asparagus officinalis GN=FT1 PE=1 SV=1	1709	68443	49	47	2	1	888	1	0	0	864.457	1726.9	2	1726.9	-0.0013	0	121.01	4.8e-11	R	ILVDHSIVESFAQGGR	T			File5354 Spectrum1359 scans: 1646
6	GFT_ASPOF	6(G)-fructosyltransferase OS=Asparagus officinalis GN=FT1 PE=1 SV=1	1709	68443	49	47	2	1	889	1	0	0	576.64	1726.9	3	1726.9	-0.0013	0	43.91	0.0025	R	ILVDHSIVESFAQGGR	T			File5354 Spectrum1053 scans: 1310
6	GFT_ASPOF	6(G)-fructosyltransferase OS=Asparagus officinalis GN=FT1 PE=1 SV=1	1709	68443	49	47	2	1	890	1	0	0	576.64	1726.9	3	1726.9	-0.0013	0	37.29	0.011	R	ILVDHSIVESFAQGGR	T			File5354 Spectrum1403 scans: 1695
6	GFT_ASPOF	6(G)-fructosyltransferase OS=Asparagus officinalis GN=FT1 PE=1 SV=1	1709	68443	49	47	2	1	891	1	0	0	576.64	1726.9	3	1726.9	-0.0013	0	43.66	0.0026	R	ILVDHSIVESFAQGGR	T			File5354 Spectrum2078 scans: 2437
6	GFT_ASPOF	6(G)-fructosyltransferase OS=Asparagus officinalis GN=FT1 PE=1 SV=1	1709	68443	49	47	2	1	892	1	0	0	576.64	1726.9	3	1726.9	-0.0013	0	38.2	0.0092	R	ILVDHSIVESFAQGGR	T			File5354 Spectrum2120 scans: 2483
6	GFT_ASPOF	6(G)-fructosyltransferase OS=Asparagus officinalis GN=FT1 PE=1 SV=1	1709	68443	49	47	2	1	893	1	0	0	576.64	1726.9	3	1726.9	-0.0011	0	51.99	0.00038	R	ILVDHSIVESFAQGGR	T			File5354 Spectrum2354 scans: 2741
6	GFT_ASPOF	6(G)-fructosyltransferase OS=Asparagus officinalis GN=FT1 PE=1 SV=1	1709	68443	49	47	2	1	894	1	0	0	576.64	1726.9	3	1726.9	-0.0011	0	61.21	4.6e-05	R	ILVDHSIVESFAQGGR	T			File5354 Spectrum1003 scans: 1255
6	GFT_ASPOF	6(G)-fructosyltransferase OS=Asparagus officinalis GN=FT1 PE=1 SV=1	1709	68443	49	47	2	1	895	1	0	0	576.64	1726.9	3	1726.9	-0.0011	0	45.43	0.0017	R	ILVDHSIVESFAQGGR	T			File5354 Spectrum2035 scans: 2390
6	GFT_ASPOF	6(G)-fructosyltransferase OS=Asparagus officinalis GN=FT1 PE=1 SV=1	1709	68443	49	47	2	1	896	1	0	0	576.64	1726.9	3	1726.9	-0.0011	0	46.5	0.0014	R	ILVDHSIVESFAQGGR	T			File5354 Spectrum2156 scans: 2523
6	GFT_ASPOF	6(G)-fructosyltransferase OS=Asparagus officinalis GN=FT1 PE=1 SV=1	1709	68443	49	47	2	1	897	1	0	0	864.457	1726.9	2	1726.9	-0.0008	0	41.02	0.0048	R	ILVDHSIVESFAQGGR	T			File5354 Spectrum1069 scans: 1327
6	GFT_ASPOF	6(G)-fructosyltransferase OS=Asparagus officinalis GN=FT1 PE=1 SV=1	1709	68443	49	47	2	1	898	1	0	0	576.64	1726.9	3	1726.9	-0.0007	0	44.52	0.0021	R	ILVDHSIVESFAQGGR	T			File5354 Spectrum1453 scans: 1750
6	GFT_ASPOF	6(G)-fructosyltransferase OS=Asparagus officinalis GN=FT1 PE=1 SV=1	1709	68443	49	47	2	1	899	1	0	0	576.64	1726.9	3	1726.9	-0.0007	0	52.16	0.00037	R	ILVDHSIVESFAQGGR	T			File5354 Spectrum2195 scans: 2566
6	GFT_ASPOF	6(G)-fructosyltransferase OS=Asparagus officinalis GN=FT1 PE=1 SV=1	1709	68443	49	47	2	1	900	1	0	0	864.457	1726.9	2	1726.9	-0.0007	0	90.97	4.8e-08	R	ILVDHSIVESFAQGGR	T			File5354 Spectrum1309 scans: 1591
6	GFT_ASPOF	6(G)-fructosyltransferase OS=Asparagus officinalis GN=FT1 PE=1 SV=1	1709	68443	49	47	2	1	901	1	0	0	864.457	1726.9	2	1726.9	-0.0006	0	115.8	1.6e-10	R	ILVDHSIVESFAQGGR	T			File5354 Spectrum1206 scans: 1478
6	GFT_ASPOF	6(G)-fructosyltransferase OS=Asparagus officinalis GN=FT1 PE=1 SV=1	1709	68443	49	47	2	1	902	1	0	0	576.64	1726.9	3	1726.9	-0.0006	0	32.7	0.032	R	ILVDHSIVESFAQGGR	T			File5354 Spectrum1606 scans: 1918
6	GFT_ASPOF	6(G)-fructosyltransferase OS=Asparagus officinalis GN=FT1 PE=1 SV=1	1709	68443	49	47	2	1	903	1	0	0	576.64	1726.9	3	1726.9	-0.0006	0	44.9	0.002	R	ILVDHSIVESFAQGGR	T			File5354 Spectrum1747 scans: 2073
6	GFT_ASPOF	6(G)-fructosyltransferase OS=Asparagus officinalis GN=FT1 PE=1 SV=1	1709	68443	49	47	2	1	904	1	0	0	864.457	1726.9	2	1726.9	-0.0005	0	115.98	1.5e-10	R	ILVDHSIVESFAQGGR	T			File5354 Spectrum1056 scans: 1313
6	GFT_ASPOF	6(G)-fructosyltransferase OS=Asparagus officinalis GN=FT1 PE=1 SV=1	1709	68443	49	47	2	1	905	1	0	0	864.457	1726.9	2	1726.9	-0.0005	0	127.36	1.1e-11	R	ILVDHSIVESFAQGGR	T			File5354 Spectrum1107 scans: 1369
6	GFT_ASPOF	6(G)-fructosyltransferase OS=Asparagus officinalis GN=FT1 PE=1 SV=1	1709	68443	49	47	2	1	906	1	0	0	576.641	1726.9	3	1726.9	-0.0004	0	36.34	0.014	R	ILVDHSIVESFAQGGR	T			File5354 Spectrum1647 scans: 1963
6	GFT_ASPOF	6(G)-fructosyltransferase OS=Asparagus officinalis GN=FT1 PE=1 SV=1	1709	68443	49	47	2	1	907	1	0	0	576.641	1726.9	3	1726.9	-0.0004	0	41.59	0.0042	R	ILVDHSIVESFAQGGR	T			File5354 Spectrum1918 scans: 2261
6	GFT_ASPOF	6(G)-fructosyltransferase OS=Asparagus officinalis GN=FT1 PE=1 SV=1	1709	68443	49	47	2	1	908	1	0	0	864.457	1726.9	2	1726.9	-0.0004	0	39.47	0.0068	R	ILVDHSIVESFAQGGR	T			File5354 Spectrum1166 scans: 1434
6	GFT_ASPOF	6(G)-fructosyltransferase OS=Asparagus officinalis GN=FT1 PE=1 SV=1	1709	68443	49	47	2	1	909	1	0	0	864.457	1726.9	2	1726.9	-0.0002	0	127	1.2e-11	R	ILVDHSIVESFAQGGR	T			File5354 Spectrum1007 scans: 1259
6	GFT_ASPOF	6(G)-fructosyltransferase OS=Asparagus officinalis GN=FT1 PE=1 SV=1	1709	68443	49	47	2	1	910	1	0	0	864.457	1726.9	2	1726.9	-0.0002	0	54.82	0.0002	R	ILVDHSIVESFAQGGR	T			File5354 Spectrum986 scans: 1236
6	GFT_ASPOF	6(G)-fructosyltransferase OS=Asparagus officinalis GN=FT1 PE=1 SV=1	1709	68443	49	47	2	1	911	1	0	0	576.641	1726.9	3	1726.9	-0.0002	0	39.08	0.0074	R	ILVDHSIVESFAQGGR	T			File5354 Spectrum1958 scans: 2305
6	GFT_ASPOF	6(G)-fructosyltransferase OS=Asparagus officinalis GN=FT1 PE=1 SV=1	1709	68443	49	47	2	1	912	1	0	0	576.641	1726.9	3	1726.9	-0.0002	0	41.17	0.0046	R	ILVDHSIVESFAQGGR	T			File5354 Spectrum1877 scans: 2216
6	GFT_ASPOF	6(G)-fructosyltransferase OS=Asparagus officinalis GN=FT1 PE=1 SV=1	1709	68443	49	47	2	1	913	1	0	0	576.641	1726.9	3	1726.9	0	0	35.05	0.019	R	ILVDHSIVESFAQGGR	T			File5354 Spectrum1695 scans: 2016
6	GFT_ASPOF	6(G)-fructosyltransferase OS=Asparagus officinalis GN=FT1 PE=1 SV=1	1709	68443	49	47	2	1	914	1	0	0	864.457	1726.9	2	1726.9	0	0	127.33	1.1e-11	R	ILVDHSIVESFAQGGR	T			File5354 Spectrum1158 scans: 1425
6	GFT_ASPOF	6(G)-fructosyltransferase OS=Asparagus officinalis GN=FT1 PE=1 SV=1	1709	68443	49	47	2	1	915	1	0	0	864.457	1726.9	2	1726.9	0.0003	0	115.95	1.5e-10	R	ILVDHSIVESFAQGGR	T			File5354 Spectrum959 scans: 1206
6	GFT_ASPOF	6(G)-fructosyltransferase OS=Asparagus officinalis GN=FT1 PE=1 SV=1	1709	68443	49	47	2	1	916	1	0	0	576.641	1726.9	3	1726.9	0.0004	0	50.93	0.00049	R	ILVDHSIVESFAQGGR	T			File5354 Spectrum1995 scans: 2346
6	GFT_ASPOF	6(G)-fructosyltransferase OS=Asparagus officinalis GN=FT1 PE=1 SV=1	1709	68443	49	47	2	1	917	1	0	0	576.641	1726.9	3	1726.9	0.0007	0	43.48	0.0027	R	ILVDHSIVESFAQGGR	T			File5354 Spectrum1793 scans: 2124
6	GFT_ASPOF	6(G)-fructosyltransferase OS=Asparagus officinalis GN=FT1 PE=1 SV=1	1709	68443	49	47	2	1	918	1	0	0	576.641	1726.9	3	1726.9	0.0009	0	42.28	0.0036	R	ILVDHSIVESFAQGGR	T			File5354 Spectrum1839 scans: 2174
6	GFT_ASPOF	6(G)-fructosyltransferase OS=Asparagus officinalis GN=FT1 PE=1 SV=1	1709	68443	49	47	2	1	919	1	0	0	576.641	1726.9	3	1726.9	0.0011	0	40.94	0.0049	R	ILVDHSIVESFAQGGR	T			File5354 Spectrum1553 scans: 1860
7	IAMY_COILA	Alpha-amylase inhibitor/endochitinase (Fragments) OS=Coix lacryma-jobi PE=1 SV=1	694	14638	24	15	2	1	41	1	1	0	343.685	685.355	2	685.355	-0.0003	1	15.78	0.27	K	KYYGR	G			File5354 Spectrum392 scans: 576
7	IAMY_COILA	Alpha-amylase inhibitor/endochitinase (Fragments) OS=Coix lacryma-jobi PE=1 SV=1	694	14638	24	15	2	1	43	1	1	0	343.685	685.355	2	685.355	0	1	16.81	0.21	K	KYYGR	G			File5354 Spectrum355 scans: 533
7	IAMY_COILA	Alpha-amylase inhibitor/endochitinase (Fragments) OS=Coix lacryma-jobi PE=1 SV=1	694	14638	24	15	2	1	45	1	1	0	343.685	685.355	2	685.355	0.0001	1	16.49	0.23	K	KYYGR	G			File5354 Spectrum427 scans: 621
7	IAMY_COILA	Alpha-amylase inhibitor/endochitinase (Fragments) OS=Coix lacryma-jobi PE=1 SV=1	694	14638	24	15	2	1	47	10	1	0	343.685	685.355	2	685.355	0.0002	1	3.47	4.6	K	KYYGR	G			File5354 Spectrum494 scans: 695
7	IAMY_COILA	Alpha-amylase inhibitor/endochitinase (Fragments) OS=Coix lacryma-jobi PE=1 SV=1	694	14638	24	15	2	1	48	1	1	0	343.685	685.355	2	685.355	0.0003	1	18.05	0.16	K	KYYGR	G			File5354 Spectrum320 scans: 487
7	IAMY_COILA	Alpha-amylase inhibitor/endochitinase (Fragments) OS=Coix lacryma-jobi PE=1 SV=1	694	14638	24	15	2	1	50	1	1	0	343.685	685.355	2	685.355	0.0006	1	10.31	0.95	K	KYYGR	G			File5354 Spectrum286 scans: 446
7	IAMY_COILA	Alpha-amylase inhibitor/endochitinase (Fragments) OS=Coix lacryma-jobi PE=1 SV=1	694	14638	24	15	2	1	1029	1	1	1	590.623	1768.85	3	1768.85	-0.007	0	47.94	0.00095	R	GPIQISYNYNYGPAGR	A			File5354 Spectrum977 scans: 1226
7	IAMY_COILA	Alpha-amylase inhibitor/endochitinase (Fragments) OS=Coix lacryma-jobi PE=1 SV=1	694	14638	24	15	2	1	1030	1	1	1	885.431	1768.85	2	1768.85	-0.0063	0	103.05	3e-09	R	GPIQISYNYNYGPAGR	A			File5354 Spectrum872 scans: 1111
7	IAMY_COILA	Alpha-amylase inhibitor/endochitinase (Fragments) OS=Coix lacryma-jobi PE=1 SV=1	694	14638	24	15	2	1	1031	1	1	1	885.431	1768.85	2	1768.85	-0.0063	0	38.85	0.008	R	GPIQISYNYNYGPAGR	A			File5354 Spectrum874 scans: 1113
7	IAMY_COILA	Alpha-amylase inhibitor/endochitinase (Fragments) OS=Coix lacryma-jobi PE=1 SV=1	694	14638	24	15	2	1	1032	1	1	1	885.432	1768.85	2	1768.85	-0.0048	0	72.14	3.6e-06	R	GPIQISYNYNYGPAGR	A			File5354 Spectrum972 scans: 1221
7	IAMY_COILA	Alpha-amylase inhibitor/endochitinase (Fragments) OS=Coix lacryma-jobi PE=1 SV=1	694	14638	24	15	2	1	1033	1	1	1	885.432	1768.85	2	1768.85	-0.0048	0	10.68	5.1	R	GPIQISYNYNYGPAGR	A			File5354 Spectrum981 scans: 1230
7	IAMY_COILA	Alpha-amylase inhibitor/endochitinase (Fragments) OS=Coix lacryma-jobi PE=1 SV=1	694	14638	24	15	2	1	1034	1	1	1	590.624	1768.85	3	1768.85	-0.0043	0	48.71	0.00081	R	GPIQISYNYNYGPAGR	A			File5354 Spectrum876 scans: 1115
7	IAMY_COILA	Alpha-amylase inhibitor/endochitinase (Fragments) OS=Coix lacryma-jobi PE=1 SV=1	694	14638	24	15	2	1	1035	1	1	1	885.432	1768.85	2	1768.85	-0.0035	0	80.93	4.8e-07	R	GPIQISYNYNYGPAGR	A			File5354 Spectrum1022 scans: 1276
7	IAMY_COILA	Alpha-amylase inhibitor/endochitinase (Fragments) OS=Coix lacryma-jobi PE=1 SV=1	694	14638	24	15	2	1	1037	1	1	1	885.432	1768.85	2	1768.85	-0.0034	0	73.12	2.9e-06	R	GPIQISYNYNYGPAGR	A			File5354 Spectrum922 scans: 1166
7	IAMY_COILA	Alpha-amylase inhibitor/endochitinase (Fragments) OS=Coix lacryma-jobi PE=1 SV=1	694	14638	24	15	2	1	1038	1	1	1	885.432	1768.85	2	1768.85	-0.0034	0	18.22	0.91	R	GPIQISYNYNYGPAGR	A			File5354 Spectrum925 scans: 1169
7	IAMY_COILA	Alpha-amylase inhibitor/endochitinase (Fragments) OS=Coix lacryma-jobi PE=1 SV=1	694	14638	24	15	2	1	1039	1	1	1	885.433	1768.85	2	1768.85	-0.0028	0	68.89	8.1e-06	R	GPIQISYNYNYGPAGR	A			File5354 Spectrum1072 scans: 1331
7	IAMY_COILA	Alpha-amylase inhibitor/endochitinase (Fragments) OS=Coix lacryma-jobi PE=1 SV=1	694	14638	24	15	2	1	1040	1	1	1	885.433	1768.85	2	1768.85	-0.0028	0	1.3	46	R	GPIQISYNYNYGPAGR	A			File5354 Spectrum1079 scans: 1338
7	IAMY_COILA	Alpha-amylase inhibitor/endochitinase (Fragments) OS=Coix lacryma-jobi PE=1 SV=1	694	14638	24	15	2	1	1041	1	1	1	885.433	1768.85	2	1768.85	-0.0026	0	75.14	1.9e-06	R	GPIQISYNYNYGPAGR	A			File5354 Spectrum1236 scans: 1511
7	IAMY_COILA	Alpha-amylase inhibitor/endochitinase (Fragments) OS=Coix lacryma-jobi PE=1 SV=1	694	14638	24	15	2	1	1042	1	1	1	885.433	1768.85	2	1768.85	-0.0024	0	72.92	3.2e-06	R	GPIQISYNYNYGPAGR	A			File5354 Spectrum1122 scans: 1386
7	IAMY_COILA	Alpha-amylase inhibitor/endochitinase (Fragments) OS=Coix lacryma-jobi PE=1 SV=1	694	14638	24	15	2	1	1043	1	1	1	885.433	1768.85	2	1768.85	-0.0018	0	70.73	5.3e-06	R	GPIQISYNYNYGPAGR	A			File5354 Spectrum1287 scans: 1567
7	IAMY_COILA	Alpha-amylase inhibitor/endochitinase (Fragments) OS=Coix lacryma-jobi PE=1 SV=1	694	14638	24	15	2	1	1044	1	1	1	590.625	1768.85	3	1768.85	-0.0017	0	47.94	0.001	R	GPIQISYNYNYGPAGR	A			File5354 Spectrum1051 scans: 1307
7	IAMY_COILA	Alpha-amylase inhibitor/endochitinase (Fragments) OS=Coix lacryma-jobi PE=1 SV=1	694	14638	24	15	2	1	1045	1	1	1	885.433	1768.85	2	1768.85	-0.0016	0	71.8	4.1e-06	R	GPIQISYNYNYGPAGR	A			File5354 Spectrum1337 scans: 1622
7	IAMY_COILA	Alpha-amylase inhibitor/endochitinase (Fragments) OS=Coix lacryma-jobi PE=1 SV=1	694	14638	24	15	2	1	1046	1	1	1	590.625	1768.85	3	1768.85	-0.0014	0	52.77	0.00032	R	GPIQISYNYNYGPAGR	A			File5354 Spectrum930 scans: 1174
7	IAMY_COILA	Alpha-amylase inhibitor/endochitinase (Fragments) OS=Coix lacryma-jobi PE=1 SV=1	694	14638	24	15	2	1	1047	1	1	1	885.433	1768.85	2	1768.85	-0.0012	0	95.54	1.7e-08	R	GPIQISYNYNYGPAGR	A			File5354 Spectrum1186 scans: 1456
8	CHI1_ORYSJ	Chitinase 1 OS=Oryza sativa subsp. japonica GN=Cht1 PE=2 SV=1	145	34769	30	8	4	3	11	1	0	0	314.178	626.342	2	626.343	-0.001	0	15.36	0.26	R	IGFYK	R			File5354 Spectrum664 scans: 882
8	CHI1_ORYSJ	Chitinase 1 OS=Oryza sativa subsp. japonica GN=Cht1 PE=2 SV=1	145	34769	30	8	4	3	12	1	0	0	314.178	626.342	2	626.343	-0.0008	0	9.86	0.93	R	IGFYK	R			File5354 Spectrum865 scans: 1103
8	CHI1_ORYSJ	Chitinase 1 OS=Oryza sativa subsp. japonica GN=Cht1 PE=2 SV=1	145	34769	30	8	4	3	13	1	0	0	314.178	626.342	2	626.343	-0.0008	0	7.49	1.6	R	IGFYK	R			File5354 Spectrum913 scans: 1156
8	CHI1_ORYSJ	Chitinase 1 OS=Oryza sativa subsp. japonica GN=Cht1 PE=2 SV=1	145	34769	30	8	4	3	14	2	0	0	314.178	626.342	2	626.343	-0.0006	0	7.2	1.7	R	IGFYK	R			File5354 Spectrum967 scans: 1215
8	CHI1_ORYSJ	Chitinase 1 OS=Oryza sativa subsp. japonica GN=Cht1 PE=2 SV=1	145	34769	30	8	4	3	15	1	0	0	314.178	626.342	2	626.343	-0.0005	0	16.31	0.21	R	IGFYK	R			File5354 Spectrum763 scans: 991
8	CHI1_ORYSJ	Chitinase 1 OS=Oryza sativa subsp. japonica GN=Cht1 PE=2 SV=1	145	34769	30	8	4	3	16	1	0	0	314.178	626.342	2	626.343	-0.0005	0	6.8	1.9	R	IGFYK	R			File5354 Spectrum1089 scans: 1349
8	CHI1_ORYSJ	Chitinase 1 OS=Oryza sativa subsp. japonica GN=Cht1 PE=2 SV=1	145	34769	30	8	4	3	17	1	0	0	314.178	626.342	2	626.343	-0.0003	0	17.91	0.15	R	IGFYK	R			File5354 Spectrum713 scans: 936
8	CHI1_ORYSJ	Chitinase 1 OS=Oryza sativa subsp. japonica GN=Cht1 PE=2 SV=1	145	34769	30	8	4	3	18	1	0	0	314.178	626.342	2	626.343	-0.0003	0	9.13	1.1	R	IGFYK	R			File5354 Spectrum815 scans: 1048
8	CHI1_ORYSJ	Chitinase 1 OS=Oryza sativa subsp. japonica GN=Cht1 PE=2 SV=1	145	34769	30	8	4	3	19	2	0	0	314.179	626.343	2	626.343	-0.0002	0	11.91	0.58	R	IGFYK	R			File5354 Spectrum562 scans: 770
8	CHI1_ORYSJ	Chitinase 1 OS=Oryza sativa subsp. japonica GN=Cht1 PE=2 SV=1	145	34769	30	8	4	3	20	1	0	0	314.179	626.343	2	626.343	-0.0002	0	7.02	1.8	R	IGFYK	R			File5354 Spectrum1017 scans: 1270
8	CHI1_ORYSJ	Chitinase 1 OS=Oryza sativa subsp. japonica GN=Cht1 PE=2 SV=1	145	34769	30	8	4	3	21	1	0	0	314.179	626.343	2	626.343	0	0	19.69	0.097	R	IGFYK	R			File5354 Spectrum512 scans: 715
8	CHI1_ORYSJ	Chitinase 1 OS=Oryza sativa subsp. japonica GN=Cht1 PE=2 SV=1	145	34769	30	8	4	3	23	1	0	0	314.179	626.343	2	626.343	0	0	19.74	0.096	R	IGFYK	R			File5354 Spectrum612 scans: 825
8	CHI1_ORYSJ	Chitinase 1 OS=Oryza sativa subsp. japonica GN=Cht1 PE=2 SV=1	145	34769	30	8	4	3	24	1	0	0	314.179	626.343	2	626.343	0.0001	0	22.86	0.047	R	IGFYK	R			File5354 Spectrum462 scans: 660
8	CHI1_ORYSJ	Chitinase 1 OS=Oryza sativa subsp. japonica GN=Cht1 PE=2 SV=1	145	34769	30	8	4	3	41	1	0	0	343.685	685.355	2	685.355	-0.0003	1	15.78	0.27	K	KYYGR	G			File5354 Spectrum392 scans: 576
8	CHI1_ORYSJ	Chitinase 1 OS=Oryza sativa subsp. japonica GN=Cht1 PE=2 SV=1	145	34769	30	8	4	3	43	1	0	0	343.685	685.355	2	685.355	0	1	16.81	0.21	K	KYYGR	G			File5354 Spectrum355 scans: 533
8	CHI1_ORYSJ	Chitinase 1 OS=Oryza sativa subsp. japonica GN=Cht1 PE=2 SV=1	145	34769	30	8	4	3	45	1	0	0	343.685	685.355	2	685.355	0.0001	1	16.49	0.23	K	KYYGR	G			File5354 Spectrum427 scans: 621
8	CHI1_ORYSJ	Chitinase 1 OS=Oryza sativa subsp. japonica GN=Cht1 PE=2 SV=1	145	34769	30	8	4	3	47	10	0	0	343.685	685.355	2	685.355	0.0002	1	3.47	4.6	K	KYYGR	G			File5354 Spectrum494 scans: 695
8	CHI1_ORYSJ	Chitinase 1 OS=Oryza sativa subsp. japonica GN=Cht1 PE=2 SV=1	145	34769	30	8	4	3	48	1	0	0	343.685	685.355	2	685.355	0.0003	1	18.05	0.16	K	KYYGR	G			File5354 Spectrum320 scans: 487
8	CHI1_ORYSJ	Chitinase 1 OS=Oryza sativa subsp. japonica GN=Cht1 PE=2 SV=1	145	34769	30	8	4	3	50	1	0	0	343.685	685.355	2	685.355	0.0006	1	10.31	0.95	K	KYYGR	G			File5354 Spectrum286 scans: 446
8	CHI1_ORYSJ	Chitinase 1 OS=Oryza sativa subsp. japonica GN=Cht1 PE=2 SV=1	145	34769	30	8	4	3	105	1	0	0	392.229	782.443	2	782.444	-0.0005	1	43.95	0.00088	R	IGFYKR	Y			File5354 Spectrum433 scans: 628
8	CHI1_ORYSJ	Chitinase 1 OS=Oryza sativa subsp. japonica GN=Cht1 PE=2 SV=1	145	34769	30	8	4	3	106	1	0	0	392.229	782.443	2	782.444	-0.0005	1	31.42	0.016	R	IGFYKR	Y			File5354 Spectrum536 scans: 741
8	CHI1_ORYSJ	Chitinase 1 OS=Oryza sativa subsp. japonica GN=Cht1 PE=2 SV=1	145	34769	30	8	4	3	107	1	0	0	392.229	782.443	2	782.444	-0.0004	1	36.16	0.0053	R	IGFYKR	Y			File5354 Spectrum483 scans: 683
8	CHI1_ORYSJ	Chitinase 1 OS=Oryza sativa subsp. japonica GN=Cht1 PE=2 SV=1	145	34769	30	8	4	3	131	1	1	1	423.692	845.369	2	845.37	-0.0011	0	45.78	0.00015	R	NDAACPAK	N			File5354 Spectrum400 scans: 586
8	CHI1_ORYSJ	Chitinase 1 OS=Oryza sativa subsp. japonica GN=Cht1 PE=2 SV=1	145	34769	30	8	4	3	132	1	1	1	423.692	845.369	2	845.37	-0.0011	0	12.5	0.32	R	NDAACPAK	N			File5354 Spectrum337 scans: 510
8	CHI1_ORYSJ	Chitinase 1 OS=Oryza sativa subsp. japonica GN=Cht1 PE=2 SV=1	145	34769	30	8	4	3	133	1	1	1	423.692	845.369	2	845.37	-0.001	0	10.55	0.51	R	NDAACPAK	N			File5354 Spectrum377 scans: 557
8	CHI1_ORYSJ	Chitinase 1 OS=Oryza sativa subsp. japonica GN=Cht1 PE=2 SV=1	145	34769	30	8	4	3	134	1	1	1	423.692	845.369	2	845.37	-0.0009	0	42.87	0.0003	R	NDAACPAK	N			File5354 Spectrum327 scans: 498
8	CHI1_ORYSJ	Chitinase 1 OS=Oryza sativa subsp. japonica GN=Cht1 PE=2 SV=1	145	34769	30	8	4	3	135	1	1	1	423.692	845.37	2	845.37	-0.0006	0	39.68	0.00061	R	NDAACPAK	N			File5354 Spectrum364 scans: 543
8	CHI1_ORYSJ	Chitinase 1 OS=Oryza sativa subsp. japonica GN=Cht1 PE=2 SV=1	145	34769	30	8	4	3	136	1	1	1	423.692	845.37	2	845.37	-0.0006	0	17.13	0.11	R	NDAACPAK	N			File5354 Spectrum305 scans: 467
8	CHI1_ORYSJ	Chitinase 1 OS=Oryza sativa subsp. japonica GN=Cht1 PE=2 SV=1	145	34769	30	8	4	3	137	1	1	1	423.692	845.37	2	845.37	-0.0005	0	7.26	1.1	R	NDAACPAK	N			File5354 Spectrum410 scans: 598
8	CHI1_ORYSJ	Chitinase 1 OS=Oryza sativa subsp. japonica GN=Cht1 PE=2 SV=1	145	34769	30	8	4	3	138	1	1	1	423.692	845.37	2	845.37	-0.0003	0	39.44	0.00065	R	NDAACPAK	N			File5354 Spectrum294 scans: 455
9	GUB_NICPL	Lichenase OS=Nicotiana plumbaginifolia GN=GN1 PE=2 SV=3	92	40631	15	4	3	1	363	1	1	0	523.774	1045.53	2	1045.53	-0.0016	0	47.47	0.0011	K	HFGLFSPNK	Q			File5354 Spectrum190 scans: 244
9	GUB_NICPL	Lichenase OS=Nicotiana plumbaginifolia GN=GN1 PE=2 SV=3	92	40631	15	4	3	1	364	1	1	0	523.774	1045.53	2	1045.53	-0.0016	0	29.22	0.076	K	HFGLFSPNK	Q			File5354 Spectrum218 scans: 306
9	GUB_NICPL	Lichenase OS=Nicotiana plumbaginifolia GN=GN1 PE=2 SV=3	92	40631	15	4	3	1	365	1	1	0	523.774	1045.53	2	1045.53	-0.001	0	26.7	0.14	K	HFGLFSPNK	Q			File5354 Spectrum274 scans: 416
9	GUB_NICPL	Lichenase OS=Nicotiana plumbaginifolia GN=GN1 PE=2 SV=3	92	40631	15	4	3	1	366	1	1	0	523.774	1045.53	2	1045.53	-0.0008	0	30.03	0.063	K	HFGLFSPNK	Q			File5354 Spectrum257 scans: 379
9	GUB_NICPL	Lichenase OS=Nicotiana plumbaginifolia GN=GN1 PE=2 SV=3	92	40631	15	4	3	1	367	1	1	0	523.774	1045.53	2	1045.53	-0.0007	0	36.08	0.016	K	HFGLFSPNK	Q			File5354 Spectrum232 scans: 338
9	GUB_NICPL	Lichenase OS=Nicotiana plumbaginifolia GN=GN1 PE=2 SV=3	92	40631	15	4	3	1	368	1	1	0	523.774	1045.53	2	1045.53	-0.0006	0	30.34	0.058	K	HFGLFSPNK	Q			File5354 Spectrum202 scans: 273
9	GUB_NICPL	Lichenase OS=Nicotiana plumbaginifolia GN=GN1 PE=2 SV=3	92	40631	15	4	3	1	369	1	1	0	523.774	1045.53	2	1045.53	-0.0006	0	38.05	0.0099	K	HFGLFSPNK	Q			File5354 Spectrum145 scans: 173
9	GUB_NICPL	Lichenase OS=Nicotiana plumbaginifolia GN=GN1 PE=2 SV=3	92	40631	15	4	3	1	370	1	1	0	523.774	1045.53	2	1045.53	-0.0002	0	25.36	0.18	K	HFGLFSPNK	Q			File5354 Spectrum120 scans: 137
9	GUB_NICPL	Lichenase OS=Nicotiana plumbaginifolia GN=GN1 PE=2 SV=3	92	40631	15	4	3	1	371	1	1	0	523.774	1045.53	2	1045.53	0	0	35.09	0.02	K	HFGLFSPNK	Q			File5354 Spectrum169 scans: 210
9	GUB_NICPL	Lichenase OS=Nicotiana plumbaginifolia GN=GN1 PE=2 SV=3	92	40631	15	4	3	1	611	1	1	0	467.588	1399.74	3	1399.72	0.0176	1	16.15	1.3	K	HFGLFSPNKQPK	Y	Deamidated (NQ)	0.000000000200.0	File5354 Spectrum65 scans: 73
9	GUB_NICPL	Lichenase OS=Nicotiana plumbaginifolia GN=GN1 PE=2 SV=3	92	40631	15	4	3	1	612	8	1	0	467.589	1399.74	3	1399.72	0.0194	1	10.23	5.3	K	HFGLFSPNKQPK	Y	Deamidated (NQ)	0.000000020000.0	File5354 Spectrum266 scans: 399
9	GUB_NICPL	Lichenase OS=Nicotiana plumbaginifolia GN=GN1 PE=2 SV=3	92	40631	15	4	3	1	613	1	1	0	467.589	1399.75	3	1399.72	0.0202	1	16.05	1.3	K	HFGLFSPNKQPK	Y	Deamidated (NQ)	0.000000020000.0	File5354 Spectrum229 scans: 331
9	GUB_NICPL	Lichenase OS=Nicotiana plumbaginifolia GN=GN1 PE=2 SV=3	92	40631	15	4	3	1	2070	10	1	1	1215.57	3643.68	3	3643.72	-0.0396	1	7.5	9.5	R	NAISSAGLQNNIKVSSSVDMTLIGNSFPPSQGSFR	N	5 Deamidated (NQ); Oxidation (M)	0.20000000022000000003000020000020000.0	File5354 Spectrum1542 scans: 1848
9	GUB_NICPL	Lichenase OS=Nicotiana plumbaginifolia GN=GN1 PE=2 SV=3	92	40631	15	4	3	1	2081	4	1	1	1215.57	3643.68	3	3643.72	-0.037	1	9.99	5.5	R	NAISSAGLQNNIKVSSSVDMTLIGNSFPPSQGSFR	N	5 Deamidated (NQ); Oxidation (M)	0.20000000022000000003000020000020000.0	File5354 Spectrum2328 scans: 2712
9	GUB_NICPL	Lichenase OS=Nicotiana plumbaginifolia GN=GN1 PE=2 SV=3	92	40631	15	4	3	1	2094	5	1	1	1215.57	3643.69	3	3643.72	-0.0337	1	10.88	4.6	R	NAISSAGLQNNIKVSSSVDMTLIGNSFPPSQGSFR	N	5 Deamidated (NQ); Oxidation (M)	0.00000000222000000003000020000020000.0	File5354 Spectrum2450 scans: 2846
10	E131_SOLTU	Glucan endo-1,3-beta-glucosidase, basic isoform 1 (Fragment) OS=Solanum tuberosum GN=GLUB1 PE=2 SV=1	92	37056	16	4	3	1	363	1	0	0	523.774	1045.53	2	1045.53	-0.0016	0	47.47	0.0011	K	HFGLFSPNK	Q			File5354 Spectrum190 scans: 244
10	E131_SOLTU	Glucan endo-1,3-beta-glucosidase, basic isoform 1 (Fragment) OS=Solanum tuberosum GN=GLUB1 PE=2 SV=1	92	37056	16	4	3	1	364	1	0	0	523.774	1045.53	2	1045.53	-0.0016	0	29.22	0.076	K	HFGLFSPNK	Q			File5354 Spectrum218 scans: 306
10	E131_SOLTU	Glucan endo-1,3-beta-glucosidase, basic isoform 1 (Fragment) OS=Solanum tuberosum GN=GLUB1 PE=2 SV=1	92	37056	16	4	3	1	365	1	0	0	523.774	1045.53	2	1045.53	-0.001	0	26.7	0.14	K	HFGLFSPNK	Q			File5354 Spectrum274 scans: 416
10	E131_SOLTU	Glucan endo-1,3-beta-glucosidase, basic isoform 1 (Fragment) OS=Solanum tuberosum GN=GLUB1 PE=2 SV=1	92	37056	16	4	3	1	366	1	0	0	523.774	1045.53	2	1045.53	-0.0008	0	30.03	0.063	K	HFGLFSPNK	Q			File5354 Spectrum257 scans: 379
10	E131_SOLTU	Glucan endo-1,3-beta-glucosidase, basic isoform 1 (Fragment) OS=Solanum tuberosum GN=GLUB1 PE=2 SV=1	92	37056	16	4	3	1	367	1	0	0	523.774	1045.53	2	1045.53	-0.0007	0	36.08	0.016	K	HFGLFSPNK	Q			File5354 Spectrum232 scans: 338
10	E131_SOLTU	Glucan endo-1,3-beta-glucosidase, basic isoform 1 (Fragment) OS=Solanum tuberosum GN=GLUB1 PE=2 SV=1	92	37056	16	4	3	1	368	1	0	0	523.774	1045.53	2	1045.53	-0.0006	0	30.34	0.058	K	HFGLFSPNK	Q			File5354 Spectrum202 scans: 273
10	E131_SOLTU	Glucan endo-1,3-beta-glucosidase, basic isoform 1 (Fragment) OS=Solanum tuberosum GN=GLUB1 PE=2 SV=1	92	37056	16	4	3	1	369	1	0	0	523.774	1045.53	2	1045.53	-0.0006	0	38.05	0.0099	K	HFGLFSPNK	Q			File5354 Spectrum145 scans: 173
10	E131_SOLTU	Glucan endo-1,3-beta-glucosidase, basic isoform 1 (Fragment) OS=Solanum tuberosum GN=GLUB1 PE=2 SV=1	92	37056	16	4	3	1	370	1	0	0	523.774	1045.53	2	1045.53	-0.0002	0	25.36	0.18	K	HFGLFSPNK	Q			File5354 Spectrum120 scans: 137
10	E131_SOLTU	Glucan endo-1,3-beta-glucosidase, basic isoform 1 (Fragment) OS=Solanum tuberosum GN=GLUB1 PE=2 SV=1	92	37056	16	4	3	1	371	1	0	0	523.774	1045.53	2	1045.53	0	0	35.09	0.02	K	HFGLFSPNK	Q			File5354 Spectrum169 scans: 210
10	E131_SOLTU	Glucan endo-1,3-beta-glucosidase, basic isoform 1 (Fragment) OS=Solanum tuberosum GN=GLUB1 PE=2 SV=1	92	37056	16	4	3	1	611	1	0	0	467.588	1399.74	3	1399.72	0.0176	1	16.15	1.3	K	HFGLFSPNKQPK	Y	Deamidated (NQ)	0.000000000200.0	File5354 Spectrum65 scans: 73
10	E131_SOLTU	Glucan endo-1,3-beta-glucosidase, basic isoform 1 (Fragment) OS=Solanum tuberosum GN=GLUB1 PE=2 SV=1	92	37056	16	4	3	1	612	8	0	0	467.589	1399.74	3	1399.72	0.0194	1	10.23	5.3	K	HFGLFSPNKQPK	Y	Deamidated (NQ)	0.000000020000.0	File5354 Spectrum266 scans: 399
10	E131_SOLTU	Glucan endo-1,3-beta-glucosidase, basic isoform 1 (Fragment) OS=Solanum tuberosum GN=GLUB1 PE=2 SV=1	92	37056	16	4	3	1	613	1	0	0	467.589	1399.75	3	1399.72	0.0202	1	16.05	1.3	K	HFGLFSPNKQPK	Y	Deamidated (NQ)	0.000000020000.0	File5354 Spectrum229 scans: 331
10	E131_SOLTU	Glucan endo-1,3-beta-glucosidase, basic isoform 1 (Fragment) OS=Solanum tuberosum GN=GLUB1 PE=2 SV=1	92	37056	16	4	3	1	1072	6	1	1	918.481	1834.95	2	1834.94	0.0115	1	10.68	5.3	R	NDVRWFTDPIVGFLR	D	Deamidated (NQ)	0.200000000000000.0	File5354 Spectrum1401 scans: 1692
10	E131_SOLTU	Glucan endo-1,3-beta-glucosidase, basic isoform 1 (Fragment) OS=Solanum tuberosum GN=GLUB1 PE=2 SV=1	92	37056	16	4	3	1	1075	6	1	1	918.482	1834.95	2	1834.94	0.0127	1	5.79	16	R	NDVRWFTDPIVGFLR	D	Deamidated (NQ)	0.200000000000000.0	File5354 Spectrum1248 scans: 1524
10	E131_SOLTU	Glucan endo-1,3-beta-glucosidase, basic isoform 1 (Fragment) OS=Solanum tuberosum GN=GLUB1 PE=2 SV=1	92	37056	16	4	3	1	1076	9	1	1	918.482	1834.95	2	1834.94	0.0131	1	3.29	30	R	NDVRWFTDPIVGFLR	D	Deamidated (NQ)	0.200000000000000.0	File5354 Spectrum1194 scans: 1465
10	E131_SOLTU	Glucan endo-1,3-beta-glucosidase, basic isoform 1 (Fragment) OS=Solanum tuberosum GN=GLUB1 PE=2 SV=1	92	37056	16	4	3	1	1077	7	1	1	918.482	1834.95	2	1834.94	0.0133	1	2.92	32	R	NDVRWFTDPIVGFLR	D	Deamidated (NQ)	0.200000000000000.0	File5354 Spectrum1296 scans: 1577
11	NLTP1_PRUAR	Non-specific lipid-transfer protein 1 OS=Prunus armeniaca PE=1 SV=2	88	9629	3	2	2	1	204	1	1	1	475.741	949.468	2	949.469	-0.0014	0	59.24	4.7e-05	K	CGVNIPYK	I			File5354 Spectrum523 scans: 727
11	NLTP1_PRUAR	Non-specific lipid-transfer protein 1 OS=Prunus armeniaca PE=1 SV=2	88	9629	3	2	2	1	205	1	1	1	475.742	949.468	2	949.469	-0.0006	0	56.86	9.5e-05	K	CGVNIPYK	I			File5354 Spectrum577 scans: 786
11	NLTP1_PRUAR	Non-specific lipid-transfer protein 1 OS=Prunus armeniaca PE=1 SV=2	88	9629	3	2	2	1	1097	10	1	1	947.993	1893.97	2	1893.99	-0.0188	0	1.53	44	K	QLSGSISGVNPNNAAALPGK	C			File5354 Spectrum6 scans: 7
12	INVA_VIGRR	Acid beta-fructofuranosidase OS=Vigna radiata var. radiata GN=INVA PE=1 SV=1	73	72407	5	2	3	2	90	1	0	0	361.203	720.391	2	720.392	-0.0006	0	36.3	0.01	K	AIYGAAR	L			File5354 Spectrum432 scans: 627
12	INVA_VIGRR	Acid beta-fructofuranosidase OS=Vigna radiata var. radiata GN=INVA PE=1 SV=1	73	72407	5	2	3	2	91	2	0	0	361.203	720.392	2	720.392	0	0	8.34	6.4	K	AIYGAAR	L			File5354 Spectrum493 scans: 694
12	INVA_VIGRR	Acid beta-fructofuranosidase OS=Vigna radiata var. radiata GN=INVA PE=1 SV=1	73	72407	5	2	3	2	416	1	0	0	550.795	1099.58	2	1099.58	-0.0012	0	64.83	1.1e-05	K	GWASVQSIPR	T			File5354 Spectrum673 scans: 892
12	INVA_VIGRR	Acid beta-fructofuranosidase OS=Vigna radiata var. radiata GN=INVA PE=1 SV=1	73	72407	5	2	3	2	1624	9	1	1	809.704	2426.09	3	2426.14	-0.0473	1	4.22	16	K	VWQMNSAFIRPFPFNPDQKS	-	2 Deamidated (NQ); Oxidation (M)	0.00030000000000200200.0	File5354 Spectrum654 scans: 871
12	INVA_VIGRR	Acid beta-fructofuranosidase OS=Vigna radiata var. radiata GN=INVA PE=1 SV=1	73	72407	5	2	3	2	1626	2	1	1	1215.04	2428.07	2	2428.1	-0.0383	1	4.12	11	K	VWQMNSAFIRPFPFNPDQKS	-	4 Deamidated (NQ); Oxidation (M)	0.00232000000000200200.0	File5354 Spectrum810 scans: 1042
13	CHIB_VITVI	Basic endochitinase OS=Vitis vinifera GN=CHIT1B PE=2 SV=1	59	34376	23	4	4	2	11	1	0	0	314.178	626.342	2	626.343	-0.001	0	15.36	0.26	R	IGFYK	R			File5354 Spectrum664 scans: 882
13	CHIB_VITVI	Basic endochitinase OS=Vitis vinifera GN=CHIT1B PE=2 SV=1	59	34376	23	4	4	2	12	1	0	0	314.178	626.342	2	626.343	-0.0008	0	9.86	0.93	R	IGFYK	R			File5354 Spectrum865 scans: 1103
13	CHIB_VITVI	Basic endochitinase OS=Vitis vinifera GN=CHIT1B PE=2 SV=1	59	34376	23	4	4	2	13	1	0	0	314.178	626.342	2	626.343	-0.0008	0	7.49	1.6	R	IGFYK	R			File5354 Spectrum913 scans: 1156
13	CHIB_VITVI	Basic endochitinase OS=Vitis vinifera GN=CHIT1B PE=2 SV=1	59	34376	23	4	4	2	14	2	0	0	314.178	626.342	2	626.343	-0.0006	0	7.2	1.7	R	IGFYK	R			File5354 Spectrum967 scans: 1215
13	CHIB_VITVI	Basic endochitinase OS=Vitis vinifera GN=CHIT1B PE=2 SV=1	59	34376	23	4	4	2	15	1	0	0	314.178	626.342	2	626.343	-0.0005	0	16.31	0.21	R	IGFYK	R			File5354 Spectrum763 scans: 991
13	CHIB_VITVI	Basic endochitinase OS=Vitis vinifera GN=CHIT1B PE=2 SV=1	59	34376	23	4	4	2	16	1	0	0	314.178	626.342	2	626.343	-0.0005	0	6.8	1.9	R	IGFYK	R			File5354 Spectrum1089 scans: 1349
13	CHIB_VITVI	Basic endochitinase OS=Vitis vinifera GN=CHIT1B PE=2 SV=1	59	34376	23	4	4	2	17	1	0	0	314.178	626.342	2	626.343	-0.0003	0	17.91	0.15	R	IGFYK	R			File5354 Spectrum713 scans: 936
13	CHIB_VITVI	Basic endochitinase OS=Vitis vinifera GN=CHIT1B PE=2 SV=1	59	34376	23	4	4	2	18	1	0	0	314.178	626.342	2	626.343	-0.0003	0	9.13	1.1	R	IGFYK	R			File5354 Spectrum815 scans: 1048
13	CHIB_VITVI	Basic endochitinase OS=Vitis vinifera GN=CHIT1B PE=2 SV=1	59	34376	23	4	4	2	19	2	0	0	314.179	626.343	2	626.343	-0.0002	0	11.91	0.58	R	IGFYK	R			File5354 Spectrum562 scans: 770
13	CHIB_VITVI	Basic endochitinase OS=Vitis vinifera GN=CHIT1B PE=2 SV=1	59	34376	23	4	4	2	20	1	0	0	314.179	626.343	2	626.343	-0.0002	0	7.02	1.8	R	IGFYK	R			File5354 Spectrum1017 scans: 1270
13	CHIB_VITVI	Basic endochitinase OS=Vitis vinifera GN=CHIT1B PE=2 SV=1	59	34376	23	4	4	2	21	1	0	0	314.179	626.343	2	626.343	0	0	19.69	0.097	R	IGFYK	R			File5354 Spectrum512 scans: 715
13	CHIB_VITVI	Basic endochitinase OS=Vitis vinifera GN=CHIT1B PE=2 SV=1	59	34376	23	4	4	2	23	1	0	0	314.179	626.343	2	626.343	0	0	19.74	0.096	R	IGFYK	R			File5354 Spectrum612 scans: 825
13	CHIB_VITVI	Basic endochitinase OS=Vitis vinifera GN=CHIT1B PE=2 SV=1	59	34376	23	4	4	2	24	1	0	0	314.179	626.343	2	626.343	0.0001	0	22.86	0.047	R	IGFYK	R			File5354 Spectrum462 scans: 660
13	CHIB_VITVI	Basic endochitinase OS=Vitis vinifera GN=CHIT1B PE=2 SV=1	59	34376	23	4	4	2	41	1	0	0	343.685	685.355	2	685.355	-0.0003	1	15.78	0.27	R	KYYGR	G			File5354 Spectrum392 scans: 576
13	CHIB_VITVI	Basic endochitinase OS=Vitis vinifera GN=CHIT1B PE=2 SV=1	59	34376	23	4	4	2	43	1	0	0	343.685	685.355	2	685.355	0	1	16.81	0.21	R	KYYGR	G			File5354 Spectrum355 scans: 533
13	CHIB_VITVI	Basic endochitinase OS=Vitis vinifera GN=CHIT1B PE=2 SV=1	59	34376	23	4	4	2	45	1	0	0	343.685	685.355	2	685.355	0.0001	1	16.49	0.23	R	KYYGR	G			File5354 Spectrum427 scans: 621
13	CHIB_VITVI	Basic endochitinase OS=Vitis vinifera GN=CHIT1B PE=2 SV=1	59	34376	23	4	4	2	47	10	0	0	343.685	685.355	2	685.355	0.0002	1	3.47	4.6	R	KYYGR	G			File5354 Spectrum494 scans: 695
13	CHIB_VITVI	Basic endochitinase OS=Vitis vinifera GN=CHIT1B PE=2 SV=1	59	34376	23	4	4	2	48	1	0	0	343.685	685.355	2	685.355	0.0003	1	18.05	0.16	R	KYYGR	G			File5354 Spectrum320 scans: 487
13	CHIB_VITVI	Basic endochitinase OS=Vitis vinifera GN=CHIT1B PE=2 SV=1	59	34376	23	4	4	2	50	1	0	0	343.685	685.355	2	685.355	0.0006	1	10.31	0.95	R	KYYGR	G			File5354 Spectrum286 scans: 446
13	CHIB_VITVI	Basic endochitinase OS=Vitis vinifera GN=CHIT1B PE=2 SV=1	59	34376	23	4	4	2	105	1	0	0	392.229	782.443	2	782.444	-0.0005	1	43.95	0.00088	R	IGFYKR	Y			File5354 Spectrum433 scans: 628
13	CHIB_VITVI	Basic endochitinase OS=Vitis vinifera GN=CHIT1B PE=2 SV=1	59	34376	23	4	4	2	106	1	0	0	392.229	782.443	2	782.444	-0.0005	1	31.42	0.016	R	IGFYKR	Y			File5354 Spectrum536 scans: 741
13	CHIB_VITVI	Basic endochitinase OS=Vitis vinifera GN=CHIT1B PE=2 SV=1	59	34376	23	4	4	2	107	1	0	0	392.229	782.443	2	782.444	-0.0004	1	36.16	0.0053	R	IGFYKR	Y			File5354 Spectrum483 scans: 683
13	CHIB_VITVI	Basic endochitinase OS=Vitis vinifera GN=CHIT1B PE=2 SV=1	59	34376	23	4	4	2	2115	5	1	1	1216.89	3647.65	3	3647.69	-0.039	2	1.89	26	K	RYCDILRVSYGNNLDCNNQRPFGSGLLLDTI	-	5 Deamidated (NQ)	0.0000000000022000222000000000000.0	File5354 Spectrum988 scans: 1238
14	TLP_ACTDE	Thaumatin-like protein OS=Actinidia deliciosa GN=tlp PE=1 SV=2	58	25175	1	1	1	1	618	1	1	1	711.318	1420.62	2	1420.62	-0.0002	0	58.46	2.9e-05	R	APGGCNNPCTVFK	T			File5354 Spectrum500 scans: 701
15	CHIA_SOLCI	Acidic endochitinase pcht28 OS=Solanum chilense PE=2 SV=1	57	27950	1	1	1	1	1960	1	1	1	983.48	2947.42	3	2947.42	0	0	56.62	0.00017	R	VPGYGVITNIINGGLECNMGPNTAVESR	I	Oxidation (M)	0.0000000000000000003000000000.0	File5354 Spectrum1173 scans: 1442
16	RL8_TOBAC	60S ribosomal protein L8 OS=Nicotiana tabacum GN=RPL8 PE=2 SV=1	50	28437	8	2	1	1	425	1	1	1	559.78	1117.55	2	1117.57	-0.0207	1	40.55	0.004	R	RMIGQVAGGGR	T	Deamidated (NQ); Oxidation (M)	0.03002000000.0	File5354 Spectrum395 scans: 579
16	RL8_TOBAC	60S ribosomal protein L8 OS=Nicotiana tabacum GN=RPL8 PE=2 SV=1	50	28437	8	2	1	1	427	2	1	1	559.78	1117.55	2	1117.57	-0.02	1	28.71	0.062	R	RMIGQVAGGGR	T	Deamidated (NQ); Oxidation (M)	0.03002000000.0	File5354 Spectrum358 scans: 536
16	RL8_TOBAC	60S ribosomal protein L8 OS=Nicotiana tabacum GN=RPL8 PE=2 SV=1	50	28437	8	2	1	1	428	1	1	1	559.781	1117.55	2	1117.57	-0.0196	1	38.67	0.0063	R	RMIGQVAGGGR	T	Deamidated (NQ); Oxidation (M)	0.03002000000.0	File5354 Spectrum322 scans: 489
16	RL8_TOBAC	60S ribosomal protein L8 OS=Nicotiana tabacum GN=RPL8 PE=2 SV=1	50	28437	8	2	1	1	429	2	1	1	559.781	1117.55	2	1117.57	-0.0195	1	20.34	0.43	R	RMIGQVAGGGR	T	Deamidated (NQ); Oxidation (M)	0.03002000000.0	File5354 Spectrum290 scans: 450
16	RL8_TOBAC	60S ribosomal protein L8 OS=Nicotiana tabacum GN=RPL8 PE=2 SV=1	50	28437	8	2	1	1	431	5	1	1	373.523	1117.55	3	1117.57	-0.0185	1	14.73	1.5	R	RMIGQVAGGGR	T	Deamidated (NQ); Oxidation (M)	0.03002000000.0	File5354 Spectrum393 scans: 577
16	RL8_TOBAC	60S ribosomal protein L8 OS=Nicotiana tabacum GN=RPL8 PE=2 SV=1	50	28437	8	2	1	1	433	1	1	1	373.524	1117.55	3	1117.57	-0.0175	1	19.4	0.51	R	RMIGQVAGGGR	T	Deamidated (NQ); Oxidation (M)	0.03002000000.0	File5354 Spectrum356 scans: 534
16	RL8_TOBAC	60S ribosomal protein L8 OS=Nicotiana tabacum GN=RPL8 PE=2 SV=1	50	28437	8	2	1	1	434	1	1	1	373.524	1117.55	3	1117.57	-0.0169	1	19.37	0.51	R	RMIGQVAGGGR	T	Deamidated (NQ); Oxidation (M)	0.03002000000.0	File5354 Spectrum285 scans: 445
16	RL8_TOBAC	60S ribosomal protein L8 OS=Nicotiana tabacum GN=RPL8 PE=2 SV=1	50	28437	8	2	1	1	435	1	1	1	373.524	1117.55	3	1117.57	-0.0167	1	19.78	0.46	R	RMIGQVAGGGR	T	Deamidated (NQ); Oxidation (M)	0.03002000000.0	File5354 Spectrum321 scans: 488
17	BG1_ARATH	Probable glucan endo-1,3-beta-glucosidase BG1 OS=Arabidopsis thaliana GN=BG1 PE=2 SV=1	47	37688	24	5	2	1	274	1	1	1	497.265	992.516	2	992.518	-0.002	0	28.69	0.069	R	IYNNNLIK	H	2 Deamidated (NQ)	0.00022000.0	File5354 Spectrum855 scans: 1092
17	BG1_ARATH	Probable glucan endo-1,3-beta-glucosidase BG1 OS=Arabidopsis thaliana GN=BG1 PE=2 SV=1	47	37688	24	5	2	1	276	2	1	1	497.265	992.516	2	992.518	-0.0019	0	23.66	0.21	R	IYNNNLIK	H	2 Deamidated (NQ)	0.00022000.0	File5354 Spectrum1254 scans: 1531
17	BG1_ARATH	Probable glucan endo-1,3-beta-glucosidase BG1 OS=Arabidopsis thaliana GN=BG1 PE=2 SV=1	47	37688	24	5	2	1	277	1	1	1	497.265	992.516	2	992.518	-0.0017	0	32.94	0.024	R	IYNNNLIK	H	2 Deamidated (NQ)	0.00022000.0	File5354 Spectrum903 scans: 1145
17	BG1_ARATH	Probable glucan endo-1,3-beta-glucosidase BG1 OS=Arabidopsis thaliana GN=BG1 PE=2 SV=1	47	37688	24	5	2	1	278	1	1	1	497.265	992.516	2	992.518	-0.0017	0	34.84	0.015	R	IYNNNLIK	H	2 Deamidated (NQ)	0.00022000.0	File5354 Spectrum1105 scans: 1367
17	BG1_ARATH	Probable glucan endo-1,3-beta-glucosidase BG1 OS=Arabidopsis thaliana GN=BG1 PE=2 SV=1	47	37688	24	5	2	1	279	5	1	1	497.265	992.516	2	992.518	-0.0015	0	9.7	5	R	IYNNNLIK	H	2 Deamidated (NQ)	0.00022000.0	File5354 Spectrum862 scans: 1100
17	BG1_ARATH	Probable glucan endo-1,3-beta-glucosidase BG1 OS=Arabidopsis thaliana GN=BG1 PE=2 SV=1	47	37688	24	5	2	1	280	1	1	1	497.266	992.517	2	992.518	-0.0012	0	28.3	0.069	R	IYNNNLIK	H	2 Deamidated (NQ)	0.00022000.0	File5354 Spectrum1305 scans: 1587
17	BG1_ARATH	Probable glucan endo-1,3-beta-glucosidase BG1 OS=Arabidopsis thaliana GN=BG1 PE=2 SV=1	47	37688	24	5	2	1	281	1	1	1	497.266	992.517	2	992.518	-0.0012	0	27.53	0.083	R	IYNNNLIK	H	2 Deamidated (NQ)	0.00022000.0	File5354 Spectrum953 scans: 1200
17	BG1_ARATH	Probable glucan endo-1,3-beta-glucosidase BG1 OS=Arabidopsis thaliana GN=BG1 PE=2 SV=1	47	37688	24	5	2	1	282	8	1	1	497.266	992.517	2	992.518	-0.0012	0	11.5	3.3	R	IYNNNLIK	H	2 Deamidated (NQ)	0.00022000.0	File5354 Spectrum968 scans: 1216
17	BG1_ARATH	Probable glucan endo-1,3-beta-glucosidase BG1 OS=Arabidopsis thaliana GN=BG1 PE=2 SV=1	47	37688	24	5	2	1	283	9	1	1	497.266	992.517	2	992.518	-0.0011	0	10.84	3.9	R	IYNNNLIK	H	2 Deamidated (NQ)	0.00022000.0	File5354 Spectrum2438 scans: 2833
17	BG1_ARATH	Probable glucan endo-1,3-beta-glucosidase BG1 OS=Arabidopsis thaliana GN=BG1 PE=2 SV=1	47	37688	24	5	2	1	284	1	1	1	497.266	992.517	2	992.518	-0.0011	0	27.43	0.085	R	IYNNNLIK	H	2 Deamidated (NQ)	0.00022000.0	File5354 Spectrum1204 scans: 1476
17	BG1_ARATH	Probable glucan endo-1,3-beta-glucosidase BG1 OS=Arabidopsis thaliana GN=BG1 PE=2 SV=1	47	37688	24	5	2	1	285	1	1	1	497.266	992.517	2	992.518	-0.0011	0	31.4	0.034	R	IYNNNLIK	H	2 Deamidated (NQ)	0.00022000.0	File5354 Spectrum1354 scans: 1641
17	BG1_ARATH	Probable glucan endo-1,3-beta-glucosidase BG1 OS=Arabidopsis thaliana GN=BG1 PE=2 SV=1	47	37688	24	5	2	1	286	1	1	1	497.266	992.517	2	992.518	-0.001	0	28.45	0.067	R	IYNNNLIK	H	2 Deamidated (NQ)	0.00022000.0	File5354 Spectrum1004 scans: 1256
17	BG1_ARATH	Probable glucan endo-1,3-beta-glucosidase BG1 OS=Arabidopsis thaliana GN=BG1 PE=2 SV=1	47	37688	24	5	2	1	287	1	1	1	497.266	992.517	2	992.518	-0.0009	0	28.3	0.07	R	IYNNNLIK	H	2 Deamidated (NQ)	0.00022000.0	File5354 Spectrum1404 scans: 1696
17	BG1_ARATH	Probable glucan endo-1,3-beta-glucosidase BG1 OS=Arabidopsis thaliana GN=BG1 PE=2 SV=1	47	37688	24	5	2	1	288	1	1	1	497.266	992.517	2	992.518	-0.0009	0	28.31	0.07	R	IYNNNLIK	H	2 Deamidated (NQ)	0.00022000.0	File5354 Spectrum1054 scans: 1311
17	BG1_ARATH	Probable glucan endo-1,3-beta-glucosidase BG1 OS=Arabidopsis thaliana GN=BG1 PE=2 SV=1	47	37688	24	5	2	1	289	1	1	1	497.266	992.517	2	992.518	-0.0009	0	28.7	0.064	R	IYNNNLIK	H	2 Deamidated (NQ)	0.00022000.0	File5354 Spectrum1154 scans: 1421
17	BG1_ARATH	Probable glucan endo-1,3-beta-glucosidase BG1 OS=Arabidopsis thaliana GN=BG1 PE=2 SV=1	47	37688	24	5	2	1	290	1	1	1	497.266	992.517	2	992.518	-0.0009	0	34.62	0.016	R	IYNNNLIK	H	2 Deamidated (NQ)	0.00022000.0	File5354 Spectrum1504 scans: 1806
17	BG1_ARATH	Probable glucan endo-1,3-beta-glucosidase BG1 OS=Arabidopsis thaliana GN=BG1 PE=2 SV=1	47	37688	24	5	2	1	291	4	1	1	497.266	992.517	2	992.518	-0.0008	0	12.74	2.5	R	IYNNNLIK	H	2 Deamidated (NQ)	0.00022000.0	File5354 Spectrum1068 scans: 1326
17	BG1_ARATH	Probable glucan endo-1,3-beta-glucosidase BG1 OS=Arabidopsis thaliana GN=BG1 PE=2 SV=1	47	37688	24	5	2	1	292	1	1	1	497.266	992.517	2	992.518	-0.0007	0	26.36	0.11	R	IYNNNLIK	H	2 Deamidated (NQ)	0.00022000.0	File5354 Spectrum1657 scans: 1974
17	BG1_ARATH	Probable glucan endo-1,3-beta-glucosidase BG1 OS=Arabidopsis thaliana GN=BG1 PE=2 SV=1	47	37688	24	5	2	1	295	1	1	1	497.266	992.517	2	992.518	-0.0004	0	29.46	0.053	R	IYNNNLIK	H	2 Deamidated (NQ)	0.00022000.0	File5354 Spectrum1454 scans: 1751
17	BG1_ARATH	Probable glucan endo-1,3-beta-glucosidase BG1 OS=Arabidopsis thaliana GN=BG1 PE=2 SV=1	47	37688	24	5	2	1	296	1	1	1	497.266	992.517	2	992.518	-0.0004	0	20.1	0.46	R	IYNNNLIK	H	2 Deamidated (NQ)	0.00022000.0	File5354 Spectrum1018 scans: 1271
17	BG1_ARATH	Probable glucan endo-1,3-beta-glucosidase BG1 OS=Arabidopsis thaliana GN=BG1 PE=2 SV=1	47	37688	24	5	2	1	297	1	1	1	497.266	992.518	2	992.518	0	0	28.97	0.059	R	IYNNNLIK	H	2 Deamidated (NQ)	0.00022000.0	File5354 Spectrum1610 scans: 1922
17	BG1_ARATH	Probable glucan endo-1,3-beta-glucosidase BG1 OS=Arabidopsis thaliana GN=BG1 PE=2 SV=1	47	37688	24	5	2	1	298	3	1	1	497.266	992.518	2	992.518	0.0002	0	22.13	0.29	R	IYNNNLIK	H	2 Deamidated (NQ)	0.00022000.0	File5354 Spectrum1716 scans: 2039
17	BG1_ARATH	Probable glucan endo-1,3-beta-glucosidase BG1 OS=Arabidopsis thaliana GN=BG1 PE=2 SV=1	47	37688	24	5	2	1	299	3	1	1	497.267	992.518	2	992.518	0.0005	0	20.03	0.46	R	IYNNNLIK	H	2 Deamidated (NQ)	0.00202000.0	File5354 Spectrum1554 scans: 1861
17	BG1_ARATH	Probable glucan endo-1,3-beta-glucosidase BG1 OS=Arabidopsis thaliana GN=BG1 PE=2 SV=1	47	37688	24	5	2	1	1383	2	1	1	522.497	2085.96	4	2085.96	0.0025	0	5.32	16	K	ISDSYAQFLVPAMENIDR	A	2 Deamidated (NQ); Oxidation (M)	0.000000200000302000.0	File5354 Spectrum461 scans: 658
18	GDL65_ARATH	GDSL esterase/lipase At4g18970 OS=Arabidopsis thaliana GN=At4g18970 PE=2 SV=1	45	40086	1	1	1	1	474	1	1	1	575.303	1148.59	2	1148.59	-0.0027	0	45.22	0.0015	R	GVNYASAAAGIR	E			File5354 Spectrum207 scans: 283
19	CHI1_TOBAC	Endochitinase A OS=Nicotiana tabacum GN=CHN48 PE=1 SV=2	41	36160	2	1	1	1	1973	1	1	1	1001.82	3002.45	3	3002.49	-0.0414	2	16.8	1.5	R	LPGFGVITNIINGGLECGRGTDSRVQDR	I	2 Deamidated (NQ)	0.0000000020020000000000000000.0	File5354 Spectrum1170 scans: 1438
19	CHI1_TOBAC	Endochitinase A OS=Nicotiana tabacum GN=CHN48 PE=1 SV=2	41	36160	2	1	1	1	1974	1	1	1	1001.82	3002.45	3	3002.49	-0.0372	2	41.36	0.0052	R	LPGFGVITNIINGGLECGRGTDSRVQDR	I	2 Deamidated (NQ)	0.0000000020020000000000000000.0	File5354 Spectrum1099 scans: 1360
20	ZAR1_ARATH	Receptor protein kinase-like protein ZAR1 OS=Arabidopsis thaliana GN=ZAR1 PE=1 SV=1	38	79284	1	1	1	1	151	1	1	1	435.774	869.533	2	869.533	-0.0007	0	37.52	0.0033	R	VVSLSIPR	K			File5354 Spectrum563 scans: 771
21	PER2_ORYSI	Peroxidase 2 OS=Oryza sativa subsp. indica GN=PRX112 PE=3 SV=2	37	33070	1	1	1	1	338	1	1	1	503.272	1004.53	2	1004.53	-0.0007	0	36.96	0.012	R	GFNVVDNIK	T			File5354 Spectrum699 scans: 920
22	ATM_ARATH	Serine/threonine-protein kinase ATM OS=Arabidopsis thaliana GN=ATM PE=2 SV=1	35	439399	15	2	3	1	9	7	1	0	312.178	622.341	2	622.344	-0.0027	0	7.28	6.4	R	LAYTR	S			File5354 Spectrum308 scans: 471
22	ATM_ARATH	Serine/threonine-protein kinase ATM OS=Arabidopsis thaliana GN=ATM PE=2 SV=1	35	439399	15	2	3	1	425	2	0	1	559.78	1117.55	2	1117.56	-0.0095	0	27.29	0.086	K	DLMLATNANR	G			File5354 Spectrum395 scans: 579
22	ATM_ARATH	Serine/threonine-protein kinase ATM OS=Arabidopsis thaliana GN=ATM PE=2 SV=1	35	439399	15	2	3	1	426	1	1	1	559.78	1117.55	2	1117.56	-0.0091	0	14.08	1.8	K	DLMLATNANR	G			File5354 Spectrum338 scans: 511
22	ATM_ARATH	Serine/threonine-protein kinase ATM OS=Arabidopsis thaliana GN=ATM PE=2 SV=1	35	439399	15	2	3	1	427	1	0	1	559.78	1117.55	2	1117.56	-0.0087	0	34.08	0.018	K	DLMLATNANR	G			File5354 Spectrum358 scans: 536
22	ATM_ARATH	Serine/threonine-protein kinase ATM OS=Arabidopsis thaliana GN=ATM PE=2 SV=1	35	439399	15	2	3	1	428	2	0	1	559.781	1117.55	2	1117.56	-0.0084	0	29.44	0.053	K	DLMLATNANR	G			File5354 Spectrum322 scans: 489
22	ATM_ARATH	Serine/threonine-protein kinase ATM OS=Arabidopsis thaliana GN=ATM PE=2 SV=1	35	439399	15	2	3	1	429	1	0	1	559.781	1117.55	2	1117.56	-0.0082	0	28.03	0.073	K	DLMLATNANR	G			File5354 Spectrum290 scans: 450
22	ATM_ARATH	Serine/threonine-protein kinase ATM OS=Arabidopsis thaliana GN=ATM PE=2 SV=1	35	439399	15	2	3	1	430	2	1	1	559.781	1117.55	2	1117.56	-0.0082	0	15.74	1.2	K	DLMLATNANR	G			File5354 Spectrum307 scans: 469
22	ATM_ARATH	Serine/threonine-protein kinase ATM OS=Arabidopsis thaliana GN=ATM PE=2 SV=1	35	439399	15	2	3	1	431	4	0	1	373.523	1117.55	3	1117.56	-0.0072	0	15.64	1.2	K	DLMLATNANR	G			File5354 Spectrum393 scans: 577
22	ATM_ARATH	Serine/threonine-protein kinase ATM OS=Arabidopsis thaliana GN=ATM PE=2 SV=1	35	439399	15	2	3	1	433	7	0	1	373.524	1117.55	3	1117.56	-0.0062	0	16.04	1.1	K	DLMLATNANR	G			File5354 Spectrum356 scans: 534
22	ATM_ARATH	Serine/threonine-protein kinase ATM OS=Arabidopsis thaliana GN=ATM PE=2 SV=1	35	439399	15	2	3	1	434	4	0	1	373.524	1117.55	3	1117.56	-0.0057	0	15.74	1.2	K	DLMLATNANR	G			File5354 Spectrum285 scans: 445
22	ATM_ARATH	Serine/threonine-protein kinase ATM OS=Arabidopsis thaliana GN=ATM PE=2 SV=1	35	439399	15	2	3	1	435	9	0	1	373.524	1117.55	3	1117.56	-0.0055	0	11.85	2.9	K	DLMLATNANR	G			File5354 Spectrum321 scans: 488
22	ATM_ARATH	Serine/threonine-protein kinase ATM OS=Arabidopsis thaliana GN=ATM PE=2 SV=1	35	439399	15	2	3	1	1399	10	1	1	737.684	2210.03	3	2210.06	-0.033	1	4.79	22	K	MQLANMAGFKDLMLATNANR	G	Deamidated (NQ)	0.00002000000000000000.0	File5354 Spectrum672 scans: 891
22	ATM_ARATH	Serine/threonine-protein kinase ATM OS=Arabidopsis thaliana GN=ATM PE=2 SV=1	35	439399	15	2	3	1	1409	1	1	1	737.685	2210.03	3	2210.06	-0.0314	1	13.47	3	K	MQLANMAGFKDLMLATNANR	G	Deamidated (NQ)	0.02000000000000000000.0	File5354 Spectrum822 scans: 1056
22	ATM_ARATH	Serine/threonine-protein kinase ATM OS=Arabidopsis thaliana GN=ATM PE=2 SV=1	35	439399	15	2	3	1	1415	5	1	1	737.685	2210.03	3	2210.06	-0.0305	1	6.77	14	K	MQLANMAGFKDLMLATNANR	G	Deamidated (NQ)	0.02000000000000000000.0	File5354 Spectrum923 scans: 1167
22	ATM_ARATH	Serine/threonine-protein kinase ATM OS=Arabidopsis thaliana GN=ATM PE=2 SV=1	35	439399	15	2	3	1	1428	3	1	1	743.016	2226.03	3	2226.06	-0.0326	1	0.57	47	K	MQLANMAGFKDLMLATNANR	G	Deamidated (NQ); Oxidation (M)	0.02000300000000000000.0	File5354 Spectrum633 scans: 848
23	RHVI1_ROSHC	Acid beta-fructofuranosidase 1, vacuolar OS=Rosa hybrid cultivar PE=1 SV=1	31	65562	4	1	2	1	26	1	0	0	316.158	630.301	2	630.301	-0.0006	0	21.72	0.08	R	YYASK	T			File5354 Spectrum344 scans: 520
23	RHVI1_ROSHC	Acid beta-fructofuranosidase 1, vacuolar OS=Rosa hybrid cultivar PE=1 SV=1	31	65562	4	1	2	1	27	1	0	0	316.158	630.301	2	630.301	-0.0004	0	31.17	0.0091	R	YYASK	T			File5354 Spectrum382 scans: 564
23	RHVI1_ROSHC	Acid beta-fructofuranosidase 1, vacuolar OS=Rosa hybrid cultivar PE=1 SV=1	31	65562	4	1	2	1	28	1	0	0	316.158	630.301	2	630.301	-0.0001	0	20.88	0.097	R	YYASK	T			File5354 Spectrum419 scans: 610
23	RHVI1_ROSHC	Acid beta-fructofuranosidase 1, vacuolar OS=Rosa hybrid cultivar PE=1 SV=1	31	65562	4	1	2	1	788	1	1	1	806.373	1610.73	2	1610.72	0.0123	0	10.53	3.5	R	NWMNDPNGPLFYK	G	Oxidation (M)	0.0030000000000.0	File5354 Spectrum600 scans: 811
24	SST_FESAR	Sucrose:sucrose 1-fructosyltransferase OS=Festuca arundinacea GN=1-SST PE=1 SV=1	31	71622	5	1	2	1	26	1	0	0	316.158	630.301	2	630.301	-0.0006	0	21.72	0.08	K	YYASK	S			File5354 Spectrum344 scans: 520
24	SST_FESAR	Sucrose:sucrose 1-fructosyltransferase OS=Festuca arundinacea GN=1-SST PE=1 SV=1	31	71622	5	1	2	1	27	1	0	0	316.158	630.301	2	630.301	-0.0004	0	31.17	0.0091	K	YYASK	S			File5354 Spectrum382 scans: 564
24	SST_FESAR	Sucrose:sucrose 1-fructosyltransferase OS=Festuca arundinacea GN=1-SST PE=1 SV=1	31	71622	5	1	2	1	28	1	0	0	316.158	630.301	2	630.301	-0.0001	0	20.88	0.097	K	YYASK	S			File5354 Spectrum419 scans: 610
24	SST_FESAR	Sucrose:sucrose 1-fructosyltransferase OS=Festuca arundinacea GN=1-SST PE=1 SV=1	31	71622	5	1	2	1	1065	3	1	1	910.485	1818.95	2	1818.95	-0.0005	0	6.45	14	R	MIGSIVPVLDGETFSVR	V			File5354 Spectrum1301 scans: 1582
24	SST_FESAR	Sucrose:sucrose 1-fructosyltransferase OS=Festuca arundinacea GN=1-SST PE=1 SV=1	31	71622	5	1	2	1	1067	3	1	1	910.485	1818.95	2	1818.95	-0.0002	0	6.57	14	R	MIGSIVPVLDGETFSVR	V			File5354 Spectrum1438 scans: 1733
25	TI214_PINKO	Protein TIC 214 OS=Pinus koraiensis GN=TIC214 PE=3 SV=2	30	238765	3	1	3	1	139	7	1	0	425.732	849.45	2	849.438	0.012	0	2.87	26	R	LMGSTGIR	R	Oxidation (M)	0.03000000.0	File5354 Spectrum602 scans: 814
25	TI214_PINKO	Protein TIC 214 OS=Pinus koraiensis GN=TIC214 PE=3 SV=2	30	238765	3	1	3	1	758	1	1	1	803.352	1604.69	2	1604.72	-0.0273	1	30.42	0.018	K	DINAKDSNANDINAK	D	3 Deamidated (NQ)	0.002000020000200.0	File5354 Spectrum548 scans: 754
25	TI214_PINKO	Protein TIC 214 OS=Pinus koraiensis GN=TIC214 PE=3 SV=2	30	238765	3	1	3	1	1593	1	1	1	791.087	2370.24	3	2370.2	0.0386	1	15.74	1.5	R	VFRSLEKPSSPESTHPMNSIK	N			File5354 Spectrum2268 scans: 2646
26	CHIT_AVESA	Endochitinase (Fragments) OS=Avena sativa PE=1 SV=1	28	21829	2	0	1	0	1764	1	1	1	661.336	2641.31	4	2641.31	0.0018	0	27.63	0.14	K	TALWFWMTPQSPKPSSHDVITGR	W			File5354 Spectrum1126 scans: 1390
26	CHIT_AVESA	Endochitinase (Fragments) OS=Avena sativa PE=1 SV=1	28	21829	2	0	1	0	1765	4	1	1	661.339	2641.33	4	2641.31	0.0164	0	2.43	45	K	TALWFWMTPQSPKPSSHDVITGR	W			File5354 Spectrum1279 scans: 1558
27	RR18_PANGI	30S ribosomal protein S18, chloroplastic OS=Panax ginseng GN=rps18 PE=3 SV=1	27	11949	8	0	1	0	855	5	1	1	575.301	1722.88	3	1722.86	0.016	2	9.6	8	K	QFERTESTARTAGLR	A	Deamidated (NQ)	0.200000000000000.0	File5354 Spectrum105 scans: 120
27	RR18_PANGI	30S ribosomal protein S18, chloroplastic OS=Panax ginseng GN=rps18 PE=3 SV=1	27	11949	8	0	1	0	861	1	1	1	575.302	1722.88	3	1722.86	0.0176	2	14.92	2.4	K	QFERTESTARTAGLR	A	Deamidated (NQ)	0.200000000000000.0	File5354 Spectrum134 scans: 156
27	RR18_PANGI	30S ribosomal protein S18, chloroplastic OS=Panax ginseng GN=rps18 PE=3 SV=1	27	11949	8	0	1	0	863	2	1	1	575.302	1722.88	3	1722.86	0.018	2	7.22	14	K	QFERTESTARTAGLR	A	Deamidated (NQ)	0.200000000000000.0	File5354 Spectrum41 scans: 46
27	RR18_PANGI	30S ribosomal protein S18, chloroplastic OS=Panax ginseng GN=rps18 PE=3 SV=1	27	11949	8	0	1	0	865	5	1	1	575.302	1722.88	3	1722.86	0.0184	2	8.58	10	K	QFERTESTARTAGLR	A	Deamidated (NQ)	0.200000000000000.0	File5354 Spectrum73 scans: 83
27	RR18_PANGI	30S ribosomal protein S18, chloroplastic OS=Panax ginseng GN=rps18 PE=3 SV=1	27	11949	8	0	1	0	866	9	1	1	575.302	1722.88	3	1722.86	0.0186	2	6.18	18	K	QFERTESTARTAGLR	A	Deamidated (NQ)	0.200000000000000.0	File5354 Spectrum182 scans: 225
27	RR18_PANGI	30S ribosomal protein S18, chloroplastic OS=Panax ginseng GN=rps18 PE=3 SV=1	27	11949	8	0	1	0	867	1	1	1	575.302	1722.88	3	1722.86	0.0196	2	12.98	3.5	K	QFERTESTARTAGLR	A	Deamidated (NQ)	0.200000000000000.0	File5354 Spectrum238 scans: 349
27	RR18_PANGI	30S ribosomal protein S18, chloroplastic OS=Panax ginseng GN=rps18 PE=3 SV=1	27	11949	8	0	1	0	868	6	1	1	575.302	1722.89	3	1722.86	0.0202	2	6.15	17	K	QFERTESTARTAGLR	A	Deamidated (NQ)	0.200000000000000.0	File5354 Spectrum155 scans: 189
27	RR18_PANGI	30S ribosomal protein S18, chloroplastic OS=Panax ginseng GN=rps18 PE=3 SV=1	27	11949	8	0	1	0	870	1	1	1	575.303	1722.89	3	1722.86	0.0213	2	27.41	0.12	K	QFERTESTARTAGLR	A	Deamidated (NQ)	0.200000000000000.0	File5354 Spectrum221 scans: 315
28	CCN1_ANTMA	G2/mitotic-specific cyclin-1 OS=Antirrhinum majus PE=2 SV=1	23	53070	15	1	2	1	323	7	1	1	502.723	1003.43	2	1003.45	-0.0149	0	7.44	1.8	R	NIVQQQNR	A	5 Deamidated (NQ)	0.20022220.0	File5354 Spectrum534 scans: 739
28	CCN1_ANTMA	G2/mitotic-specific cyclin-1 OS=Antirrhinum majus PE=2 SV=1	23	53070	15	1	2	1	324	4	1	1	502.723	1003.43	2	1003.45	-0.0146	0	8.76	1.3	R	NIVQQQNR	A	5 Deamidated (NQ)	0.20022220.0	File5354 Spectrum639 scans: 854
28	CCN1_ANTMA	G2/mitotic-specific cyclin-1 OS=Antirrhinum majus PE=2 SV=1	23	53070	15	1	2	1	325	2	1	1	502.723	1003.43	2	1003.45	-0.0146	0	10.93	0.81	R	NIVQQQNR	A	5 Deamidated (NQ)	0.20022220.0	File5354 Spectrum426 scans: 620
28	CCN1_ANTMA	G2/mitotic-specific cyclin-1 OS=Antirrhinum majus PE=2 SV=1	23	53070	15	1	2	1	326	2	1	1	502.723	1003.43	2	1003.45	-0.0146	0	16.22	0.24	R	NIVQQQNR	A	5 Deamidated (NQ)	0.20022220.0	File5354 Spectrum430 scans: 624
28	CCN1_ANTMA	G2/mitotic-specific cyclin-1 OS=Antirrhinum majus PE=2 SV=1	23	53070	15	1	2	1	327	6	1	1	502.723	1003.43	2	1003.45	-0.0142	0	8.29	1.5	R	NIVQQQNR	A	5 Deamidated (NQ)	0.20022220.0	File5354 Spectrum485 scans: 685
28	CCN1_ANTMA	G2/mitotic-specific cyclin-1 OS=Antirrhinum majus PE=2 SV=1	23	53070	15	1	2	1	328	8	1	1	502.723	1003.43	2	1003.45	-0.0138	0	8.14	1.5	R	NIVQQQNR	A	5 Deamidated (NQ)	0.20022220.0	File5354 Spectrum284 scans: 444
28	CCN1_ANTMA	G2/mitotic-specific cyclin-1 OS=Antirrhinum majus PE=2 SV=1	23	53070	15	1	2	1	329	1	1	1	502.723	1003.43	2	1003.45	-0.0138	0	18.1	0.15	R	NIVQQQNR	A	5 Deamidated (NQ)	0.20022220.0	File5354 Spectrum293 scans: 453
28	CCN1_ANTMA	G2/mitotic-specific cyclin-1 OS=Antirrhinum majus PE=2 SV=1	23	53070	15	1	2	1	330	7	1	1	502.723	1003.43	2	1003.45	-0.0137	0	9.69	1.1	R	NIVQQQNR	A	5 Deamidated (NQ)	0.20022220.0	File5354 Spectrum391 scans: 575
28	CCN1_ANTMA	G2/mitotic-specific cyclin-1 OS=Antirrhinum majus PE=2 SV=1	23	53070	15	1	2	1	331	1	1	1	502.723	1003.43	2	1003.45	-0.0137	0	16.3	0.23	R	NIVQQQNR	A	5 Deamidated (NQ)	0.20022220.0	File5354 Spectrum397 scans: 581
28	CCN1_ANTMA	G2/mitotic-specific cyclin-1 OS=Antirrhinum majus PE=2 SV=1	23	53070	15	1	2	1	332	1	1	1	502.723	1003.43	2	1003.45	-0.0135	0	13.17	0.48	R	NIVQQQNR	A	5 Deamidated (NQ)	0.20022220.0	File5354 Spectrum584 scans: 794
28	CCN1_ANTMA	G2/mitotic-specific cyclin-1 OS=Antirrhinum majus PE=2 SV=1	23	53070	15	1	2	1	333	1	1	1	502.724	1003.43	2	1003.45	-0.013	0	12.97	0.5	R	NIVQQQNR	A	5 Deamidated (NQ)	0.20022220.0	File5354 Spectrum354 scans: 532
28	CCN1_ANTMA	G2/mitotic-specific cyclin-1 OS=Antirrhinum majus PE=2 SV=1	23	53070	15	1	2	1	334	2	1	1	502.724	1003.43	2	1003.45	-0.013	0	15.52	0.28	R	NIVQQQNR	A	5 Deamidated (NQ)	0.20022220.0	File5354 Spectrum361 scans: 539
28	CCN1_ANTMA	G2/mitotic-specific cyclin-1 OS=Antirrhinum majus PE=2 SV=1	23	53070	15	1	2	1	335	10	1	1	502.724	1003.43	2	1003.45	-0.0126	0	9.01	1.3	R	NIVQQQNR	A	5 Deamidated (NQ)	0.20022220.0	File5354 Spectrum319 scans: 486
28	CCN1_ANTMA	G2/mitotic-specific cyclin-1 OS=Antirrhinum majus PE=2 SV=1	23	53070	15	1	2	1	336	1	1	1	502.724	1003.43	2	1003.45	-0.0126	0	23.22	0.048	R	NIVQQQNR	A	5 Deamidated (NQ)	0.20022220.0	File5354 Spectrum324 scans: 491
28	CCN1_ANTMA	G2/mitotic-specific cyclin-1 OS=Antirrhinum majus PE=2 SV=1	23	53070	15	1	2	1	1570	10	1	1	761.722	2282.14	3	2282.15	-0.0114	2	2.34	42	M	GSRNIVQQQNRAEAAVPGAMK	Q	Acetyl (Protein N-term); Oxidation (M)	1.000000000000000000030.0	File5354 Spectrum2461 scans: 2858

## Sheet: curated data
prot_hit_num	prot_acc	prot_desc	prot_score	prot_mass	prot_matches	prot_matches_sig	prot_sequences	prot_sequences_sig	pep_query	pep_rank	pep_isbold	pep_isunique	pep_exp_mz	pep_exp_mr	pep_exp_z	pep_calc_mr	pep_delta	pep_miss	pep_score	pep_expect	pep_res_before	pep_seq	pep_res_after	pep_var_mod	pep_var_mod_pos	pep_scan_title
1	CHIT_PETHY	Acidic endochitinase OS=Petunia hybrida PE=2 SV=1	3524	27933	131	75	3	2	1211	1	1	1	981.01	1960.01	2	1960.01	-0.0037	0	87.13	1.4e-07	R	VPGYGVITNIINGGIECGK	G			File5354 Spectrum1292 scans: 1573
1	CHIT_PETHY	Acidic endochitinase OS=Petunia hybrida PE=2 SV=1	3524	27933	131	75	3	2	1787	1	1	1	1389.14	2776.26	2	2776.23	0.0318	0	15.84	1.3	R	FYTYDAFIAAANSFPGFGTTGDDTAR	K	Deamidated (NQ)	0.00000000000200000000000000.0	File5354 Spectrum2327 scans: 2711
1	CHIT_PETHY	Acidic endochitinase OS=Petunia hybrida PE=2 SV=1	3524	27933	131	75	3	2	1968	1	1	1	996.491	2986.45	3	2986.49	-0.0411	2	66.52	1.7e-05	R	VPGYGVITNIINGGIECGKGQNARVEDR	I	Deamidated (NQ)	0.0000000000000000000002000000.0	File5354 Spectrum1160 scans: 1427
2	CHI1_GOSHI	Endochitinase 1 OS=Gossypium hirsutum PE=3 SV=1	3377	35613	103	74	3	3	11	1	1	0	314.178	626.342	2	626.343	-0.001	0	15.36	0.26	R	IGFYK	R			File5354 Spectrum664 scans: 882
2	CHI1_GOSHI	Endochitinase 1 OS=Gossypium hirsutum PE=3 SV=1	3377	35613	103	74	3	3	1211	1	0	1	981.01	1960.01	2	1960.01	-0.0037	0	87.13	1.4e-07	R	VPGYGVITNIINGGLECGK	G			File5354 Spectrum1292 scans: 1573
8	CHI1_ORYSJ	Chitinase 1 OS=Oryza sativa subsp. japonica GN=Cht1 PE=2 SV=1	145	34769	30	8	4	3	11	1	0	0	314.178	626.342	2	626.343	-0.001	0	15.36	0.26	R	IGFYK	R			File5354 Spectrum664 scans: 882
8	CHI1_ORYSJ	Chitinase 1 OS=Oryza sativa subsp. japonica GN=Cht1 PE=2 SV=1	145	34769	30	8	4	3	41	1	0	0	343.685	685.355	2	685.355	-0.0003	1	15.78	0.27	K	KYYGR	G			File5354 Spectrum392 scans: 576
8	CHI1_ORYSJ	Chitinase 1 OS=Oryza sativa subsp. japonica GN=Cht1 PE=2 SV=1	145	34769	30	8	4	3	105	1	0	0	392.229	782.443	2	782.444	-0.0005	1	43.95	0.00088	R	IGFYKR	Y			File5354 Spectrum433 scans: 628
8	CHI1_ORYSJ	Chitinase 1 OS=Oryza sativa subsp. japonica GN=Cht1 PE=2 SV=1	145	34769	30	8	4	3	131	1	1	1	423.692	845.369	2	845.37	-0.0011	0	45.78	0.00015	R	NDAACPAK	N			File5354 Spectrum400 scans: 586
13	CHIB_VITVI	Basic endochitinase OS=Vitis vinifera GN=CHIT1B PE=2 SV=1	59	34376	23	4	4	2	11	1	0	0	314.178	626.342	2	626.343	-0.001	0	15.36	0.26	R	IGFYK	R			File5354 Spectrum664 scans: 882
13	CHIB_VITVI	Basic endochitinase OS=Vitis vinifera GN=CHIT1B PE=2 SV=1	59	34376	23	4	4	2	41	1	0	0	343.685	685.355	2	685.355	-0.0003	1	15.78	0.27	R	KYYGR	G			File5354 Spectrum392 scans: 576
13	CHIB_VITVI	Basic endochitinase OS=Vitis vinifera GN=CHIT1B PE=2 SV=1	59	34376	23	4	4	2	105	1	0	0	392.229	782.443	2	782.444	-0.0005	1	43.95	0.00088	R	IGFYKR	Y			File5354 Spectrum433 scans: 628
13	CHIB_VITVI	Basic endochitinase OS=Vitis vinifera GN=CHIT1B PE=2 SV=1	59	34376	23	4	4	2	2115	5	1	1	1216.89	3647.65	3	3647.69	-0.039	2	1.89	26	K	RYCDILRVSYGNNLDCNNQRPFGSGLLLDTI	-	5 Deamidated (NQ)	0.0000000000022000222000000000000.0	File5354 Spectrum988 scans: 1238
14	TLP_ACTDE	Thaumatin-like protein OS=Actinidia deliciosa GN=tlp PE=1 SV=2	58	25175	1	1	1	1	618	1	1	1	711.318	1420.62	2	1420.62	-0.0002	0	58.46	2.9e-05	R	APGGCNNPCTVFK	T			File5354 Spectrum500 scans: 701
15	CHIA_SOLCI	Acidic endochitinase pcht28 OS=Solanum chilense PE=2 SV=1	57	27950	1	1	1	1	1960	1	1	1	983.48	2947.42	3	2947.42	0	0	56.62	0.00017	R	VPGYGVITNIINGGLECNMGPNTAVESR	I	Oxidation (M)	0.0000000000000000003000000000.0	File5354 Spectrum1173 scans: 1442
16	RL8_TOBAC	60S ribosomal protein L8 OS=Nicotiana tabacum GN=RPL8 PE=2 SV=1	50	28437	8	2	1	1	425	1	1	1	559.78	1117.55	2	1117.57	-0.0207	1	40.55	0.004	R	RMIGQVAGGGR	T	Deamidated (NQ); Oxidation (M)	0.03002000000.0	File5354 Spectrum395 scans: 579
21	PER2_ORYSI	Peroxidase 2 OS=Oryza sativa subsp. indica GN=PRX112 PE=3 SV=2	37	33070	1	1	1	1	338	1	1	1	503.272	1004.53	2	1004.53	-0.0007	0	36.96	0.012	R	GFNVVDNIK	T			File5354 Spectrum699 scans: 920
26	CHIT_AVESA	Endochitinase (Fragments) OS=Avena sativa PE=1 SV=1	28	21829	2	0	1	0	1764	1	1	1	661.336	2641.31	4	2641.31	0.0018	0	27.63	0.14	K	TALWFWMTPQSPKPSSHDVITGR	W			File5354 Spectrum1126 scans: 1390
